# Supplementary material for: Tissue Specific Transcriptome Changes Upon Influenza A Virus Replication in the Duck
Source: Front Immunol. 2021 Nov 5;12:786205. doi: 10.3389/fimmu.2021.786205 (PMC8602823; doi:10.3389/fimmu.2021.786205)
Supplement: Supplementary file 3 [file DataSheet_1.xlsx]

## Sheet: Sheet1
accession	message	sample_name	sample_title	bioproject_accession	organism	strain	breed	age	dev_stage	sex	tissue	description	replicate	virus	days_post_infection/treatment
SAMN21886154	Successfully loaded	Intestine_BC500_1dpi_1	BC500 intestine 1 dpi sample 1		Anas platyrhynchos		Pekin duck	6 weeks		Male	Intestine	BC500 intestine 1 dpi sample 1	biological replicate 1	BC500	1
SAMN21886155	Successfully loaded	Intestine_BC500_1dpi_2	BC500 intestine 1 dpi sample 2		Anas platyrhynchos		Pekin duck	6 weeks		Female	Intestine	BC500 intestine 1 dpi sample 2	biological replicate 2	BC500	1
SAMN21886156	Successfully loaded	Intestine_BC500_1dpi_3	BC500 intestine 1 dpi sample 3		Anas platyrhynchos		Pekin duck	6 weeks		Female	Intestine	BC500 intestine 1 dpi sample 3	biological replicate 3	BC500	1
SAMN21886157	Successfully loaded	Intestine_BC500_2dpi_1	BC500 intestine 2 dpi sample 1		Anas platyrhynchos		Pekin duck	6 weeks		Male	Intestine	BC500 intestine 2 dpi sample 1	biological replicate 1	BC500	2
SAMN21886158	Successfully loaded	Intestine_BC500_2dpi_2	BC500 intestine 2 dpi sample 2		Anas platyrhynchos		Pekin duck	6 weeks		Female	Intestine	BC500 intestine 2 dpi sample 2	biological replicate 2	BC500	2
SAMN21886159	Successfully loaded	Intestine_BC500_2dpi_3	BC500 intestine 2 dpi sample 3		Anas platyrhynchos		Pekin duck	6 weeks		Male	Intestine	BC500 intestine 2 dpi sample 3	biological replicate 3	BC500	2
SAMN21886160	Successfully loaded	Intestine_BC500_3dpi_1	BC500 intestine 3 dpi sample 1		Anas platyrhynchos		Pekin duck	6 weeks		Male	Intestine	BC500 intestine 3 dpi sample 1	biological replicate 1	BC500	3
SAMN21886161	Successfully loaded	Intestine_BC500_3dpi_2	BC500 intestine 3 dpi sample 2		Anas platyrhynchos		Pekin duck	6 weeks		Male	Intestine	BC500 intestine 3 dpi sample 2	biological replicate 2	BC500	3
SAMN21886162	Successfully loaded	Intestine_BC500_3dpi_3	BC500 intestine 3 dpi sample 3		Anas platyrhynchos		Pekin duck	6 weeks		Female	Intestine	BC500 intestine 3 dpi sample 3	biological replicate 3	BC500	3
SAMN21886163	Successfully loaded	Lung_BC500_1dpi_1	BC500 lung 1 dpi sample 1		Anas platyrhynchos		Pekin duck	6 weeks		Male	Lung	BC500 lung 1 dpi sample 1	biological replicate 1	BC500	1
SAMN21886164	Successfully loaded	Lung_BC500_1dpi_2	BC500 lung 1 dpi sample 2		Anas platyrhynchos		Pekin duck	6 weeks		Female	Lung	BC500 lung 1 dpi sample 2	biological replicate 2	BC500	1
SAMN21886165	Successfully loaded	Lung_BC500_1dpi_3	BC500 lung 1 dpi sample 3		Anas platyrhynchos		Pekin duck	6 weeks		Female	Lung	BC500 lung 1 dpi sample 3	biological replicate 3	BC500	1
SAMN21886166	Successfully loaded	Lung_BC500_2dpi_1	BC500 lung 2 dpi sample 1		Anas platyrhynchos		Pekin duck	6 weeks		Male	Lung	BC500 lung 2 dpi sample 1	biological replicate 1	BC500	2
SAMN21886167	Successfully loaded	Lung_BC500_2dpi_2	BC500 lung 2 dpi sample 2		Anas platyrhynchos		Pekin duck	6 weeks		Female	Lung	BC500 lung 2 dpi sample 2	biological replicate 2	BC500	2
SAMN21886168	Successfully loaded	Lung_BC500_2dpi_3	BC500 lung 2 dpi sample 3		Anas platyrhynchos		Pekin duck	6 weeks		Male	Lung	BC500 lung 2 dpi sample 3	biological replicate 3	BC500	2
SAMN21886169	Successfully loaded	Lung_BC500_3dpi_1	BC500 lung 3 dpi sample 1		Anas platyrhynchos		Pekin duck	6 weeks		Male	Lung	BC500 lung 3 dpi sample 1	biological replicate 1	BC500	3
SAMN21886170	Successfully loaded	Lung_BC500_3dpi_2	BC500 lung 3 dpi sample 2		Anas platyrhynchos		Pekin duck	6 weeks		Male	Lung	BC500 lung 3 dpi sample 2	biological replicate 2	BC500	3
SAMN21886171	Successfully loaded	Lung_BC500_3dpi_3	BC500 lung 3 dpi sample 3		Anas platyrhynchos		Pekin duck	6 weeks		Female	Lung	BC500 lung 3 dpi sample 3	biological replicate 3	BC500	3
SAMN21886172	Successfully loaded	Spleen_BC500_1dpi_1	BC500 spleen 1 dpi sample 1		Anas platyrhynchos		Pekin duck	6 weeks		Male	Spleen	BC500 spleen 1 dpi sample 1	biological replicate 1	BC500	1
SAMN21886173	Successfully loaded	Spleen_BC500_1dpi_2	BC500 spleen 1 dpi sample 2		Anas platyrhynchos		Pekin duck	6 weeks		Female	Spleen	BC500 spleen 1 dpi sample 2	biological replicate 2	BC500	1
SAMN21886174	Successfully loaded	Spleen_BC500_1dpi_3	BC500 spleen 1 dpi sample 3		Anas platyrhynchos		Pekin duck	6 weeks		Female	Spleen	BC500 spleen 1 dpi sample 3	biological replicate 3	BC500	1
SAMN21886175	Successfully loaded	Spleen_BC500_2dpi_1	BC500 spleen 2 dpi sample 1		Anas platyrhynchos		Pekin duck	6 weeks		Male	Spleen	BC500 spleen 2 dpi sample 1	biological replicate 1	BC500	2
SAMN21886176	Successfully loaded	Spleen_BC500_2dpi_2	BC500 spleen 2 dpi sample 2		Anas platyrhynchos		Pekin duck	6 weeks		Female	Spleen	BC500 spleen 2 dpi sample 2	biological replicate 2	BC500	2
SAMN21886177	Successfully loaded	Spleen_BC500_2dpi_3	BC500 spleen 2 dpi sample 3		Anas platyrhynchos		Pekin duck	6 weeks		Male	Spleen	BC500 spleen 2 dpi sample 3	biological replicate 3	BC500	2
SAMN21886178	Successfully loaded	Spleen_BC500_3dpi_1	BC500 spleen 3 dpi sample 1		Anas platyrhynchos		Pekin duck	6 weeks		Male	Spleen	BC500 spleen 3 dpi sample 1	biological replicate 1	BC500	3
SAMN21886179	Successfully loaded	Spleen_BC500_3dpi_2	BC500 spleen 3 dpi sample 2		Anas platyrhynchos		Pekin duck	6 weeks		Male	Spleen	BC500 spleen 3 dpi sample 2	biological replicate 2	BC500	3
SAMN21886180	Successfully loaded	Spleen_BC500_3dpi_3	BC500 spleen 3 dpi sample 3		Anas platyrhynchos		Pekin duck	6 weeks		Female	Spleen	BC500 spleen 3 dpi sample 3	biological replicate 3	BC500	3
SAMN21886181	Successfully loaded	Spleen_Mock_1dpi_1	Mock spleen 1 dpi sample 1		Anas platyrhynchos		Pekin duck	6 weeks		Female	Spleen	Mock spleen 1 dpi sample 1	biological replicate 1	MOCK	1
SAMN21886182	Successfully loaded	Spleen_Mock_1dpi_2	Mock spleen 1 dpi sample 2		Anas platyrhynchos		Pekin duck	6 weeks		Female	Spleen	Mock spleen 1 dpi sample 2	biological replicate 2	MOCK	1
SAMN21886183	Successfully loaded	Spleen_Mock_1dpi_3	Mock spleen 1 dpi sample 3		Anas platyrhynchos		Pekin duck	6 weeks		Male	Spleen	Mock spleen 1 dpi sample 3	biological replicate 3	MOCK	1
SAMN21886184	Successfully loaded	Spleen_Mock_2dpi_2	Mock spleen 2 dpi sample 2		Anas platyrhynchos		Pekin duck	6 weeks		Male	Spleen	Mock spleen 2 dpi sample 2	biological replicate 2	MOCK	2
SAMN21886185	Successfully loaded	Spleen_Mock_3dpi_1	Mock spleen 3 dpi sample 1		Anas platyrhynchos		Pekin duck	6 weeks		Female	Spleen	Mock spleen 3 dpi sample 1	biological replicate 1	MOCK	3
SAMN21886186	Successfully loaded	Spleen_Mock_3dpi_2	Mock spleen 3 dpi sample 2		Anas platyrhynchos		Pekin duck	6 weeks		Male	Spleen	Mock spleen 3 dpi sample 2	biological replicate 2	MOCK	3
SAMN21886187	Successfully loaded	Spleen_Mock_3dpi_3	Mock spleen 3 dpi sample 3		Anas platyrhynchos		Pekin duck	6 weeks		Male	Spleen	Mock spleen 3 dpi sample 3	biological replicate 3	MOCK	3
SAMN21886188	Successfully loaded	Lung_Mock_1dpi_1	Mock lung 1 dpi sample 1		Anas platyrhynchos		Pekin duck	6 weeks		Female	Lung	Mock lung 1 dpi sample 1	biological replicate 1	MOCK	1
SAMN21886189	Successfully loaded	Lung_Mock_1dpi_2	Mock lung 1 dpi sample 2		Anas platyrhynchos		Pekin duck	6 weeks		Female	Lung	Mock lung 1 dpi sample 2	biological replicate 2	MOCK	1
SAMN21886190	Successfully loaded	Lung_Mock_1dpi_3	Mock lung 1 dpi sample 3		Anas platyrhynchos		Pekin duck	6 weeks		Male	Lung	Mock lung 1 dpi sample 3	biological replicate 3	MOCK	1
SAMN21886191	Successfully loaded	Lung_Mock_2dpi_2	Mock lung 2 dpi sample 2		Anas platyrhynchos		Pekin duck	6 weeks		Male	Lung	Mock lung 2 dpi sample 2	biological replicate 2	MOCK	2
SAMN21886192	Successfully loaded	Lung_Mock_3dpi_1	Mock lung 3 dpi sample 1		Anas platyrhynchos		Pekin duck	6 weeks		Female	Lung	Mock lung 3 dpi sample 1	biological replicate 1	MOCK	3
SAMN21886193	Successfully loaded	Lung_Mock_3dpi_2	Mock lung 3 dpi sample 2		Anas platyrhynchos		Pekin duck	6 weeks		Male	Lung	Mock lung 3 dpi sample 2	biological replicate 2	MOCK	3
SAMN21886194	Successfully loaded	Lung_Mock_3dpi_3	Mock lung 3 dpi sample 3		Anas platyrhynchos		Pekin duck	6 weeks		Male	Lung	Mock lung 3 dpi sample 3	biological replicate 3	MOCK	3
SAMN21886195	Successfully loaded	Intestine_Mock_1dpi_1	Mock intestine 1 dpi sample 1		Anas platyrhynchos		Pekin duck	6 weeks		Female	Intestine	Mock intestine 1 dpi sample 1	biological replicate 1	MOCK	1
SAMN21886196	Successfully loaded	Intestine_Mock_1dpi_2	Mock intestine 1 dpi sample 2		Anas platyrhynchos		Pekin duck	6 weeks		Female	Intestine	Mock intestine 1 dpi sample 2	biological replicate 2	MOCK	1
SAMN21886197	Successfully loaded	Intestine_Mock_1dpi_3	Mock intestine 1 dpi sample 3		Anas platyrhynchos		Pekin duck	6 weeks		Male	Intestine	Mock intestine 1 dpi sample 3	biological replicate 3	MOCK	1
SAMN21886198	Successfully loaded	Intestine_Mock_2dpi_2	Mock intestine 2 dpi sample 2		Anas platyrhynchos		Pekin duck	6 weeks		Male	Intestine	Mock intestine 2 dpi sample 2	biological replicate 2	MOCK	2
SAMN21886199	Successfully loaded	Intestine_Mock_3dpi_1	Mock intestine 3 dpi sample 1		Anas platyrhynchos		Pekin duck	6 weeks		Female	Intestine	Mock intestine 3 dpi sample 1	biological replicate 1	MOCK	3
SAMN21886200	Successfully loaded	Intestine_Mock_3dpi_2	Mock intestine 3 dpi sample 2		Anas platyrhynchos		Pekin duck	6 weeks		Male	Intestine	Mock intestine 3 dpi sample 2	biological replicate 2	MOCK	3
SAMN21886201	Successfully loaded	Intestine_Mock_3dpi_3	Mock intestine 3 dpi sample 3		Anas platyrhynchos		Pekin duck	6 weeks		Male	Intestine	Mock intestine 3 dpi sample 3	biological replicate 3	MOCK	3
SAMN21886202	Successfully loaded	Lung_VN1203_1dpi_1	VN1203 lung 1 dpi sample 1		Anas platyrhynchos		Pekin duck	6 weeks		Female	Lung	VN1203 lung 1 dpi sample 1	biological replicate 1	VN1203	1
SAMN21886203	Successfully loaded	Lung_VN1203_1dpi_2	VN1203 lung 1 dpi sample 2		Anas platyrhynchos		Pekin duck	6 weeks		Male	Lung	VN1203 lung 1 dpi sample 2	biological replicate 2	VN1203	1
SAMN21886204	Successfully loaded	Lung_VN1203_1dpi_3	VN1203 lung 1 dpi sample 3		Anas platyrhynchos		Pekin duck	6 weeks		Male	Lung	VN1203 lung 1 dpi sample 3	biological replicate 3	VN1203	1
SAMN21886205	Successfully loaded	Lung_VN1203_1dpi_4	VN1203 lung 1 dpi sample 4		Anas platyrhynchos		Pekin duck	6 weeks		Male	Lung	VN1203 lung 1 dpi sample 4	biological replicate 4	VN1203	1
SAMN21886206	Successfully loaded	Lung_VN1203_2dpi_1	VN1203 lung 2 dpi sample 1		Anas platyrhynchos		Pekin duck	6 weeks		Female	Lung	VN1203 lung 2 dpi sample 1	biological replicate 1	VN1203	2
SAMN21886207	Successfully loaded	Lung_VN1203_2dpi_2	VN1203 lung 2 dpi sample 2		Anas platyrhynchos		Pekin duck	6 weeks		Male	Lung	VN1203 lung 2 dpi sample 2	biological replicate 2	VN1203	2
SAMN21886208	Successfully loaded	Lung_VN1203_2dpi_3	VN1203 lung 2 dpi sample 3		Anas platyrhynchos		Pekin duck	6 weeks		Male	Lung	VN1203 lung 2 dpi sample 3	biological replicate 3	VN1203	2
SAMN21886209	Successfully loaded	Lung_VN1203_2dpi_4	VN1203 lung 2 dpi sample 4		Anas platyrhynchos		Pekin duck	6 weeks		Male	Lung	VN1203 lung 2 dpi sample 4	biological replicate 4	VN1203	2
SAMN21886210	Successfully loaded	Lung_VN1203_3dpi_1	VN1203 lung 3 dpi sample 1		Anas platyrhynchos		Pekin duck	6 weeks		Female	Lung	VN1203 lung 3 dpi sample 1	biological replicate 1	VN1203	3
SAMN21886211	Successfully loaded	Lung_VN1203_3dpi_2	VN1203 lung 3 dpi sample 2		Anas platyrhynchos		Pekin duck	6 weeks		Female	Lung	VN1203 lung 3 dpi sample 2	biological replicate 2	VN1203	3
SAMN21886212	Successfully loaded	Lung_VN1203_3dpi_3	VN1203 lung 3 dpi sample 3		Anas platyrhynchos		Pekin duck	6 weeks		Male	Lung	VN1203 lung 3 dpi sample 3	biological replicate 3	VN1203	3
SAMN21886213	Successfully loaded	Lung_VN1203_3dpi_4	VN1203 lung 3 dpi sample 4		Anas platyrhynchos		Pekin duck	6 weeks		Male	Lung	VN1203 lung 3 dpi sample 4	biological replicate 4	VN1203	3
SAMN21886214	Successfully loaded	Spleen_VN1203_1dpi_1	VN1203 spleen 1 dpi sample 1		Anas platyrhynchos		Pekin duck	6 weeks		Female	Spleen	VN1203 spleen 1 dpi sample 1	biological replicate 1	VN1203	1
SAMN21886215	Successfully loaded	Spleen_VN1203_1dpi_2	VN1203 spleen 1 dpi sample 2		Anas platyrhynchos		Pekin duck	6 weeks		Male	Spleen	VN1203 spleen 1 dpi sample 2	biological replicate 2	VN1203	1
SAMN21886216	Successfully loaded	Spleen_VN1203_1dpi_3	VN1203 spleen 1 dpi sample 3		Anas platyrhynchos		Pekin duck	6 weeks		Male	Spleen	VN1203 spleen 1 dpi sample 3	biological replicate 3	VN1203	1
SAMN21886217	Successfully loaded	Spleen_VN1203_1dpi_4	VN1203 spleen 1 dpi sample 4		Anas platyrhynchos		Pekin duck	6 weeks		Male	Spleen	VN1203 spleen 1 dpi sample 4	biological replicate 4	VN1203	1
SAMN21886218	Successfully loaded	Spleen_VN1203_2dpi_1	VN1203 spleen 2 dpi sample 1		Anas platyrhynchos		Pekin duck	6 weeks		Female	Spleen	VN1203 spleen 2 dpi sample 1	biological replicate 1	VN1203	2
SAMN21886219	Successfully loaded	Spleen_VN1203_2dpi_2	VN1203 spleen 2 dpi sample 2		Anas platyrhynchos		Pekin duck	6 weeks		Male	Spleen	VN1203 spleen 2 dpi sample 2	biological replicate 2	VN1203	2
SAMN21886220	Successfully loaded	Spleen_VN1203_2dpi_3	VN1203 spleen 2 dpi sample 3		Anas platyrhynchos		Pekin duck	6 weeks		Male	Spleen	VN1203 spleen 2 dpi sample 3	biological replicate 3	VN1203	2
SAMN21886221	Successfully loaded	Spleen_VN1203_2dpi_4	VN1203 spleen 2 dpi sample 4		Anas platyrhynchos		Pekin duck	6 weeks		Male	Spleen	VN1203 spleen 2 dpi sample 4	biological replicate 4	VN1203	2
SAMN21886222	Successfully loaded	Spleen_VN1203_3dpi_1	VN1203 spleen 3 dpi sample 1		Anas platyrhynchos		Pekin duck	6 weeks		Female	Spleen	VN1203 spleen 3 dpi sample 1	biological replicate 1	VN1203	3
SAMN21886223	Successfully loaded	Spleen_VN1203_3dpi_2	VN1203 spleen 3 dpi sample 2		Anas platyrhynchos		Pekin duck	6 weeks		Female	Spleen	VN1203 spleen 3 dpi sample 2	biological replicate 2	VN1203	3
SAMN21886224	Successfully loaded	Spleen_VN1203_3dpi_3	VN1203 spleen 3 dpi sample 3		Anas platyrhynchos		Pekin duck	6 weeks		Male	Spleen	VN1203 spleen 3 dpi sample 3	biological replicate 3	VN1203	3
SAMN21886225	Successfully loaded	Spleen_VN1203_3dpi_4	VN1203 spleen 3 dpi sample 4		Anas platyrhynchos		Pekin duck	6 weeks		Male	Spleen	VN1203 spleen 3 dpi sample 4	biological replicate 4	VN1203	3
