# Supplementary material for: Tissue Specific Transcriptome Changes Upon Influenza A Virus Replication in the Duck
Source: Front Immunol. 2021 Nov 5;12:786205. doi: 10.3389/fimmu.2021.786205 (PMC8602823; doi:10.3389/fimmu.2021.786205)
Supplement: Supplementary file 4 [file DataSheet_2.xlsx]

## Sheet: VN1203 Spleen 1 dpi
genes	genes	logFC	logCPM	PValue	FDR
LOC113840164	IFNA.1	11.3462	0.775744	3.7583e-43	9.42797e-40
LOC113840166	IFNA.2	11.2774	1.75411	5.22751e-35	3.2784e-32
LOC101795406	IFNL3	10.5768	-1.96072	3.67268e-24	6.38538e-22
LOC101796052	IFNB	9.47889	-1.47086	1.37411e-26	3.05435e-24
LOC119715576	LOC119715576-ncRNA	8.37339	-2.66345	1.48951e-06	2.01663e-05
LOC101794704	IFI27L2B	7.85672	6.70402	1.00587e-31	4.01434e-29
LOC113845425	PCNT	7.73987	3.67458	1.08962e-16	7.84172e-15
IFITM1	IFITM1	7.7167	5.08102	1.44091e-20	1.57157e-18
GJB7	GJB7	7.64918	0.428541	3.73086e-22	4.92585e-20
LOC113839652	LOC113839652ncRNA	7.58245	-3.09039	0.000453433	0.00292395
LOC101793492	MX1	7.40595	5.98085	2.57528e-50	2.26109e-46
LOC119718726	TYMP	7.26448	1.37932	4.52859e-14	2.42445e-12
APOBEC1	APOBEC1	7.24894	3.22574	3.04049e-17	2.34171e-15
IL17A	IL17A	7.20266	-2.81759	1.86533e-11	6.59057e-10
RSAD2	RSAD2	7.04016	5.25626	8.80954e-23	1.268e-20
ANKFN1	ANKFN1	6.83355	-1.35891	1.34814e-29	4.15321e-27
LOC119717276	IFIT5-L…either misassembly or very recent duplication	6.78448	5.92202	1.20148e-27	2.97155e-25
IL22	IL22	6.75653	-1.38314	3.29904e-14	1.81035e-12
LOC101800895	OASL	6.63159	7.61783	1.10304e-30	3.72488e-28
LOC119717277	IFIT5-L…no protein coding	6.51742	5.70535	2.34543e-20	2.46622e-18
IL4I1	IL4I1	6.50758	3.93505	6.51421e-20	6.42638e-18
LOC113843265	LOC113843265-ncRNA	6.45394	-1.19775	2.66122e-18	2.22529e-16
LOC119713380	LOC119713380~	6.44134	-2.02989	0.000295151	0.00202931
CMPK2	CMPK2	6.19089	5.56841	2.86792e-30	9.502e-28
LOC119715110	DMBT1-L..same as L2	6.16816	-2.49494	4.51896e-06	5.40183e-05
LOC101800921	CCL4L1	6.13164	1.54977	7.93906e-33	3.66868e-30
TUBAL3	TUBAL3	6.11823	1.45391	8.13884e-09	1.78871e-07
LOC119718688	CLEC4E-L	6.10246	0.652393	0.00630513	0.0264055
LOC119715298	LOC119715298-ncRNA	6.09524	1.37867	1.6357e-22	2.26164e-20
LOC101797569	IFIT5	6.01427	7.43768	4.03103e-20	4.09161e-18
LOC101798847	IFNK	5.96481	-1.10038	5.69898e-22	7.4054e-20
LOC119712987	IFI27L2A.1	5.93984	3.54588	1.24222e-06	1.72575e-05
LOC113839656	FSIP2	5.93421	-3.26133	0.00264349	0.0129051
LOC119715739	LOC119715739-ncRNA	5.79402	-0.970815	7.23703e-07	1.06079e-05
CCDC194	CCDC194	5.77788	-1.82053	4.19095e-12	1.6427e-10
LOC101800938	CCL4	5.7733	1.1202	3.7797e-21	4.36654e-19
EPSTI1	EPSTI1	5.66945	5.54698	1.3951e-28	3.88857e-26
LOC119716998	CD5L	5.64974	2.40165	1.26952e-18	1.1259e-16
LOC101794061	PLA2G2E	5.60763	0.643848	1.40102e-09	3.50454e-08
LOC119717987	LOC119717987-ncRNA	5.57611	-3.43594	1.36902e-06	1.87666e-05
LOC113843354	LOC113843354-ncRNA	5.45882	-0.730435	1.16154e-12	5.03621e-11
DDX60	DDX60	5.45794	7.11532	3.58984e-21	4.23071e-19
LOC119715153	NUGGC-L3.2…likely dup of NUGGC-L3	5.43176	-0.530516	2.81403e-09	6.64182e-08
LOC101801682	CLEC#	5.39699	-2.83771	7.9537e-07	1.15142e-05
LOC101791569	CCL3	5.39316	3.01773	1.73477e-26	3.7608e-24
LOC119717161	LOC119717161-ncRNA	5.38096	-3.93417	0.000973231	0.00560878
LOC110354301	CCL3-L	5.3526	-1.27245	3.60174e-07	5.68252e-06
IL6	IL6	5.31001	-0.013023	5.7192e-34	2.7897e-31
LOC101800026	GABRR1	5.30836	-1.21193	2.48089e-08	4.95614e-07
LOC101803211	LOC101803211~	5.29425	4.04526	3.92943e-10	1.09352e-08
CSF3	CSF3	5.24849	-2.66226	1.0145e-17	8.23061e-16
LOC113841984	DMBT1-L2	5.24204	-1.5713	1.02039e-07	1.83211e-06
LOC101796308	ZP3	5.23695	-3.55171	1.66399e-08	3.46204e-07
STRA6	STRA6	5.23017	-2.7836	1.09312e-09	2.80631e-08
LOC101790301	ENDOD1	5.22691	3.08607	6.06617e-24	9.95532e-22
LOC110354628	TRIM10	5.17388	-3.52309	0.000346803	0.00232348
PP2D1	PP2D1	5.17249	-1.06567	3.99149e-06	4.8472e-05
IL12A	IL12A	5.14207	-1.0815	1.03631e-11	3.81499e-10
MIXL1	MIXL1	5.13229	-3.29523	2.49147e-06	3.18183e-05
CDH8	CDH8	5.12512	-3.33918	9.11782e-06	0.000100193
PRLH	PRLH	5.04069	-2.15945	0.00135539	0.00740763
LOC113841140	MROH2B	5.03872	-3.06748	2.80123e-06	3.51354e-05
UBE2L6	UBE2L6	4.97428	4.10289	2.232e-39	2.44128e-36
CCL19	CCL19	4.93329	6.41951	6.48927e-26	1.2949e-23
FAM240A	FAM240A	4.88693	-3.69864	1.40633e-07	2.46212e-06
LOC119715109	DMBT1-L..same as L2	4.85533	-3.46469	0.000120662	0.000947595
USP18	USP18	4.84065	6.27366	1.85051e-28	4.99923e-26
LOC113845606	LOC113845606-ncRNA	4.81173	-2.28119	6.47709e-05	0.000551322
LOC101803673	AKR1B8-L	4.79946	-0.755592	2.46578e-16	1.698e-14
LOC119718081	LOC119718081-ncRNA	4.7653	-0.88657	4.18916e-23	6.28732e-21
LOC119714098	HSP30C	4.74462	4.14362	6.65405e-09	1.47718e-07
LOC119714237	CLIP2-L	4.71438	6.07353	1.25874e-35	8.84137e-33
ACOD1	ACOD1	4.70441	2.01004	2.82285e-13	1.36931e-11
LOC101791571	ARL16	4.68806	4.33825	5.70555e-34	2.7897e-31
TSGA10	TSGA10	4.67318	0.0552851	1.00423e-10	3.11558e-09
LOC101797088	COR4	4.6484	-0.179079	1.80035e-13	9.03264e-12
LOC101804090	CYP2K4	4.63565	0.316506	1.58668e-05	0.000161801
LOC119716734	LOC119716734 -ncRNA	4.60022	-3.25275	0.0018667	0.00969226
LOC101796809	HERC3	4.57576	5.24186	2.23396e-31	8.71741e-29
LOC113843492	NKX6-1	4.56984	0.415502	2.67966e-14	1.49381e-12
LOC119714235	HSPA12A-L	4.53862	3.33805	3.44191e-08	6.73801e-07
LOC119715377	GBP2-L	4.5262	4.14735	1.49572e-12	6.35954e-11
LOC119715374	GBP2-L	4.4938	4.25173	2.2127e-12	9.07826e-11
TNFRSF6B	TNFRSF6B	4.48647	1.34838	6.05318e-25	1.10723e-22
LOC119713872	LOC119713872-ncRNA	4.47276	-0.697671	1.61869e-10	4.85885e-09
LOC101792364	TOR1A	4.45867	2.78938	5.70082e-53	1.00106e-48
LOC119714097	HSP30C-L	4.44208	1.38271	1.76904e-06	2.35693e-05
LOC119715373	GBP2-L	4.44162	4.51449	3.26629e-12	1.30652e-10
LOC119715375	GBP2-L	4.43522	3.54184	6.05943e-10	1.61707e-08
NEUROD1	NEUROD1	4.42423	-2.06596	1.25237e-06	1.7371e-05
LOC101793511	SAMD9	4.40546	7.82754	2.02656e-36	1.54723e-33
LOC113845407	LOC113845407-ncRNA	4.40117	-3.70982	1.4752e-05	0.000152469
LOC119713997	BCL2L14	4.39538	3.19386	3.48474e-27	8.15895e-25
LOC113844853	LOC113844853-ncRNA	4.39005	-1.41894	7.98978e-15	4.60002e-13
LOC119715378	GBP2-L	4.38302	2.46608	1.98752e-12	8.2228e-11
LOC106014975	LOC106014975-ncRNA	4.37811	0.580415	1.09962e-17	8.81708e-16
LOC119715154	NUGGC-L	4.37065	-2.03189	4.84143e-15	2.87215e-13
LOC110354597	cygnin	4.366	-2.92842	5.7166e-08	1.07477e-06
PDPN	PDPN	4.34747	2.85215	8.11119e-38	7.49644e-35
IRF7	IRF7	4.34228	5.56845	3.26651e-37	2.73143e-34
LOC119713892	NR2F5	4.32368	-3.49283	5.70164e-08	1.07311e-06
ANKRD6	ANKRD6	4.30657	2.32239	1.27071e-20	1.40338e-18
LOC119713381	LOC119713381~	4.29676	-2.97382	0.00111316	0.00629943
LOC113839771	IFI27L2A.2	4.29412	2.16574	0.000267326	0.00187246
LOC113843692	IFITM3	4.27524	7.18071	1.09428e-41	1.74687e-38
SERPING1	SERPING1	4.26139	1.53243	2.18803e-10	6.40467e-09
LOC110354195	MSLN	4.25945	-1.36563	1.44573e-08	3.04402e-07
LOC101791673	LOC101791673~	4.25455	-1.15019	9.30868e-13	4.12779e-11
LOC113843384	LOC113843384-ncRNA	4.19568	-3.19926	9.84287e-08	1.7691e-06
RNF213	RNF213	4.19185	7.89096	8.2111e-28	2.05981e-25
LOC119715376	GBP2-L	4.18562	3.27756	2.05436e-08	4.17046e-07
DHX58	DHX58	4.18318	4.81361	5.94312e-36	4.34839e-33
BAIAP2L2	BAIAP2L2	4.1787	3.03501	0.00123332	0.00687309
LOC119716437	LOC119716437-pseu	4.17236	2.98793	9.72248e-12	3.59425e-10
HCRTR2	HCRTR2	4.16947	-1.85911	0.000209852	0.00151584
DDX58	DDX58	4.15503	6.66311	2.15999e-41	2.91764e-38
LOC119717891	LOC119717891-ncRNA	4.1488	-0.612994	7.25463e-21	8.1141e-19
LOC101804607	TUBA8	4.12238	-2.46071	0.000839811	0.00495035
LOC119716530	NUGGC-L1	4.11317	3.29907	2.38112e-15	1.46197e-13
LOC119716686	LOC119716686-ncRNA	4.10934	-0.959693	1.38976e-09	3.48632e-08
LOC101803817	IL8-L	4.08456	0.548553	2.54513e-09	6.07234e-08
LOC119713382	LOC119713382-ncRNA	3.99319	-3.76503	0.0119959	0.0444593
PTX3	PTX3	3.99195	0.196879	5.26795e-08	9.96824e-07
LOC119715152	LOC119715152-pseu	3.98574	3.15441	1.04437e-10	3.22872e-09
LIF	LIF	3.98324	0.11648	1.10297e-23	1.76074e-21
PLAC8	PLAC8	3.98101	3.96219	1.62398e-12	6.85505e-11
HELZ2	HELZ2	3.97802	5.83133	1.68701e-17	1.34045e-15
TRANK1	TRANK1	3.97523	7.17327	4.71784e-27	1.09007e-24
LOC110354783	GVINP1	3.97096	4.30619	0.000249244	0.00175631
LOC113841831	LOC113841831-ncRNA	3.96097	-2.34308	1.82393e-18	1.59345e-16
LOC119713052	NUGGC-L	3.96041	1.84791	4.42345e-14	2.37541e-12
BCL2L15	BCL2L15	3.95687	4.01434	7.03301e-22	9.01457e-20
ARHGEF38	ARHGEF38	3.95106	1.78647	7.20042e-20	7.06365e-18
LOC106020323	LOC106020323-ncRNA	3.92651	-2.06772	0.000169198	0.00126323
LOC119716531	LOC119716531-pseuo	3.91492	1.91079	9.15798e-14	4.71595e-12
RAB17	RAB17	3.89898	1.26363	0.00310643	0.0147112
LOC101792103	LOC101792103~	3.83391	-3.37664	1.75041e-05	0.000176246
TDRD6	TDRD6	3.83356	3.08142	7.16914e-35	4.19634e-32
TRIM35	TRIM35	3.8122	1.59648	7.7815e-32	3.17775e-29
IFITM2	IFITM2	3.8101	5.27787	5.85967e-23	8.71999e-21
LOC101797500	MAS1	3.79868	-0.680114	6.76907e-12	2.57841e-10
LOC113844284	LOC113844284-ncRNA	3.78773	2.76005	1.3631e-19	1.31516e-17
MAB21L2	MAB21L2	3.78624	1.24033	0.00651233	0.0271244
INA	INA	3.7699	-1.35644	6.5193e-10	1.7319e-08
LOC101795107	KRT13	3.76875	-3.23186	0.00992298	0.0382709
LOC101793244	FAZ1	3.75309	4.50715	4.32877e-25	8.08651e-23
LOC106019585	LOC106019585-ncRNA	3.74514	-1.30994	2.86895e-13	1.38785e-11
LOC101800424	CCL24	3.7342	-1.55714	2.14005e-11	7.50086e-10
SOCS1	SOCS1	3.73309	2.52318	2.0042e-32	8.58386e-30
LOC119713475	IL1B-L	3.73307	-1.5191	4.43364e-10	1.22413e-08
LOC106019593	LOC106019593-ncRNA	3.71587	-2.9009	0.00397017	0.0180752
EIF2AK2	EIF2AK2	3.71439	7.91647	1.83242e-28	4.99923e-26
KIF17	KIF17	3.71061	1.4878	2.06747e-40	2.42032e-37
LOC101796105	PMLL	3.70981	4.10065	2.18507e-34	1.23773e-31
GCH1	GCH1	3.70335	3.89454	4.90518e-31	1.79448e-28
LOC119716594	LOC119716594-psue	3.7008	3.65598	3.95259e-13	1.87082e-11
SOCS3	SOCS3	3.69472	2.81499	4.83096e-28	1.24752e-25
LOC119715135	NUGGC-L	3.69277	-0.779755	5.9312e-13	2.74807e-11
LOC101791385	CCL5	3.69063	3.88739	1.45755e-11	5.22339e-10
LOC101803350	NUGGC-L3	3.6786	4.17149	1.29957e-10	3.96187e-09
AZIN2	AZIN2	3.67836	-0.846878	6.27717e-14	3.31012e-12
MITD1	MITD1	3.67418	6.80491	3.6016e-42	7.02713e-39
NEFM	NEFM	3.65731	-1.22409	7.359e-07	1.07507e-05
PML	PML	3.65247	4.15484	1.08925e-48	6.37574e-45
DNAH10	DNAH10	3.64889	0.933493	5.20101e-10	1.40941e-08
LOC113841218	LOC113841218~	3.63578	-3.14433	0.000705669	0.00427148
LOC113840231	Avidin-L	3.63512	1.91264	9.22998e-14	4.73913e-12
LOC101802642	NUGGC	3.63261	2.80567	4.04354e-14	2.17942e-12
LOC119718687	BTN1A1-L	3.61021	1.44591	0.00027459	0.00191798
C1S	C1S	3.60442	5.61493	3.20606e-24	5.62984e-22
LOC101794764	PLA2G4E	3.57977	-2.21339	0.00129873	0.00716262
LOC101797490	CYP8B1	3.56807	-0.735396	2.09348e-07	3.50109e-06
LOC101791268	LYPD6	3.56599	0.70413	0.00767731	0.0310273
NPTX1	NPTX1	3.56333	-1.37261	8.35664e-07	1.20577e-05
LOC119716438	LOC119716438-pseu	3.55401	2.5254	8.18676e-11	2.57634e-09
CHRDL2	CHRDL2	3.54899	-3.11775	0.000343806	0.00230605
LOC101800410	CD1B3	3.54179	2.38459	3.88163e-10	1.08365e-08
ATP6V1B1	ATP6V1B1	3.53422	0.838763	3.93557e-07	6.1104e-06
ACKR2	ACKR2	3.52943	2.47329	1.43906e-38	1.40388e-35
MOV10	MOV10	3.51586	5.09012	6.8197e-29	1.9959e-26
LOC119715150	NUGGC-L2	3.49873	-0.190628	5.96438e-13	2.75617e-11
ADAMTS4	ADAMTS4	3.47457	-0.178689	3.67824e-30	1.19611e-27
C1R	C1R	3.46529	5.23822	3.67367e-19	3.43136e-17
LOC119715133	NUGGC-L	3.44591	1.08493	6.68795e-10	1.77403e-08
LOC101800324	LOC101800324-ncRNA	3.43832	-2.93257	3.41906e-10	9.74654e-09
LOC101802498	SERPINB4	3.42639	-3.40772	3.61985e-07	5.70086e-06
LOC101798565	LOC101798565-ncRNA	3.42234	-1.94439	1.60086e-08	3.34259e-07
ANGPTL7	ANGPTL7	3.42179	0.348683	2.64121e-06	3.33666e-05
LOC119716702	LOC119716702-ncRNA	3.413	-2.77377	5.61153e-05	0.000488056
IL10	IL10	3.4096	-0.102669	3.37573e-09	7.91425e-08
IFIH1	IFIH1	3.40411	5.40505	9.23879e-33	4.15982e-30
LOC119714477	LOC119714477-ncRNA	3.4003	-2.40362	0.00291951	0.0140111
KRT23	KRT23	3.39687	2.48231	4.90321e-13	2.29601e-11
LOC113843368	LOC113843368-pseu	3.39607	2.16551	1.99933e-13	9.91756e-12
LOC101790759	CCL17	3.39583	-2.42365	5.35923e-05	0.000468899
LOC119716307	LOC119716307-ncRNA	3.3933	0.265659	3.83758e-13	1.82129e-11
LOC101800860	SAMD9L	3.39261	7.34907	1.34068e-26	3.01825e-24
LOC101798585	ALDH3B1	3.37699	-1.44344	4.9153e-10	1.33818e-08
LOC101804397	LTC4S	3.33871	1.16754	2.7932e-18	2.32458e-16
RASD1	RASD1	3.3326	1.80885	9.08939e-08	1.6387e-06
MOGAT2	MOGAT2	3.32997	3.97197	8.5763e-05	0.000703738
LOC113841941	L-THA	3.31881	-2.98967	0.000771364	0.00460406
LOC101793233	CLEC17A	3.30744	5.05146	4.46416e-20	4.47946e-18
LOC119718657	TAP1-L	3.30063	3.38313	3.10311e-05	0.000290772
ASS1	ASS1	3.27947	2.57581	1.74173e-11	6.19124e-10
LOC119715136	LOC119715136-ncRNA	3.27042	-1.7558	0.00381664	0.0174805
UBXN11	UBXN11	3.26179	1.17117	3.64851e-12	1.44623e-10
LOC101796911	ALDH3B1	3.25877	2.16599	5.41491e-32	2.26395e-29
LOC106018996	LOC106018996-ncRNA	3.23857	1.25671	1.44915e-09	3.61464e-08
COL9A3	COL9A3	3.22344	1.50164	3.31041e-10	9.46755e-09
ETV7	ETV7	3.22052	4.42675	6.7401e-41	8.45401e-38
LOC101797692	SLFN5	3.21999	5.25976	2.26225e-26	4.61919e-24
TBX22	TBX22	3.21811	-1.59644	0.000590275	0.0036523
LOC101800964	CXCL13L2	3.20709	3.06068	2.49071e-06	3.18183e-05
PITX2	PITX2	3.19284	1.32286	0.000131849	0.00102174
LOC113843685	ODF3-L	3.18423	-1.83598	4.96516e-07	7.51622e-06
LOC101791922	TRIM10	3.17618	1.24932	2.03957e-08	4.14523e-07
LOC101794412	PADI3	3.17577	-0.992651	0.000338901	0.0022775
RPAIN	RPAIN	3.16122	3.04725	2.36343e-39	2.44128e-36
LOC113845181	LOC113845181-ncRNA	3.15714	0.0503807	0.00126665	0.00702319
SAMHD1	SAMHD1	3.14525	7.2319	3.97661e-46	1.39659e-42
ASL	ASL	3.1086	0.946649	1.31195e-10	3.98579e-09
LOC101795923	AIFM3	3.10781	-3.12972	0.0017077	0.00900788
MOV10L1	MOV10L1	3.09954	-1.63205	2.96905e-06	3.70288e-05
LOC119716887	IL18BP	3.08211	-0.200816	1.83905e-05	0.000183591
GREB1	GREB1	3.07503	-1.87353	8.92713e-05	0.000730818
LOC119715151	NUGGC-L	3.06852	0.236217	1.97481e-09	4.78973e-08
ZNFX1	ZNFX1	3.06583	7.69413	1.84413e-35	1.2455e-32
LOC101790937	2.3.2.27	3.06365	5.21062	9.59034e-31	3.30209e-28
LOC106020235	LOC106020235-ncRNA	3.06036	-0.702997	0.00231855	0.0115599
SLC6A20	SLC6A20	3.04731	1.34696	0.0042537	0.0191722
DRAM1	DRAM1	3.04601	5.25367	2.99626e-46	1.31536e-42
BCL2L14	BCL2L14	3.04212	2.72431	1.08462e-16	7.83785e-15
HSPA2	HSPA2	3.02767	8.38838	3.75394e-10	1.05302e-08
LOC119718238	HYAL3	3.02401	0.991228	2.1779e-15	1.34662e-13
TNFAIP6	TNFAIP6	3.02371	-1.34244	1.1475e-05	0.000123016
IRF6	IRF6	3.02367	3.86636	6.37296e-13	2.90673e-11
LOC106018390	LOC106018390-ncRNA	3.01535	0.383912	1.81394e-09	4.46117e-08
ENDOV	ENDOV	3.0106	4.6221	4.87062e-34	2.51553e-31
LOC119715912	LOC119715912-ncRNA	3.00943	2.69075	4.57762e-11	1.5053e-09
RNF135	RNF135	3.00619	5.74599	4.06035e-20	4.09769e-18
LOC101794455	LOC101794455-ncRNA	3.00473	-1.52245	0.000825726	0.00488747
NMI	NMI	2.99083	6.84021	1.11966e-28	3.22316e-26
LYZ	LYZ	2.97204	8.66191	1.39214e-08	2.93822e-07
LOC101795565	ZC3HAV1	2.96486	7.26634	5.35899e-31	1.92049e-28
LOC119718656	TAP2-L	2.9645	3.61253	0.00698822	0.0287789
LOC106016639	LOC106016639-ncRNA	2.96286	-3.44439	0.000173449	0.0012909
KCNRG	KCNRG	2.96115	3.49177	6.86752e-42	1.20594e-38
MAFF	MAFF	2.96073	2.75837	1.01513e-23	1.63539e-21
LOC113841849	ODF3-L	2.94527	-2.00058	2.83044e-11	9.6682e-10
VCAM1	VCAM1	2.93911	7.0497	2.03963e-16	1.42693e-14
BMP5	BMP5	2.9301	3.41482	3.74139e-21	4.36654e-19
IFI35	IFI35	2.92645	6.47765	8.87532e-26	1.75113e-23
LOC119718225	GBP1-L	2.92473	5.3598	4.07991e-07	6.32332e-06
LOC119715050	GIMAP7-L	2.92194	1.14767	8.04793e-12	3.01326e-10
LOC119713151	LOC119713151~	2.91039	5.57134	4.14988e-17	3.16834e-15
FBH1	FBH1	2.90281	5.37585	2.35062e-25	4.53593e-23
LOC101798228	VNN1	2.90125	2.1954	1.41828e-06	1.93062e-05
BATF3	BATF3	2.88685	3.82114	1.70841e-33	8.10804e-31
LOC119718228	GBP1-L	2.87543	4.64578	0.00197055	0.010109
TDRD7	TDRD7	2.87541	6.14338	2.72881e-20	2.85225e-18
LOC101798663	RHO	2.86894	-0.965167	8.09833e-08	1.47365e-06
GAS6	GAS6	2.85575	4.80171	1.51703e-27	3.69986e-25
LOC101800767	EP300	2.83941	5.26604	7.13101e-15	4.14637e-13
TBX10	TBX10	2.83933	-3.76516	0.000623387	0.00382751
TNFSF4	TNFSF4	2.82594	2.89851	3.05336e-13	1.46896e-11
STAT2	STAT2	2.80313	3.31422	3.05661e-23	4.74992e-21
LOC101804037	SLC2A11	2.80148	-3.634	0.00148686	0.00802621
LOC101793679	PLA2G4E	2.79688	-0.755256	4.39849e-05	0.000395278
DUSP5	DUSP5	2.78192	3.86335	1.98988e-20	2.13063e-18
OGFR	OGFR	2.78177	6.92763	4.62374e-30	1.47623e-27
LOC119718698	LOC119718698-ncRNA	2.77373	-1.40424	0.00240875	0.0119347
PARP9	PARP9	2.766	6.34675	3.27355e-23	4.99857e-21
LOC101793259	LOC101793259-ncRNA	2.76134	-3.33759	0.00347929	0.0162145
B3GNT7	B3GNT7	2.73593	2.63571	4.89905e-06	5.78529e-05
TRIM13	TRIM13	2.73395	3.67554	2.36338e-18	2.01461e-16
FOXA2	FOXA2	2.73211	2.22856	7.99665e-07	1.15668e-05
LOC101804602	ASAL	2.73122	2.83987	2.08257e-10	6.1359e-09
FAH	FAH	2.73058	-1.35543	7.07369e-07	1.04119e-05
NRG1	NRG1	2.73019	1.77194	8.28029e-12	3.08709e-10
FAM3B	FAM3B	2.72776	3.43937	0.00328027	0.015384
C1QTNF3	C1QTNF3	2.72654	-1.97085	0.0110191	0.0415852
MLKL	MLKL	2.72493	2.8317	3.87065e-16	2.57457e-14
IYD	IYD	2.72488	-1.51839	8.51689e-07	1.22789e-05
CFAP206	CFAP206	2.71414	0.907918	5.7819e-08	1.08472e-06
LOC101795569	SULT1D1	2.71216	5.06797	3.52469e-10	9.99897e-09
LOC101794235	PADI2	2.70787	-2.43839	0.000480126	0.00307701
LOC119717949	LOC119717949-ncRNA	2.70745	-2.68693	7.04097e-05	0.00059385
CLDN1	CLDN1	2.69858	2.914	4.72059e-08	9.01018e-07
ESRRB	ESRRB	2.6972	-0.854602	2.93721e-15	1.77853e-13
SNX22	SNX22	2.69622	0.214944	4.46741e-07	6.84536e-06
UNC93B1	UNC93B1	2.69433	2.66739	2.06379e-15	1.28511e-13
PTCHD3	PTCHD3	2.68642	2.80135	8.13403e-12	3.03901e-10
LOC113840268	LOC113840268-ncRNA	2.68547	0.033908	1.6558e-05	0.000167874
GFPT2	GFPT2	2.68367	2.22664	8.65504e-15	4.9345e-13
VIL1	VIL1	2.66878	6.64393	1.87301e-11	6.60444e-10
LOC106016635	LOC106016635-ncRNA	2.65304	-3.75293	0.011142	0.0419685
SDC4	SDC4	2.65154	6.56928	1.08489e-32	4.76268e-30
LACTBL1	LACTBL1	2.64749	-1.66601	0.00124463	0.00692296
IFITM5	IFITM5	2.62539	-2.73151	0.000947646	0.00549559
PRRX2	PRRX2	2.62441	0.343772	5.16453e-10	1.40169e-08
C5	C5	2.62437	-1.27383	2.13418e-08	4.32252e-07
LOC113842891	LOC113842891-ncRNA	2.62281	1.10262	2.75825e-07	4.48056e-06
C1QA	C1QA	2.60753	6.14341	2.88873e-22	3.87222e-20
LOC119713717	LOC119713717-ncRNA	2.60741	-3.55227	0.00251332	0.0123659
PGAP2	PGAP2	2.59404	2.74805	3.04237e-31	1.16139e-28
LOC119713856	MRP-126	2.58121	4.98648	3.69728e-07	5.79163e-06
LOC119716892	LOC119716892-ncRNA	2.58073	-1.2866	0.00769354	0.0310643
CNOT9	CNOT9	2.5807	5.99082	1.49152e-44	4.36518e-41
LOC119715471	LOC119715471-ncRNA	2.57753	-1.23639	0.000700044	0.00424224
LOC119715844	GIMAP2-L	2.57744	4.635	1.95023e-13	9.72897e-12
CMTR1	CMTR1	2.5715	5.89162	5.2109e-24	8.79841e-22
ATF3	ATF3	2.56664	3.94584	1.98822e-12	8.2228e-11
ANKRD9	ANKRD9	2.56305	0.485261	2.64091e-11	9.05751e-10
ATP6V1G3	ATP6V1G3	2.55882	-1.29118	0.00286355	0.0137802
RBM43	RBM43	2.54285	3.72411	3.65832e-20	3.73489e-18
LOC119715052	LOC119715052-pseu	2.53277	2.19189	0.00128061	0.00707598
LOC119718668	BTN1A1-L	2.53214	0.70365	0.000204036	0.00147789
KLF5	KLF5	2.53096	3.56727	1.79953e-09	4.43193e-08
LSMEM2	LSMEM2	2.52797	-1.62245	1.00919e-05	0.000109594
KCNJ5	KCNJ5	2.52789	-0.507661	1.86869e-08	3.83792e-07
LOC101798362	SLC16A7	2.52716	-3.25744	0.00064283	0.00393039
LOC101801757	SLC9A2	2.5105	-3.01079	0.000285996	0.0019811
LOC119715778	LOC119715778-ncRNA	2.50972	-2.15544	2.1514e-08	4.34735e-07
LOC119715049	LOC119715049-pseu	2.50666	0.294119	2.30201e-05	0.000223457
LOC101804875	FAM83D	2.50452	2.54813	1.44355e-10	4.36295e-09
LOC113840866	ODF3-L	2.49165	-2.07902	1.81469e-08	3.73575e-07
LOC101790919	TRIM27-L	2.48949	3.70728	6.18205e-23	9.12242e-21
LOC106019573	LOC106019573-ncRNA	2.47441	-2.16129	0.00378218	0.017368
LOC106017618	TMEM116-L	2.4711	-2.38813	0.00154683	0.00829131
STOML1	STOML1	2.46864	2.82572	1.93892e-22	2.63933e-20
GGT1	GGT1	2.46863	3.28002	8.27956e-08	1.50351e-06
FOXS1	FOXS1	2.46575	-0.297268	3.62526e-11	1.21026e-09
VCAN	VCAN	2.46127	2.83294	6.07852e-12	2.34591e-10
LOC119714436	AP-1-L	2.45827	4.06065	1.38887e-20	1.52429e-18
FOXC1	FOXC1	2.45664	-1.8838	4.78055e-08	9.11471e-07
CX3CL1	CX3CL1	2.45434	4.33432	1.86252e-22	2.55515e-20
OTUD4	OTUD4	2.45306	5.84542	3.10079e-25	5.85483e-23
LOC101794702	CNP	2.45202	6.62837	3.46004e-27	8.15895e-25
TMPRSS13	TMPRSS13	2.45	-2.30581	0.000874556	0.00512933
LOC101795050	NANOG	2.44415	-3.64328	0.0128722	0.0469788
LOC119713038	BTN1A1-L	2.43489	3.57186	7.06681e-05	0.000595457
KLHL35	KLHL35	2.42726	-3.55392	0.00135214	0.00739217
LOC119715751	fibril-forming collagen alpha chain-like	2.42712	-1.76967	5.90181e-05	0.000508983
ASAP3	ASAP3	2.42706	3.49409	3.28268e-22	4.36696e-20
TSPEAR	TSPEAR	2.41866	0.696275	5.27031e-07	7.93031e-06
P2RX7	P2RX7	2.41514	4.72464	4.97209e-16	3.27004e-14
LOC119715578	LOC119715578-ncRNA	2.41185	-0.303534	0.00047568	0.00305298
BAG3	BAG3	2.40745	4.57857	2.08903e-11	7.33667e-10
LOC106016220	LOC106016220-ncRNA	2.40495	2.02043	1.99448e-07	3.36114e-06
PGF	PGF	2.40337	1.08602	2.76146e-07	4.48164e-06
CDH17	CDH17	2.38971	6.75868	6.3669e-12	2.44645e-10
LOC119715859	GIMAP4-L	2.38937	0.0174412	4.83573e-11	1.58459e-09
LOC101803317	LOC101803317-ncRNA	2.38064	-2.62912	0.000540162	0.00339365
LOC113839855	SNORD14	2.37466	1.65256	1.21633e-06	1.69514e-05
GUCA1B	GUCA1B	2.37079	-1.94811	0.00227179	0.0113784
LOC113843621	MROH2B-L	2.36409	-1.4322	1.42457e-08	3.00306e-07
LOC106016586	LOC106016586~	2.36178	6.81499	1.32562e-14	7.46084e-13
LOC101794588	PADI1	2.35241	-2.4033	0.00152591	0.00819419
SST	SST	2.34366	-0.148259	0.00549948	0.0235884
STAT1	STAT1	2.33389	9.27123	2.41957e-25	4.61823e-23
LOC101793263	BIRC2	2.32011	7.51658	5.91951e-28	1.50647e-25
LOC110351673	LOC110351673-ncRNA	2.31696	3.06822	3.47041e-09	8.11456e-08
C1QB	C1QB	2.31554	5.59606	2.0676e-18	1.77976e-16
LOC101791918	MFSD14B	2.31521	5.93216	9.76235e-19	8.88222e-17
HS3ST4	HS3ST4	2.31164	-2.12615	0.00171921	0.00905228
CMTR2	CMTR2	2.31095	5.64207	1.65446e-17	1.32056e-15
LOC101796142	IRF4	2.30936	1.9908	8.34919e-15	4.77563e-13
LOC101790981	SLBP	2.29484	4.88686	5.05542e-17	3.81001e-15
LOC119718671	BTN3A2-L	2.29312	1.72277	4.13154e-06	4.98625e-05
LOC101799814	TMEM121	2.2896	-2.14384	6.48495e-06	7.38494e-05
LOC119715852	GIMAP7-L	2.2884	3.75868	2.47922e-06	3.1708e-05
LOC119717643	LOC119717643 -ncRNA	2.28727	-0.0313467	0.00453859	0.0201971
LOC101802038	TUBA5	2.28211	-0.0427395	5.44343e-06	6.30104e-05
LOC119715845	GIMAP8-L	2.28199	3.2521	6.39042e-06	7.30096e-05
LOC113841465	GIMAP7	2.28125	4.43866	3.409e-10	9.73366e-09
TSHR	TSHR	2.27493	-0.0516604	3.03854e-05	0.000285789
DRC1	DRC1	2.27417	-0.934795	0.00187362	0.00971151
LOC119713756	GBA-L	2.27088	-2.01798	0.0120175	0.0445207
NDUFS8	NDUFS8	2.26553	4.14835	2.08327e-26	4.3463e-24
LOC119718662	BTN3A1-L	2.25983	1.06005	0.00114074	0.0064368
NR1H4	NR1H4	2.25924	3.06165	7.89162e-06	8.83016e-05
IL12RB1	IL12RB1	2.2501	0.824612	2.79792e-09	6.6215e-08
ALX4	ALX4	2.2496	-2.02126	0.000688892	0.00418145
LOC101789908	PARP14.1	2.24683	7.57763	3.34807e-20	3.43814e-18
BFSP1	BFSP1	2.23991	-2.20337	0.0058715	0.0248856
LOC119713028	GIMAP6-L	2.23069	1.55622	4.77294e-10	1.30753e-08
HAS2	HAS2	2.22664	2.94305	7.28118e-13	3.2784e-11
C11H15orf48	C11H15orf48	2.22438	7.39597	2.25597e-21	2.77027e-19
NAA80	NAA80	2.22294	-1.11838	1.28784e-06	1.78206e-05
LOC119715847	GIMAP1-L	2.22135	2.93568	2.31931e-16	1.60343e-14
LOC101800358	EXFABP	2.2189	6.59539	8.92031e-07	1.28289e-05
LOC101802072	TNFSF18-L	2.21777	0.309361	4.27903e-10	1.1833e-08
LOC110354041	LOC110354041-ncRNA	2.21138	-1.46526	0.000313181	0.00213654
LAMP5	LAMP5	2.2107	-0.360724	4.68349e-06	5.57952e-05
LOC119714498	CCL21	2.19596	9.10792	1.25574e-09	3.17278e-08
LOC119715746	LOC119715746-ncRNA	2.19445	-0.884735	2.58679e-06	3.28301e-05
LOC119716158	LOC119716158-ncRNA	2.19316	-3.67654	0.00115219	0.00649099
CGAS	CGAS	2.19233	2.24935	1.33489e-24	2.3919e-22
LOC101791980	LY6E	2.18975	8.71403	2.29231e-18	1.96356e-16
LOC101805041	TUBA4A	2.18462	1.24426	5.13288e-09	1.17208e-07
PMAIP1	PMAIP1	2.18337	3.42783	2.03079e-14	1.13932e-12
DNAJA4	DNAJA4	2.17634	6.21307	3.71423e-11	1.23761e-09
DTX3L	DTX3L	2.17537	6.44716	1.46322e-26	3.21176e-24
LOC119715808	GIMAP8-L	2.17322	5.38053	3.19967e-16	2.17776e-14
LOC101802682	SERPINB	2.16999	1.06076	9.87103e-05	0.000798044
GCNT1	GCNT1	2.16937	1.857	3.47681e-11	1.16291e-09
LOC101797528	TOR1AIP2	2.1692	3.68529	3.17478e-19	2.98124e-17
CRHR2	CRHR2	2.16691	1.13438	1.08888e-10	3.35451e-09
LOC113841282	28s rRNA	2.16384	4.47302	4.63122e-08	8.85884e-07
LOC119715857	GIMAP6-L	2.16106	1.84365	2.33843e-10	6.80976e-09
SPP1	SPP1	2.16028	0.268297	0.00142546	0.00774477
LOC101802866	PARP12	2.15824	7.00373	1.28469e-16	9.13327e-15
LOC113845350	OSM	2.15307	-2.14858	1.53653e-05	0.000157602
LOC101795199	IL17F	2.14569	-3.05867	0.000530081	0.00333939
TRIM47	TRIM47	2.14089	5.28915	3.65255e-28	9.57295e-26
ACOT7	ACOT7	2.14058	4.66901	3.73249e-31	1.39452e-28
LOC101804439	BTN1A1	2.13883	3.20358	1.11921e-12	4.86469e-11
RGS1	RGS1	2.13559	4.25161	9.42598e-09	2.04599e-07
LOC113845554	LOC113845554-ncRNA	2.1319	0.910958	8.92198e-11	2.78877e-09
LOC113844426	LOC113844426-ncRNA	2.12817	-3.41164	0.00843274	0.0334969
APOLD1	APOLD1	2.12192	1.9823	4.22361e-05	0.000381319
TMEM61	TMEM61	2.1197	-2.4264	0.00876812	0.0345685
LOC119717650	LOC119717650-ncRNA	2.11853	-0.725233	0.00031903	0.00217138
CD274	CD274	2.11763	5.74567	8.79691e-23	1.268e-20
TCIRG1	TCIRG1	2.11622	4.64662	5.35017e-22	7.01112e-20
MRPL30	MRPL30	2.10856	4.18171	1.51212e-22	2.12422e-20
TNFRSF9	TNFRSF9	2.10847	2.70355	9.67098e-14	4.9367e-12
LOC119717688	LOC119717688 -ncRNA	2.10832	-2.02249	4.97587e-06	5.86319e-05
LOC113841989	MTIF2-L	2.10549	11.4063	3.7415e-07	5.84526e-06
TRIM25	TRIM25	2.10388	7.20535	1.52353e-16	1.07876e-14
SELE	SELE	2.10221	3.25622	1.69144e-10	5.05991e-09
C1QC	C1QC	2.0967	5.84881	1.92967e-13	9.65386e-12
ANKRD22	ANKRD22	2.09308	2.06065	2.38872e-06	3.06622e-05
LOC106018410	LOC106018410-ncRNA	2.08673	-3.32059	0.000468997	0.00301229
SCARB2	SCARB2	2.0863	5.90236	2.02069e-37	1.77416e-34
LOC119716830	MADPRT-L	2.08572	-1.83294	0.00406014	0.018418
LOC119714069	KRT14	2.0822	-2.64114	0.0111955	0.0420879
LOC113842909	LOC113842909-ncRNA	2.08111	-0.649065	1.38701e-05	0.000144033
HSP90AA1	HSP90AA1	2.08066	10.1689	7.82615e-11	2.48512e-09
MST1R	MST1R	2.07702	2.49639	8.02648e-13	3.60473e-11
HRH2	HRH2	2.07366	1.12182	9.25462e-10	2.40757e-08
IL22RA2	IL22RA2	2.07283	2.43112	4.14801e-06	5.00268e-05
LOC113839854	SNORD14	2.07044	1.36358	2.23866e-05	0.000218151
HSPA8	HSPA8	2.06617	9.81991	2.57116e-15	1.56227e-13
SAMD15	SAMD15	2.06105	-2.28063	0.00905574	0.0354794
IL12RB2	IL12RB2	2.06038	0.56031	1.72385e-08	3.57388e-07
LOC101790497	HA1F	2.05989	9.30623	0.000220561	0.00158278
LOC119717861	AT1-L	2.0544	0.450928	2.90128e-08	5.72432e-07
LOC101800226	LCN15	2.05416	1.76343	0.0001876	0.00137662
NOXRED1	NOXRED1	2.04719	1.6894	0.00119406	0.00668186
SYT8	SYT8	2.04546	0.772771	0.0100295	0.0385548
LOC101791942	OSBPL2	2.04456	2.60462	4.87061e-18	4.03434e-16
LOC119718500	ADAM20-L	2.04222	-0.473808	2.91363e-05	0.00027522
LOC110351337	LOC110351337-ncRNA	2.04173	-1.3896	1.60662e-05	0.000163455
CTSL	CTSL	2.0406	7.24631	1.07513e-18	9.73159e-17
IRF1	IRF1	2.03943	6.74686	5.99703e-26	1.21044e-23
LOC113839856	SNORD14	2.03934	2.81655	2.78491e-06	3.49807e-05
LOC119718658	BTN1A1-L	2.03916	2.26796	0.00469516	0.0207727
ANKS4B	ANKS4B	2.03723	4.68726	0.0118261	0.0439971
PXK	PXK	2.03643	5.56898	4.24666e-24	7.31092e-22
LOC119718672	BTN1A1-L	2.03621	3.33707	0.00759313	0.0307579
LOC101798744	PARP14.2	2.02984	6.81558	1.29271e-18	1.14071e-16
SAA2	SAA2	2.02714	3.8573	0.00307169	0.0145741
ISL2	ISL2	2.0207	-0.738467	2.37667e-07	3.9261e-06
LOC106017330	LOC106017330-ncRNA	2.01731	-3.40248	0.0109114	0.0412762
LOC106014837	LOC106014837-ncRNA	2.01182	-1.25794	2.34668e-05	0.000227415
GDF7	GDF7	2.00968	0.191151	0.000115263	0.000912541
P2RX4	P2RX4	2.00653	4.42686	1.95354e-29	5.91451e-27
LOC119715856	GIMAP1-L	2.00318	2.04176	2.08615e-12	8.59923e-11
LOC101793887	CSF2RB	2.00196	6.2054	1.36226e-21	1.6846e-19
LOC110351183	CCL4-H2	2.00105	3.48876	4.20957e-09	9.71354e-08
EDN1	EDN1	2.00045	2.17086	4.7025e-10	1.29025e-08
PARP10	PARP10	1.99542	3.12166	2.77981e-14	1.53986e-12
JPH3	JPH3	1.99212	-1.66072	0.000335818	0.00225764
TOR1B	TOR1B	1.99039	5.53243	2.71738e-34	1.49116e-31
LOC119715489	18s rRNA	1.98873	10.1749	6.87877e-07	1.01676e-05
LOC113843619	MROH2B-L	1.98742	-1.93546	2.45012e-06	3.13815e-05
LOC119715327	LOC119715327-pseu	1.987	-1.14123	0.00734093	0.0299435
LOC119713952	LOC119713952-ncRNA	1.98504	-1.94981	0.00550617	0.0236055
LOC113842838	LOC113842838-ncRNA	1.98414	-2.3597	0.00056904	0.00354464
LOC119714765	LOC119714765-ncRNA	1.98077	6.0463	2.48629e-07	4.08795e-06
LOC119718664	BTN1A2-L	1.97902	1.9212	0.00113075	0.00638332
PLCXD1	PLCXD1	1.97453	3.63524	9.87327e-10	2.55715e-08
LOC101798651	VNN1	1.97403	5.26151	0.00115946	0.00652517
ADAMTS8	ADAMTS8	1.97346	3.34602	6.08577e-13	2.79754e-11
SLC2A6	SLC2A6	1.97174	2.14142	1.02747e-08	2.21922e-07
LOC101794131	LOC101794131-ncRNA	1.97124	-1.72203	0.000655102	0.00399847
LOC101804872	PLA2G2A	1.96997	-0.814555	0.000132306	0.00102483
PROK2	PROK2	1.96921	-1.00671	0.000174916	0.00129819
UROC1	UROC1	1.96779	-1.42808	0.000727309	0.00438282
LOC119713062	ODF3-L	1.96658	-0.678802	1.40317e-06	1.91338e-05
NCOA7	NCOA7	1.96528	5.62125	5.13738e-18	4.23532e-16
ACKR1	ACKR1	1.96509	-0.252264	2.37573e-07	3.9261e-06
LOC101797680	TAP1	1.9648	4.4912	8.74108e-11	2.74095e-09
STING1	STING1	1.96438	0.591623	1.42773e-07	2.4971e-06
LOC106014283	CASP8	1.96387	4.59419	9.13295e-19	8.35285e-17
IGF2BP3	IGF2BP3	1.96315	3.92859	9.12924e-14	4.71595e-12
MOCOS	MOCOS	1.96313	3.37402	1.59329e-05	0.000162381
LOC119717604	LOC119717604-ncRNA	1.94806	-0.419748	6.11902e-08	1.14309e-06
TNFSF10	TNFSF10	1.94608	6.58862	2.24467e-16	1.56041e-14
LOC119712994	SLC25A30	1.94236	2.139	2.36549e-08	4.73555e-07
SEMA4D	SEMA4D	1.94187	4.18537	6.50261e-16	4.23905e-14
CCDC162P	CCDC162P	1.93965	1.72147	9.31806e-06	0.000102011
LOC101790800	ACTL7A	1.93915	-2.63778	0.00187153	0.00970875
LOC119718227	OR10K2-L	1.93287	-2.40717	0.00360962	0.0167078
SLC25A29	SLC25A29	1.9315	4.19899	2.20008e-20	2.32731e-18
PTGFRN	PTGFRN	1.9314	5.01552	3.00631e-13	1.4503e-11
LOC119714226	LOC119714226-ncRNA	1.92928	-2.56442	0.00836353	0.0332873
LOC101798932	SERPINB10	1.92809	3.66457	3.29273e-05	0.000306414
ADAR	ADAR	1.92787	6.50241	2.10384e-26	4.3463e-24
LOC101803570	GOX0417	1.92644	2.04318	1.96949e-05	0.000195391
DNAH1	DNAH1	1.92431	-0.0994092	4.04904e-06	4.90691e-05
TMPRSS6	TMPRSS6	1.92373	-0.295094	3.30275e-09	7.75351e-08
TOX3	TOX3	1.92261	-0.0661271	0.000368899	0.00245281
COL6A3	COL6A3	1.92228	6.65238	2.34071e-08	4.69211e-07
GADD45G	GADD45G	1.91791	3.114	3.11359e-09	7.31924e-08
ALKAL2	ALKAL2	1.91118	-0.12695	0.000141404	0.00108572
LOC119718645	BTN1A1-L	1.90988	0.953616	0.00365961	0.0169024
MAX	MAX	1.90819	3.80301	6.07786e-21	6.84149e-19
ANKLE1	ANKLE1	1.90588	-1.3557	0.000629269	0.00385823
ACKR4	ACKR4	1.90081	3.32566	1.50544e-07	2.62657e-06
LOC113840864	ODF3-L-pseu	1.89769	-0.555939	1.16548e-06	1.62944e-05
MAP3K8	MAP3K8	1.89764	2.96844	1.94516e-23	3.04974e-21
LOC119713416	LOC119713416-ncRNA	1.89751	-1.90787	0.00868311	0.034295
LOC113841174	GP1-L	1.89712	8.21691	2.07941e-06	2.71482e-05
LOC113841281	18S rRNA	1.89648	10.342	1.457e-06	1.98025e-05
CTSB	CTSB	1.89612	8.46785	5.93709e-24	9.83541e-22
RALGDS	RALGDS	1.89459	4.26877	1.667e-24	2.95681e-22
C3H2orf50	C3H2orf50	1.89104	0.907218	0.00118469	0.00663999
LOC113841567	DELTA-TATX-Avl1a	1.8881	3.41487	0.000364458	0.00242788
CGN	CGN	1.88551	3.9068	1.12487e-11	4.12372e-10
FADD	FADD	1.88485	4.16251	4.20854e-34	2.23945e-31
LOC119715619	LOC119715619-ncRNA	1.88133	-1.05939	0.00039912	0.00262689
LYVE1	LYVE1	1.88077	3.6626	3.23189e-07	5.15927e-06
DRAM2	DRAM2	1.87986	5.07311	2.5839e-22	3.49025e-20
LOC101804181	PFKP	1.87806	6.53384	6.41764e-35	3.88599e-32
OPTN	OPTN	1.8776	5.5374	1.18049e-28	3.34346e-26
LOC101793459	LOC101793459-ncRNA	1.8762	0.546525	0.000250728	0.00176599
HSPH1	HSPH1	1.87541	5.94969	8.68873e-10	2.27723e-08
RPA1	RPA1	1.86811	6.29791	1.76902e-26	3.78829e-24
LOC119716151	IF-2-L	1.86747	-1.81316	1.24486e-05	0.000131447
LOC101801508	LOC101801508-ncRNA	1.86734	1.6478	0.000164322	0.00123312
LOC106016319	LOC106016319-ncRNA	1.86264	-2.28741	0.000421313	0.00274797
BCAP29	BCAP29	1.85982	5.45662	4.83656e-24	8.24562e-22
LOC119714935	LOC119714935~	1.85935	1.55452	0.00158267	0.00843965
LOC119718233	LOC119718233-ncRNA	1.85868	-1.4565	9.02316e-06	9.92773e-05
PIM1	PIM1	1.85704	4.12309	2.29171e-17	1.78855e-15
LOC101791874	IL12RB2	1.8565	-0.235476	2.25133e-05	0.000219264
ARID5A	ARID5A	1.85635	2.9783	7.7884e-15	4.5011e-13
SFRP2	SFRP2	1.85603	4.26206	1.29529e-05	0.000136036
LOC101802417	NT5C1B	1.85599	5.0144	2.22936e-42	4.89345e-39
FHAD1	FHAD1	1.85448	0.66041	8.47786e-05	0.00069631
LOC119717767	LOC119717767-ncRNA	1.85169	-1.46444	0.00125061	0.00694741
PTGER3	PTGER3	1.8493	2.17186	6.71796e-09	1.48949e-07
LOC119715707	LOC119715707-ncRNA	1.8484	-2.13876	8.55537e-05	0.000702349
ASPG	ASPG	1.84398	2.73977	9.58214e-08	1.72577e-06
CCDC28A	CCDC28A	1.8411	3.90085	1.86466e-20	2.0088e-18
SAT1	SAT1	1.8404	7.70149	5.41936e-25	1.00173e-22
RNF19B	RNF19B	1.83829	3.5218	1.0929e-18	9.84174e-17
C3AR1	C3AR1	1.83313	4.40651	2.33375e-21	2.84588e-19
LOC101791103	TRIM27.1	1.83147	3.2867	8.33434e-09	1.8271e-07
LOC119715060	BTN1A1-L	1.82738	2.58898	0.000720202	0.00434298
LOC106019759	LOC106019759~	1.82713	-2.77049	0.0112502	0.0422573
BMPER	BMPER	1.82531	2.95476	1.81736e-11	6.44703e-10
SETX	SETX	1.8237	6.03019	8.13129e-30	2.54974e-27
LOC101792387	EXOC3-L	1.8193	-0.392481	5.95331e-05	0.000512452
ASB2	ASB2	1.81705	3.72572	2.09788e-08	4.2539e-07
LOC101792996	LOC101792996-ncRNA	1.81266	-1.01358	1.32081e-06	1.82338e-05
SRRM4	SRRM4	1.81	-0.39624	1.96549e-06	2.58338e-05
LOC113841510	BTN3A2	1.8022	3.15832	0.000883816	0.00517845
LOC101798606	LYZ-L	1.79993	-3.32696	0.00304977	0.0145015
CYGB	CYGB	1.79942	5.49462	9.0182e-13	4.0091e-11
LOC101801622	IL20	1.7991	-0.073636	4.26049e-06	5.11725e-05
PHYHD1	PHYHD1	1.79579	1.89888	1.57855e-05	0.000161158
LOC101793812	CSF2RA	1.79323	4.32151	5.97012e-17	4.48014e-15
LOC101802395	CYP1B1	1.78513	1.3043	0.000795458	0.00473339
DIO3	DIO3	1.77952	-1.31213	0.00100212	0.00575127
LOC119715372	LTCP4-L	1.77869	0.0259883	0.00544702	0.0234321
LOC119715051	LOC119715051-pseu	1.77816	2.29742	0.0107708	0.0408233
LOC119715030	LTCP4-L	1.77403	0.464865	0.0026708	0.0130131
LOC119713140	LOC119713140-ncRNA	1.77335	0.585114	0.00217667	0.0109942
CXCR4	CXCR4	1.77188	6.42768	2.94866e-16	2.01472e-14
LOC119717054	CLECL4D-L	1.76663	0.822773	5.56696e-05	0.00048466
LOC101800265	INF2	1.76655	-2.29655	0.003087	0.014631
LOC106016429	LOC106016429-ncRNA	1.76413	-1.94679	0.00903068	0.0354208
LOC101801845	LMLN	1.76292	2.88396	1.33943e-10	4.06223e-09
LOC119718659	BTN1A1-L	1.76248	1.38909	0.00608441	0.0256216
MYO15B	MYO15B	1.75935	5.40253	0.000243383	0.00172122
NMU	NMU	1.75691	-1.89727	0.0127564	0.0466574
LAG3	LAG3	1.73886	0.932119	8.32685e-05	0.000686949
LOC106020611	BTN3A2	1.73811	3.3007	0.000233679	0.00166602
LOC113843175	LOC113843175-ncRNA	1.7301	-1.80916	0.000163675	0.00122984
LOC110352684	LOC110352684-ncRNA	1.72363	-1.59553	7.60786e-07	1.10683e-05
DES	DES	1.72205	6.25659	1.27696e-09	3.21713e-08
LOC101804743	BTN1A1	1.71908	2.6216	5.3348e-10	1.4368e-08
CADM3	CADM3	1.71864	3.42969	4.73561e-05	0.000421263
GRINA	GRINA	1.71649	3.08848	1.06738e-15	6.79102e-14
LOC113842963	GIMAP1-L	1.71529	3.09489	3.85484e-12	1.52457e-10
STX11	STX11	1.7133	0.181645	1.55529e-05	0.000159247
IL8	IL8	1.71245	1.65018	2.70817e-05	0.000257753
NEURL1	NEURL1	1.71221	3.65739	1.94757e-12	8.12335e-11
VWA8	VWA8	1.71006	4.91536	5.73539e-22	7.4054e-20
LOC113841518	BTN3A1-L	1.70997	3.41962	0.00831028	0.0331075
DRD4	DRD4	1.70801	-0.567288	0.0012995	0.0071634
LOC119715482	LOC119715482-pseu	1.70693	-1.4198	0.00732739	0.0299002
SYT13	SYT13	1.70661	-1.92382	0.000111715	0.000888016
LOC119714544	LOC119714544-psue	1.70331	-0.814472	5.12007e-06	5.99389e-05
EBI3	EBI3	1.70302	0.299216	2.19603e-05	0.000214717
MCTP2	MCTP2	1.70281	3.16393	1.37911e-12	5.89227e-11
IL17REL	IL17REL	1.70263	0.762618	0.0104122	0.0398254
LOC101803187	SPHKAP	1.69897	0.657271	0.001742	0.00913937
WEE2	WEE2	1.69645	-2.00199	0.000817802	0.00484664
LOC113845401	BTN1A1	1.6942	3.72185	0.0079714	0.0319657
LOC119718499	ADAM20-L	1.68692	-1.55768	0.00322126	0.0151569
TTLL10	TTLL10	1.68303	-2.38821	0.00659262	0.0273885
DDA1	DDA1	1.67871	6.86312	7.1049e-37	5.671e-34
RHOD	RHOD	1.67786	1.52341	0.001056	0.00601084
PIM3	PIM3	1.67621	4.39647	1.71598e-15	1.08002e-13
UPP1	UPP1	1.67612	4.1041	7.86609e-05	0.000655259
SLC3A1	SLC3A1	1.67384	4.31443	7.37761e-05	0.000618012
LOC101796441	RGN	1.67171	1.54666	0.011409	0.0427534
RBM47	RBM47	1.66542	5.32519	1.76479e-15	1.10677e-13
LOC119715976	LOC119715976-ncRNA	1.66521	-2.86673	0.00504521	0.0220054
LOC113845410	BTN1A1	1.66358	3.27415	0.0042825	0.0192921
LOC101792067	SLC20A30	1.66164	1.41684	0.00376898	0.0173318
LOC113840976	GIMAP1	1.6613	2.15232	1.30592e-07	2.30241e-06
PCBD1	PCBD1	1.66071	2.43478	2.83308e-05	0.000268478
GSC	GSC	1.65859	-2.92274	0.00125031	0.00694741
LOC119714252	FASLG-L	1.65806	-1.22224	3.6396e-05	0.000334439
ENPP2	ENPP2	1.65513	6.0844	1.02308e-17	8.241e-16
LOC106020153	LOC106020153-ncRNA	1.64597	-2.73425	0.00621072	0.0260474
MARCKSL1	MARCKSL1	1.64118	6.02929	5.81393e-12	2.2537e-10
LOC119713854	S100A6	1.63942	4.77944	2.24734e-07	3.73352e-06
LOC119718278	LOC119718278	1.63286	-2.90999	0.013324	0.048251
LOC110354030	LOC110354030-ncRNA	1.63133	-1.06381	0.000956965	0.00553319
MCF2L	MCF2L	1.63033	6.29559	1.19381e-09	3.02772e-08
LOC119715029	LTCP4-L	1.62831	0.637602	0.00374568	0.01725
LOC119713803	S100A4-L	1.62574	-0.152144	0.00106287	0.00604209
ST6GALNAC2	ST6GALNAC2	1.62324	-0.939366	0.000276885	0.00193017
TSKU	TSKU	1.62298	4.69201	3.00011e-09	7.06191e-08
NINJ1	NINJ1	1.62265	6.12482	2.10846e-25	4.11385e-23
TTC31	TTC31	1.6176	4.6119	1.99014e-12	8.2228e-11
LOC119715881	LOC119715881-ncRNA	1.6174	-2.08777	0.000806602	0.00478835
DNAJB9	DNAJB9	1.61688	5.16695	8.74957e-22	1.10534e-19
GRB10	GRB10	1.61612	4.26706	2.55213e-15	1.55609e-13
LOC101804463	SLC47A2	1.60983	1.80401	6.9295e-09	1.53059e-07
NUB1	NUB1	1.60868	6.34041	1.69758e-41	2.48413e-38
LOC119718669	LOC119718669	1.60559	-0.119291	0.00714743	0.0292945
LOC119713057	LOC119713057-pseu	1.60398	-0.670668	0.00448074	0.0199954
LOC101802909	CCL4-H	1.60305	0.9668	1.82475e-06	2.42197e-05
ANKRD33B	ANKRD33B	1.60139	1.00029	9.50835e-07	1.35742e-05
LOC101793942	LOC101793942-ncRNA	1.59917	-1.41258	0.000293403	0.00202045
PTGS2	PTGS2	1.59772	4.07942	1.14851e-18	1.02897e-16
SHROOM1	SHROOM1	1.59598	1.45089	1.40709e-05	0.000146031
ITGB5	ITGB5	1.59571	4.25043	9.57452e-17	6.94746e-15
LOC106014473	LOC106014473-ncRNA	1.59336	-1.02463	0.00223879	0.0112358
SNX3	SNX3	1.59194	6.26997	1.6587e-27	3.98996e-25
LOC113845762	NRN1L	1.59083	1.49007	0.000787112	0.0046885
LOC110352617	LOC110352617-ncRNA	1.59057	3.87873	1.21378e-09	3.07118e-08
LOC110351944	LOC110351944-ncRNA	1.59029	-1.60459	0.0027432	0.0132957
DNAJA1	DNAJA1	1.58817	6.90826	1.56936e-15	9.91293e-14
ADM2	ADM2	1.58775	-1.66994	0.000900269	0.00525905
LOC106017738	SYNJ2BP	1.58647	3.82811	1.22262e-18	1.08981e-16
CDK6	CDK6	1.58342	1.89919	3.50712e-14	1.90666e-12
LOC101796665	DCSTAMP	1.58308	0.396189	0.00134372	0.00735773
LOC101804258	SLC22A15	1.57905	3.97255	4.82363e-20	4.81267e-18
CALCB	CALCB	1.57716	-1.3663	0.00273455	0.0132782
TMEM51	TMEM51	1.57708	3.33952	7.79234e-15	4.5011e-13
TNFSF15	TNFSF15	1.57537	2.89198	5.1581e-11	1.68357e-09
ABHD3	ABHD3	1.575	2.8568	8.31021e-06	9.23006e-05
ASTN2	ASTN2	1.57344	-1.41603	0.00018693	0.00137228
SRGN	SRGN	1.56987	4.71714	1.12277e-09	2.86984e-08
VOPP1	VOPP1	1.56935	3.69232	9.6387e-12	3.57079e-10
SLC6A15	SLC6A15	1.56307	0.367823	0.000427902	0.00278628
DNAJC5	DNAJC5	1.56011	5.05029	5.89469e-19	5.47676e-17
CDH3	CDH3	1.55976	2.29475	1.37577e-05	0.000143035
LOC110354619	LOC110354619-ncRNA	1.55528	4.33783	1.26216e-12	5.4456e-11
PRKG2	PRKG2	1.54784	1.25868	0.0128871	0.0470083
RDH10	RDH10	1.54479	4.54827	7.73189e-10	2.03556e-08
MGST2	MGST2	1.54051	4.97946	3.96169e-07	6.14553e-06
LOC113841845	ODF3-L	1.53999	-2.64246	0.00925186	0.036143
PTPN2	PTPN2	1.53739	5.82322	1.9906e-28	5.2962e-26
LOC101805254	LOC101805254-ncRNA	1.53478	-0.316543	5.87893e-05	0.000507542
CCDC12	CCDC12	1.53356	4.32997	1.23876e-10	3.78966e-09
TRAFD1	TRAFD1	1.5335	5.95198	8.68943e-22	1.10534e-19
SCNN1B	SCNN1B	1.53229	1.78075	0.000947982	0.00549573
MYOZ3	MYOZ3	1.53207	0.110238	0.000386046	0.00255328
TNFRSF11A	TNFRSF11A	1.53052	5.29134	2.90911e-14	1.60641e-12
ZFAND2A	ZFAND2A	1.5258	2.96107	1.50285e-05	0.000154509
GLIS1	GLIS1	1.52523	0.854448	1.60339e-05	0.000163315
LOC101796526	RANBP2	1.5234	6.12215	4.79993e-07	7.30388e-06
LOC119718226	DNAJB1-L	1.52337	3.34028	6.21937e-07	9.25527e-06
LOC101803839	DAN4	1.52156	4.29318	3.057e-12	1.2284e-10
LOC101800429	CCR5	1.51881	5.33513	2.11821e-13	1.04483e-11
LOC101792370	LY6D	1.51807	2.94791	3.63846e-06	4.46793e-05
ITSN1	ITSN1	1.51699	6.04835	9.53668e-14	4.88234e-12
TNFAIP2	TNFAIP2	1.51419	5.288	9.68522e-09	2.09707e-07
ARTN	ARTN	1.51363	-1.56801	0.00315328	0.0149169
LOC119714717	TUBA1A	1.51246	5.55366	1.93317e-09	4.7026e-08
TNC	TNC	1.51234	6.02315	1.36379e-06	1.87094e-05
LOC106018081	LOC106018081-ncRNA	1.51226	0.573288	6.31219e-05	0.000538591
LRP8	LRP8	1.51096	1.82934	2.6975e-07	4.39816e-06
LOC119715865	LOC119715865-ncRNA	1.50864	-3.52984	0.0111668	0.0420161
LOC119715851	GIMAP7-L	1.50849	3.42392	0.00210177	0.0106761
TSPAN32	TSPAN32	1.50746	1.44368	9.03467e-05	0.000738589
STARD3NL	STARD3NL	1.5071	3.40828	1.40627e-22	1.99145e-20
B4GALT6	B4GALT6	1.50472	0.272944	0.00020131	0.00146471
CREM	CREM	1.50258	4.45269	7.7994e-12	2.939e-10
ATP10A	ATP10A	1.5018	4.86276	6.50825e-09	1.44848e-07
ALDH2	ALDH2	1.50116	7.60455	1.29551e-09	3.25919e-08
LOC113844956	PPP1R3D	1.50072	4.10121	5.21891e-09	1.18714e-07
CEBPB	CEBPB	1.49266	4.0091	5.57435e-13	2.60334e-11
PDE4B	PDE4B	1.49046	4.3519	2.62506e-08	5.22632e-07
NFIL3	NFIL3	1.49038	5.34657	3.20647e-15	1.9349e-13
LOC113845393	BTN1A1-L	1.48963	2.72905	6.27106e-05	0.000536154
EREG	EREG	1.48812	0.68952	0.00265894	0.0129697
HSPA5	HSPA5	1.48529	8.65943	6.64007e-11	2.13162e-09
STX17	STX17	1.48354	5.19841	3.15026e-23	4.8525e-21
CD40	CD40	1.48343	4.04823	1.55927e-19	1.49622e-17
CCDC142	CCDC142	1.48182	-0.590145	4.25474e-05	0.000383932
FGF2	FGF2	1.4785	3.89453	6.70916e-10	1.77697e-08
LOC101797091	TAP2	1.47738	4.4658	3.30825e-07	5.26204e-06
TUT4	TUT4	1.47074	5.90205	2.12917e-10	6.25238e-09
ARHGAP8	ARHGAP8	1.47048	2.94316	2.20342e-12	9.06137e-11
SEMA7A	SEMA7A	1.47014	4.99341	4.44191e-09	1.02228e-07
LOC119715853	GIMAP1-L	1.47002	3.2113	0.000898718	0.00525174
SLC2A1	SLC2A1	1.4693	3.83086	2.2482e-16	1.56041e-14
TASOR2	TASOR2	1.46923	3.65208	7.86215e-14	4.09672e-12
NLRC5	NLRC5	1.46555	5.59367	4.40755e-12	1.71611e-10
PLOD1	PLOD1	1.46421	5.75045	5.78425e-21	6.55299e-19
SUDS3	SUDS3	1.46314	5.4977	2.57111e-35	1.67218e-32
RPS6KL1	RPS6KL1	1.46176	-0.719117	0.00029123	0.00200785
LOC101790670	fatty acyl-CoA hydrolase precursor medium chain-like	1.46128	6.68022	0.000339165	0.0022784
CCN1	CCN1	1.45937	4.27666	0.00219142	0.0110547
SRD5A1	SRD5A1	1.45915	1.79011	1.74851e-09	4.31841e-08
RADX	RADX	1.45879	4.12063	1.09612e-21	1.3651e-19
CD80	CD80	1.45633	3.98012	6.18112e-19	5.71265e-17
GSDMA	GSDMA	1.4556	5.07802	2.00868e-08	4.09192e-07
PLEKHS1	PLEKHS1	1.45529	3.30083	0.000130962	0.00101711
CST7	CST7	1.45398	3.95079	8.00985e-05	0.00066597
DNAJC13	DNAJC13	1.44974	5.8253	2.59145e-18	2.17732e-16
MYO1D	MYO1D	1.44682	5.24576	4.92527e-10	1.33882e-08
RILPL2	RILPL2	1.44231	5.13211	6.68106e-08	1.23885e-06
LOC101793086	MEGF6	1.44098	-0.0465295	8.41573e-05	0.000692498
NCF2	NCF2	1.4407	3.37523	6.89162e-09	1.52414e-07
HBEGF	HBEGF	1.43433	1.1141	2.13885e-06	2.78209e-05
LOC119715593	RANBP2-L	1.42797	6.05961	1.83775e-26	3.88806e-24
LOC101798906	PDCD1LG2	1.42574	3.34638	5.25506e-08	9.95456e-07
PARM1	PARM1	1.42549	2.52347	3.78697e-05	0.00034581
LOC119715031	LOC119715031-pseu	1.42495	-0.579319	0.00275245	0.01332
LOC101794299	CSF2RB-sh	1.42437	0.326739	0.0128807	0.0469944
ODC1	ODC1	1.42391	4.77986	2.28367e-15	1.40706e-13
TIFA	TIFA	1.42102	2.25519	5.49982e-11	1.77858e-09
SLC26A11	SLC26A11	1.41981	2.7462	1.07108e-11	3.93475e-10
LOC101795149	HECTD3	1.41906	4.05794	8.62889e-14	4.48294e-12
SUSD3	SUSD3	1.41714	4.17283	4.7866e-10	1.30923e-08
MSX1	MSX1	1.41621	-1.28553	0.00755679	0.0306389
CDKN1A	CDKN1A	1.41607	4.29797	2.71743e-08	5.39798e-07
CARS1	CARS1	1.41606	5.01587	1.301e-19	1.2692e-17
HSPB1	HSPB1	1.41391	3.08089	0.00492642	0.0215823
LOC101801190	MRC1	1.41328	4.63491	1.14419e-06	1.6048e-05
SBNO2	SBNO2	1.41233	5.0056	2.40996e-13	1.1854e-11
LOC119716431	CHORDC1	1.41228	1.34852	0.000182797	0.00135098
PLA2G6	PLA2G6	1.41155	3.7465	1.0095e-12	4.41407e-11
WNT5B	WNT5B	1.40985	0.942876	3.25903e-05	0.000303761
LOC101792646	LOC101792646-ncRNA	1.40883	-1.935	0.00564422	0.0240974
C3	C3	1.4049	3.6823	0.00274168	0.0132957
TMED8	TMED8	1.39897	4.64926	2.14774e-19	2.02765e-17
DCT	DCT	1.39788	-2.50448	0.0079617	0.0319414
INHBB	INHBB	1.39454	-0.677031	0.000121113	0.000950711
BCL2A1	BCL2A1	1.39346	3.10149	4.83264e-08	9.20403e-07
TMEM150C	TMEM150C	1.39288	4.82522	1.43515e-09	3.58482e-08
PTP4A3	PTP4A3	1.38544	4.18735	3.35867e-16	2.27715e-14
ISM2	ISM2	1.38542	2.21435	2.57357e-05	0.000246268
LOC101804475	CEMIP2	1.38314	1.09639	1.87221e-05	0.000186689
ENDOD1	ENDOD1	1.37978	2.68866	7.06428e-07	1.04068e-05
AREG	AREG	1.37964	0.494384	0.000748724	0.00449183
PALM2AKAP2	PALM2AKAP2	1.37882	5.74676	6.58519e-16	4.26701e-14
SYT17	SYT17	1.36919	-0.00606572	0.000779427	0.00464587
CPLX2	CPLX2	1.36895	-0.609608	0.00112833	0.00637497
LOC119716738	LOC119716738 -ncRNA	1.36885	-0.802871	0.00489942	0.0214977
PTK2	PTK2	1.36834	6.23542	3.05431e-21	3.6239e-19
NOS2	NOS2	1.3665	2.17844	1.91086e-06	2.52101e-05
SPATS2	SPATS2	1.36646	5.30002	5.70569e-13	2.65761e-11
NR4A3	NR4A3	1.3621	2.07026	0.00700372	0.028836
CISH	CISH	1.36133	5.00929	3.6888e-09	8.57951e-08
LOC101797856	ARHGAP39	1.3563	-1.01402	0.00191308	0.00987176
USP25	USP25	1.35565	5.67628	2.61072e-21	3.11866e-19
DUSP15	DUSP15	1.35321	2.6307	1.89071e-10	5.60827e-09
MSI1	MSI1	1.34825	2.74205	3.44109e-11	1.15316e-09
TNFRSF11B	TNFRSF11B	1.34606	3.76868	3.41247e-09	7.98972e-08
LOC101789531	At4g04670	1.34502	2.73191	6.8307e-11	2.18483e-09
LOC106018832	LOC106018832-ncRNA	1.3442	-1.00254	0.0024369	0.0120404
LOC101800656	ART5	1.34008	2.25135	7.26099e-05	0.000610323
ANXA2	ANXA2	1.33943	7.38764	1.56145e-08	3.27863e-07
TFEC	TFEC	1.33203	2.38288	8.33258e-05	0.000686949
ACO1	ACO1	1.32902	6.30897	4.12536e-15	2.46399e-13
LOC113844652	LOC113844652-ncRNA	1.3259	-1.47184	0.0030188	0.0143737
IFNG	IFNG	1.32583	0.0109436	0.00108641	0.00615797
LOC101805082	SEMA3D	1.32273	0.251945	0.00219354	0.0110622
MOB3C	MOB3C	1.32222	3.94725	4.09558e-11	1.3544e-09
ANGPTL4	ANGPTL4	1.32117	1.62282	0.00048677	0.00311164
SLF2	SLF2	1.31911	5.2426	2.3549e-17	1.82974e-15
VSTM5	VSTM5	1.31817	1.14526	1.50088e-05	0.000154397
EVA1A	EVA1A	1.31601	0.625759	2.70535e-07	4.40686e-06
SDR16C5	SDR16C5	1.3158	5.08497	2.90713e-10	8.35503e-09
LOC113842971	GIMAP1	1.31545	1.94673	0.000369298	0.00245453
PNRC1	PNRC1	1.31309	6.9909	6.21109e-13	2.84028e-11
IGSF9	IGSF9	1.31195	5.94886	5.96256e-11	1.92468e-09
LRRC15	LRRC15	1.31051	2.68881	0.000288475	0.00199356
FGF12	FGF12	1.30528	-0.195772	0.00192576	0.00993138
CD86	CD86	1.30433	1.7304	3.51415e-06	4.32738e-05
IRAK2	IRAK2	1.30323	4.19471	5.22043e-11	1.69447e-09
ZCCHC2	ZCCHC2	1.30107	5.17854	9.50598e-13	4.20466e-11
B4GALNT4	B4GALNT4	1.29849	3.81485	4.62644e-07	7.06437e-06
SYNJ2	SYNJ2	1.29635	2.80406	1.46916e-12	6.26176e-11
COL6A2	COL6A2	1.29572	8.68512	1.56719e-06	2.11367e-05
LOC110354662	BTN3A1	1.29453	4.24511	0.00528383	0.0228696
RGS4	RGS4	1.29368	2.25406	3.74061e-05	0.000342288
HACD4	HACD4	1.29301	3.33731	1.059e-06	1.49727e-05
NAMPT	NAMPT	1.29296	6.58638	1.8202e-18	1.59345e-16
SCG2	SCG2	1.28807	2.12548	0.0132448	0.0480337
KAZN	KAZN	1.28763	2.74989	7.23489e-09	1.59204e-07
EFR3B	EFR3B	1.28719	3.58331	4.65437e-07	7.10084e-06
SMAD3	SMAD3	1.28592	5.53178	6.0336e-14	3.19126e-12
SERPINH1	SERPINH1	1.28583	7.53037	1.51207e-07	2.63413e-06
TEKT2	TEKT2	1.28519	-0.74192	0.00132921	0.00730172
LOC110353287	LOC110353287-ncRNA	1.28467	-1.01424	0.00151996	0.00817472
CAPN5	CAPN5	1.28415	2.78837	2.73153e-06	3.4365e-05
ERMN	ERMN	1.28247	-1.4502	0.00277607	0.0134107
FBN2	FBN2	1.27897	2.82628	0.000155526	0.00117819
LOC101796579	ENC1	1.27497	3.13565	1.03202e-09	2.65333e-08
MKNK1	MKNK1	1.27462	3.49372	6.95049e-12	2.63608e-10
GPR174	GPR174	1.27377	3.42171	1.99118e-11	7.00703e-10
TACR2	TACR2	1.27265	1.47938	0.000610159	0.0037634
COL3A1	COL3A1	1.27206	8.57775	1.38055e-05	0.000143446
STC1	STC1	1.26895	0.446207	0.00307	0.0145701
SLC46A2	SLC46A2	1.26834	3.37229	0.00342525	0.0159924
LOC119718660	LOC119718660	1.26728	1.3421	0.0136437	0.0491654
LOC119717605	LOC119717605-ncRNA	1.26517	0.647157	0.000228934	0.00163551
COL6A1	COL6A1	1.26201	8.02652	4.02648e-06	4.88392e-05
DAPP1	DAPP1	1.26022	4.65269	1.13913e-09	2.90743e-08
CYSTM1	CYSTM1	1.25984	5.17725	4.87008e-06	5.76064e-05
NPM3	NPM3	1.25519	3.09636	0.000572021	0.00355942
DENND2D	DENND2D	1.25397	4.03461	2.20452e-08	4.4343e-07
EXT1	EXT1	1.25388	5.18004	7.19614e-13	3.24844e-11
CARD9	CARD9	1.25387	2.09821	1.33776e-05	0.000139744
TNFSF8	TNFSF8	1.25301	1.711	2.19608e-05	0.000214717
TMEM200C	TMEM200C	1.25184	0.780898	0.00125481	0.00696411
LOC101794933	MALT1	1.24953	4.77481	6.88051e-14	3.61742e-12
SCAPER	SCAPER	1.24778	4.2721	3.50044e-16	2.33717e-14
FA2H	FA2H	1.24567	3.89246	0.00013454	0.00103847
LOC119713064	LOC119713064-ncRNA	1.24203	-2.26535	0.00969973	0.0375666
CHORDC1	CHORDC1	1.24021	5.04029	1.95931e-10	5.78651e-09
DRAXIN	DRAXIN	1.23795	1.4205	0.000754004	0.00451734
RHOC	RHOC	1.2377	2.29754	3.00362e-05	0.000283111
LOC101800696	ATP8B2	1.23763	5.63104	1.69133e-09	4.18348e-08
ZC3H12D	ZC3H12D	1.237	2.92751	0.00199485	0.0102097
SNAPC5	SNAPC5	1.23259	4.06924	1.03329e-08	2.22905e-07
LOC101790525	TOR1AIP1	1.23211	4.92404	2.39183e-18	2.02901e-16
GAB2	GAB2	1.2308	3.09577	3.21445e-06	3.98347e-05
CEBPD	CEBPD	1.22957	3.67826	0.000328102	0.00222193
MID1	MID1	1.22776	3.68912	2.85251e-11	9.70738e-10
PSMD13	PSMD13	1.22593	6.02927	2.40281e-21	2.88996e-19
LOC119717836	LOC119717836 -ncRNA	1.22064	-0.667125	0.0107602	0.0407923
LIMK2	LIMK2	1.21969	4.82885	4.99471e-14	2.66587e-12
DONSON	DONSON	1.21945	3.86723	7.8487e-11	2.48778e-09
EHD4	EHD4	1.21932	6.19055	3.80931e-11	1.26688e-09
KCNK15	KCNK15	1.21747	-0.624254	0.000431038	0.0027992
PIP5K1B	PIP5K1B	1.21549	4.3602	3.49047e-06	4.30832e-05
CD83	CD83	1.2144	4.33172	4.19781e-07	6.47177e-06
NUP98	NUP98	1.21406	6.11763	4.83679e-11	1.58459e-09
LOC101803668	LSAMP	1.20941	3.97556	0.000428885	0.00278934
PI4K2B	PI4K2B	1.20911	4.29524	6.74514e-09	1.49363e-07
IL18	IL18	1.20875	3.1622	8.14721e-06	9.07197e-05
LOC110352789	LOC110352789-ncRNA	1.20579	0.593491	0.000396183	0.0026105
LMBR1L	LMBR1L	1.20577	0.563278	0.00617231	0.0259296
IL20RA	IL20RA	1.20299	3.41984	0.000128045	0.000997987
ZFYVE28	ZFYVE28	1.19935	1.80833	3.00826e-05	0.000283396
ALAS1	ALAS1	1.19763	5.97171	3.34901e-08	6.56345e-07
SLC38A2	SLC38A2	1.19752	6.66374	1.72801e-11	6.15494e-10
PLA2R1	PLA2R1	1.19732	5.6349	2.59126e-06	3.28301e-05
ELOVL7	ELOVL7	1.197	3.96688	2.88981e-06	3.61432e-05
LOC110353488	LOC110353488-ncRNA	1.19516	1.20988	0.000349673	0.00233559
LOC101793730	VDHAP	1.19459	-0.40443	0.0098454	0.03801
GAMT	GAMT	1.19346	1.94632	6.92866e-05	0.000585784
ANO9	ANO9	1.19185	3.87061	1.05095e-05	0.000113918
CAMKK1	CAMKK1	1.19143	2.36201	1.04856e-05	0.000113729
TMCC2	TMCC2	1.19117	2.95341	5.42594e-09	1.22467e-07
LOC119717036	CLEC4D-L	1.19074	1.12682	0.0128519	0.0469187
CDC25A	CDC25A	1.18747	3.78949	1.00927e-09	2.61013e-08
AQP1	AQP1	1.18402	8.3293	7.91086e-07	1.14616e-05
NFKBIE	NFKBIE	1.18386	4.21476	4.58999e-07	7.02092e-06
VTN	VTN	1.18242	1.17011	0.00360988	0.0167078
ADGRG5	ADGRG5	1.18233	2.74387	5.27599e-07	7.93205e-06
JMJD6	JMJD6	1.1821	5.39139	5.93881e-08	1.11179e-06
LOC113841521	BTN1A1-L	1.17986	4.47192	5.08894e-05	0.000449054
TMEM179	TMEM179	1.17925	-1.1798	0.000753211	0.00451413
LOC119717691	LOC119717691	1.1786	3.56159	6.53743e-07	9.69572e-06
DNTT	DNTT	1.17772	2.26392	0.00100657	0.00576875
GPR160	GPR160	1.17762	3.94091	5.18768e-05	0.000455934
ADORA2B	ADORA2B	1.17699	3.41596	7.49865e-07	1.09275e-05
LOC119714718	TUBA1C-L	1.17642	4.25052	7.67339e-05	0.000639814
TLR5	TLR5	1.17497	1.3518	0.00875019	0.0345133
UFD1	UFD1	1.16455	5.5615	5.35077e-21	6.10127e-19
LOC119718280	LOC119718280-ncRNA	1.16148	0.534499	0.00319911	0.0150789
LOC101797199	F10	1.16033	-0.239212	0.00533163	0.0230259
CLIC2	CLIC2	1.15816	6.45972	9.54368e-11	2.96614e-09
LOC101799068	UBB	1.15742	9.83976	9.07386e-10	2.36756e-08
NEU2	NEU2	1.15715	0.175796	3.66362e-05	0.000336471
LOC119713243	LOC119713243~	1.15712	5.13827	1.12721e-10	3.46651e-09
WNT2B	WNT2B	1.15611	3.37068	0.000771184	0.00460406
HK2	HK2	1.15564	5.76013	8.02235e-06	8.94838e-05
NFKBIZ	NFKBIZ	1.15329	4.33537	1.88144e-09	4.6014e-08
LAMP3	LAMP3	1.15157	6.90549	4.92518e-08	9.35997e-07
LOC101799876	INF2	1.15116	6.65768	3.42872e-06	4.23704e-05
TRARG1	TRARG1	1.15086	2.18455	0.00282043	0.0135988
LOC101790074	SETDB2	1.1499	5.25533	1.69974e-17	1.34448e-15
CASP7	CASP7	1.14798	4.4612	1.84453e-10	5.48981e-09
CRACD	CRACD	1.14384	2.66349	0.00520132	0.022575
NACC2	NACC2	1.14368	3.08378	1.97694e-08	4.04132e-07
IL17RA	IL17RA	1.13774	4.10116	1.86508e-10	5.5416e-09
GPD2	GPD2	1.1371	5.24779	1.79967e-06	2.39411e-05
GINM1	GINM1	1.13685	5.13465	2.49929e-15	1.52918e-13
PLCH1	PLCH1	1.13491	0.820466	0.000529701	0.00333867
TPM2	TPM2	1.13278	7.57594	4.16714e-05	0.000376802
FRMD6	FRMD6	1.13016	2.80998	8.54049e-08	1.54929e-06
LIPG	LIPG	1.12869	4.6054	3.55917e-05	0.000327735
CLSTN3	CLSTN3	1.1281	2.74393	0.000624223	0.0038313
LOC110351888	LOC110351888-ncRNA	1.12707	-1.65344	0.0071272	0.0292278
LOC101803225	FBXO40	1.12697	2.94841	1.88589e-06	2.49028e-05
VPS13C	VPS13C	1.12639	4.58841	1.93353e-09	4.7026e-08
BCAR1	BCAR1	1.12525	3.48402	1.00382e-06	1.42269e-05
SLC25A22	SLC25A22	1.12499	4.83733	3.82956e-06	4.67318e-05
SHISA5	SHISA5	1.12387	6.5536	5.98224e-13	2.75717e-11
CLDN5	CLDN5	1.12365	3.56851	0.00044316	0.00286943
PROSER2	PROSER2	1.12177	3.49603	7.28605e-05	0.000611583
RAB21	RAB21	1.12132	6.52142	1.89741e-18	1.64131e-16
TNFAIP3	TNFAIP3	1.12096	4.53531	2.22557e-07	3.70435e-06
LY96	LY96	1.12035	3.85947	6.63801e-08	1.23217e-06
RSPRY1	RSPRY1	1.11927	4.49909	7.8428e-12	2.94903e-10
PLIN2	PLIN2	1.11728	5.16116	8.03607e-05	0.000667519
LOC119713166	ABCA9-L	1.11561	5.23149	2.5256e-05	0.000242878
OAF	OAF	1.1135	4.61294	8.84121e-07	1.27255e-05
KCNT1	KCNT1	1.112	0.923915	0.00444802	0.0198898
TNFRSF18	TNFRSF18	1.1113	3.39249	1.18388e-06	1.65386e-05
CDK17	CDK17	1.11095	5.33751	4.29117e-17	3.24797e-15
KLHL18	KLHL18	1.11013	3.14534	2.49489e-12	1.01413e-10
CCL26	CCL26	1.10667	2.17303	0.000583433	0.00361634
IL34	IL34	1.10654	-0.833983	0.00524388	0.0227328
LOC101796765	F2RL2	1.10635	-1.22398	0.0116919	0.043582
PSTPIP2	PSTPIP2	1.10501	3.81073	4.98166e-06	5.86319e-05
LOC101798418	VNN3	1.1036	0.258326	0.00606132	0.0255428
ARHGEF37	ARHGEF37	1.10239	2.48388	4.00652e-05	0.000364154
FAM160A1	FAM160A1	1.10227	2.75218	1.30054e-05	0.000136506
FKBP4	FKBP4	1.09835	6.61702	3.58385e-07	5.66449e-06
SLC1A2	SLC1A2	1.09598	0.424896	0.00197326	0.0101199
SHOC2	SHOC2	1.09561	4.5288	4.28509e-12	1.67214e-10
TMEM150A	TMEM150A	1.09533	1.93171	2.38799e-05	0.000230909
LOC106015683	LOC106015683-ncRNA	1.09443	-2.12468	0.0109205	0.0412929
PDCD6	PDCD6	1.094	4.91445	7.68828e-11	2.4502e-09
HRAS	HRAS	1.09356	4.50496	9.48787e-11	2.95402e-09
AHSA1	AHSA1	1.09341	5.87234	3.80137e-10	1.06293e-08
LOC101796723	PTPRK	1.09273	3.5524	0.00158024	0.00842921
LOC113845392	BTN1A1	1.0918	1.62673	0.00343922	0.0160534
SLC9A6	SLC9A6	1.09083	4.7611	1.38639e-11	5.00924e-10
CCDC71L	CCDC71L	1.09007	1.92346	7.2794e-08	1.3357e-06
WDFY2	WDFY2	1.08915	4.10087	2.78257e-11	9.52474e-10
FARS2	FARS2	1.08817	3.45925	4.37586e-16	2.89963e-14
TGM2	TGM2	1.08718	6.01618	3.42119e-05	0.000317025
YRDC	YRDC	1.08702	1.65874	0.0108465	0.0410662
RNF24	RNF24	1.08648	1.01446	1.05948e-05	0.000114772
NUAK2	NUAK2	1.08634	3.08037	8.18474e-05	0.000677944
LOC119717062	CLECL4D-L	1.08576	3.13297	0.000342178	0.00229688
LOC119717862	LOC119717862-ncRNA	1.08359	0.147656	0.0029089	0.0139678
IL15RA	IL15RA	1.08244	0.849357	3.48216e-05	0.000321655
LOC101797808	PHYKPL	1.08213	1.5369	2.39833e-05	0.000231782
IL13RA2	IL13RA2	1.08176	2.24521	0.00229677	0.011478
IFT46	IFT46	1.08064	2.69306	1.96916e-07	3.32485e-06
LOC119716618	LOC119716618-ncRNA	1.08012	-1.03514	0.00494573	0.0216522
ARL11	ARL11	1.0785	1.66104	4.02729e-06	4.88392e-05
RRM2	RRM2	1.07769	5.13312	0.000192964	0.00141068
TERB2	TERB2	1.0775	1.79227	0.00373718	0.0172153
CELSR2	CELSR2	1.07688	1.02761	0.00993773	0.0382942
VWA1	VWA1	1.07639	4.41849	3.05519e-06	3.79951e-05
SYNPO	SYNPO	1.07624	2.33204	1.56737e-05	0.000160204
LOC113845590	CACN	1.07601	-1.19889	0.0047569	0.0209919
SORBS3	SORBS3	1.07579	3.20907	1.83073e-05	0.000182969
PLAGL1	PLAGL1	1.07317	3.87465	2.51748e-09	6.01455e-08
LOC113843513	SHTN1	1.07275	3.96222	3.67402e-07	5.76549e-06
MARCKS	MARCKS	1.07168	6.02273	1.02899e-12	4.48365e-11
LOC119713299	LOC119713299-ncRNA	1.07061	-1.72181	0.00380366	0.0174486
GALNT12	GALNT12	1.06841	3.67772	8.77049e-09	1.91554e-07
TSPAN15	TSPAN15	1.06824	3.83218	3.22392e-05	0.000300968
TPRA1	TPRA1	1.0666	4.91523	1.21791e-07	2.15373e-06
SRC	SRC	1.06421	3.07948	8.81729e-10	2.30747e-08
COP1	COP1	1.0639	4.35499	1.5218e-15	9.64725e-14
P2RY14	P2RY14	1.06331	3.1932	1.33464e-06	1.83958e-05
BATF	BATF	1.06168	2.03092	0.000978736	0.0056368
LOC101791461	NAT-3	1.05898	4.5915	4.05795e-05	0.000368256
LRP3	LRP3	1.05859	5.46151	1.29471e-14	7.31034e-13
MECR	MECR	1.05843	3.11493	1.56253e-07	2.70592e-06
CRISPLD2	CRISPLD2	1.05704	4.59419	0.00167809	0.00888369
THEMIS2	THEMIS2	1.05552	3.13257	2.84612e-06	3.56221e-05
FMNL2	FMNL2	1.05549	5.39826	1.45354e-09	3.62045e-08
GJA1	GJA1	1.05477	6.02444	0.000591354	0.00365769
FBXO33	FBXO33	1.0547	4.76575	8.89664e-15	5.05353e-13
BORCS6	BORCS6	1.05325	3.29417	1.32905e-05	0.000139
MYO9A	MYO9A	1.0526	4.44352	2.1892e-07	3.65075e-06
NET1	NET1	1.0507	4.57572	6.03837e-06	6.9312e-05
TAGLN	TAGLN	1.05016	6.65004	0.00154771	0.00829179
ARFGAP1	ARFGAP1	1.04764	5.24525	1.70236e-11	6.07592e-10
PTGES3	PTGES3	1.04727	6.85626	4.82611e-10	1.31798e-08
LOC119713082	LOC119713082-ncRNA	1.04725	-0.702743	0.00882899	0.0347695
LOC101792197	FAM81	1.0458	1.8879	0.000477789	0.00306315
HLX	HLX	1.04555	2.36816	3.28896e-05	0.000306225
CDS1	CDS1	1.04532	4.56149	0.0117839	0.0438679
PSME4	PSME4	1.04479	5.98072	5.52377e-10	1.48088e-08
TRAF2	TRAF2	1.03954	5.67969	3.12791e-20	3.23095e-18
NCF4	NCF4	1.03689	3.81115	3.66302e-08	7.16288e-07
LOC113841770	CLEC4D	1.03678	3.48549	0.00224808	0.0112757
LOC119713491	TNFRSF10B	1.03648	3.44861	1.09915e-05	0.000118557
NFKB2	NFKB2	1.03623	4.01153	1.94597e-09	4.72632e-08
LOC119717898	LOC119717898	1.036	2.55105	0.000169898	0.00126792
TLR3	TLR3	1.03521	4.13194	9.83565e-08	1.7691e-06
LOC101800711	PDE4DIP	1.0325	3.90129	5.43345e-07	8.15482e-06
GPR65	GPR65	1.02881	3.25053	1.51875e-05	0.000155961
UBXN10	UBXN10	1.02676	1.85386	0.000241979	0.00171406
RAB32	RAB32	1.02592	4.25591	3.25689e-07	5.18821e-06
TENT4A	TENT4A	1.02526	3.82065	1.91023e-12	7.98656e-11
TBC1D22B	TBC1D22B	1.02497	3.95384	3.79582e-07	5.9091e-06
LOC119715302	LOC119715302-pseu	1.02301	5.7524	2.50527e-05	0.000241055
GPR146	GPR146	1.02296	4.37973	5.41805e-05	0.000473338
ALDH1A3	ALDH1A3	1.0228	4.835	0.00037124	0.00246651
IP6K2	IP6K2	1.02153	5.63046	1.59575e-13	8.09866e-12
RUSC1	RUSC1	1.02095	4.06739	1.19488e-09	3.02772e-08
TAF5L	TAF5L	1.02047	4.50532	8.03284e-15	4.60969e-13
GFUS	GFUS	1.02014	4.56533	6.11812e-08	1.14309e-06
PCDH19	PCDH19	1.01561	1.93434	0.000466755	0.00299898
METTL4	METTL4	1.01529	2.68206	3.14852e-05	0.000294712
FOXL2	FOXL2	1.01323	-1.38179	0.0116922	0.043582
B3GNT5	B3GNT5	1.0128	5.663	0.000122024	0.000956153
SPRY3	SPRY3	1.01211	4.6444	0.000328943	0.0022242
LMNA	LMNA	1.01205	5.39783	2.27324e-08	4.56207e-07
TNIP2	TNIP2	1.01175	3.89104	5.36044e-10	1.44149e-08
LOC119713674	CYRIA-L	1.01135	2.42197	8.33049e-05	0.000686949
CDCP1	CDCP1	1.01103	2.81329	0.00023651	0.00168278
CEPT1	CEPT1	1.01034	5.90101	2.33525e-12	9.55875e-11
SLC25A47	SLC25A47	1.00875	-0.374626	0.00511078	0.0222417
IL21R	IL21R	1.00873	3.32347	7.03285e-05	0.00059345
LOC119717029	CLECL4D-L	1.00703	0.0310218	0.00674267	0.0279248
HSPD1	HSPD1	1.00319	7.27568	1.67727e-06	2.24488e-05
LOC106015719	LOC106015719-ncRNA	1.00165	1.39623	0.000844696	0.00497413
CXADR	CXADR	0.998723	5.45156	0.00127249	0.00704206
PTPRO	PTPRO	0.998564	2.22804	0.000200625	0.00146121
RBL1	RBL1	0.996755	4.72135	6.63585e-09	1.47501e-07
BLNK	BLNK	0.996102	6.01525	1.62492e-05	0.00016503
DUSP1	DUSP1	0.995569	5.02384	0.0106622	0.0405168
RP9	RP9	0.99329	3.41795	6.4077e-09	1.43154e-07
LOC110351185	TLR2B	0.993248	4.43189	0.000166355	0.00124571
LOC119714933	NUP153-L	0.991445	3.01428	9.79444e-05	0.000792583
RAPGEF2	RAPGEF2	0.991066	5.54922	1.65553e-07	2.84453e-06
RAB7B	RAB7B	0.990434	-0.571924	0.00559517	0.0239054
LOC113841103	RH29	0.990238	0.678575	0.00118988	0.00666159
APRT	APRT	0.98915	4.00665	4.75165e-06	5.63662e-05
LOC119715807	LOC119715807	0.988887	2.50911	6.86071e-05	0.000580318
CALCOCO2	CALCOCO2	0.988363	6.78836	7.73448e-11	2.46046e-09
KIAA1755	KIAA1755	0.987907	2.86656	1.56505e-05	0.000160059
KIAA1549	KIAA1549	0.983452	4.03473	5.92759e-06	6.82548e-05
UCK2	UCK2	0.983161	3.14515	4.57706e-06	5.46385e-05
LOC119717048	CLEC4D-L	0.980526	-0.668078	0.00842941	0.0334969
LOC101802671	LOC101802671	0.979587	6.75166	0.000128593	0.00100137
LOC119713785	LOC119713785	0.978278	3.02596	0.00383494	0.0175506
EPHA2	EPHA2	0.978159	1.90546	0.000493719	0.00314804
PELI1	PELI1	0.978083	5.1295	1.67122e-08	3.4727e-07
SERPINE2	SERPINE2	0.975155	7.888	1.01065e-11	3.72836e-10
IFNAR2	IFNAR2	0.974607	6.1806	5.22811e-15	3.0911e-13
MADCAM1	MADCAM1	0.973387	4.29678	0.00206474	0.0105214
SLC8A1	SLC8A1	0.971137	4.21109	4.34477e-07	6.66908e-06
BAK1	BAK1	0.97029	6.07076	2.59277e-11	8.9133e-10
LOC110354396	FNTB	0.970045	1.50608	5.38223e-05	0.000470649
STAT3	STAT3	0.969821	5.88055	1.67307e-08	3.4727e-07
RHBDF2	RHBDF2	0.968886	3.96756	1.15229e-06	1.61357e-05
MPEG1	MPEG1	0.966352	6.27559	0.000124091	0.000970185
ABCB9	ABCB9	0.966065	0.271929	0.00689313	0.0284339
APAF1	APAF1	0.964841	4.89668	1.35209e-06	1.8578e-05
MAPK13	MAPK13	0.959947	2.42558	0.00906373	0.0355028
LOC101792280	LNPEP	0.959903	6.29875	1.33498e-07	2.34892e-06
LOC101790664	LOC101790664	0.959793	1.87199	2.60175e-06	3.29392e-05
LOC101795736	MRGPRH	0.958979	1.40847	0.000639432	0.00391234
DUSP10	DUSP10	0.957155	4.28234	6.318e-10	1.6812e-08
STARD8	STARD8	0.956956	5.05292	3.5408e-06	4.35714e-05
RMDN3	RMDN3	0.956597	5.31503	6.53821e-12	2.49922e-10
CMTM6	CMTM6	0.956332	5.63236	1.56277e-08	3.27863e-07
RNF216	RNF216	0.954184	4.3221	2.96504e-11	1.0032e-09
MMP15	MMP15	0.953355	5.50335	4.41771e-05	0.000396803
LOC110351504	LOC110351504-ncRNA	0.952083	-0.435162	0.00357861	0.0165893
LOC119714803	LOC119714803~	0.949598	2.79714	0.00499642	0.0218306
LOC101793135	CSF2RA	0.948921	3.51051	0.00022682	0.00162272
ARL6IP5	ARL6IP5	0.947837	6.53106	7.6739e-12	2.89793e-10
C12H19orf12	C12H19orf12	0.945547	4.10598	1.96946e-05	0.000195391
PNPLA2	PNPLA2	0.945295	5.65393	1.55247e-06	2.09703e-05
LOC101790643	LOC101790643	0.944424	7.1305	3.58927e-13	1.71522e-11
LOC101796159	P2RY1	0.944112	2.0691	0.00316682	0.0149729
MRPS6	MRPS6	0.942915	3.76678	8.55112e-08	1.54961e-06
LOC101789766	SLC1A3-L	0.942461	4.15853	8.62954e-06	9.53924e-05
APOO	APOO	0.941993	4.50631	4.4832e-08	8.61323e-07
DNAJC7	DNAJC7	0.941744	5.25003	1.32299e-12	5.68011e-11
TRAF3IP2	TRAF3IP2	0.941665	3.91967	7.06557e-09	1.55869e-07
RNF19A	RNF19A	0.941098	5.20075	4.89411e-10	1.33448e-08
EMILIN1	EMILIN1	0.940172	3.01415	0.00120205	0.00672227
KDM4A	KDM4A	0.938207	5.67316	1.20702e-12	5.22052e-11
HSPA4L	HSPA4L	0.937952	6.26398	1.38619e-06	1.89428e-05
LOC113842701	LOC113842701	0.937371	-0.0472135	0.00580117	0.0246417
LOC119714000	LOC119714000~	0.935404	0.356356	0.0123507	0.0454958
SRGAP2	SRGAP2	0.929344	5.02488	1.89779e-10	5.61976e-09
SH3BP2	SH3BP2	0.928926	4.57404	1.39899e-09	3.50446e-08
LOC119718586	LOC119718586 -ncRNA	0.928533	1.44817	0.000592758	0.00366379
GALNT15	GALNT15	0.928445	2.57734	0.00252461	0.012418
LOC113839808	SNORA73	0.92701	-1.32134	0.0107873	0.0408682
LOC101796889	PARP12-L	0.926303	3.13279	0.000191395	0.00140096
SULF2	SULF2	0.926254	6.16258	1.70892e-05	0.000172662
GPER1	GPER1	0.925173	4.25163	1.30428e-05	0.000136735
LOC119713030	BTN3A2-L	0.925038	2.15986	0.00892467	0.0350833
PGGHG	PGGHG	0.923713	2.21703	2.54652e-05	0.000244622
ELMO3	ELMO3	0.923458	3.73026	3.78311e-08	7.38949e-07
S100A11	S100A11	0.921123	4.72338	0.000248965	0.00175505
AGO2	AGO2	0.920952	4.92139	1.66311e-08	3.46204e-07
HYAL2	HYAL2	0.920644	2.66814	0.00505589	0.022038
CEBPA	CEBPA	0.920384	4.35098	2.88166e-05	0.000272787
IL11RA	IL11RA	0.919162	2.80024	0.00267745	0.0130383
SLC5A3	SLC5A3	0.918099	4.32517	0.00115974	0.00652517
LOC101795053	IL18RAP	0.916852	1.97773	0.000199424	0.00145307
BCAS1	BCAS1	0.914223	2.55236	0.00821498	0.0327778
MERTK	MERTK	0.912035	3.53696	2.76412e-05	0.000262794
LOC119717049	LOC119717049	0.909756	-0.172297	0.00944825	0.0367467
PLEKHA7	PLEKHA7	0.909216	3.89891	5.26511e-06	6.11073e-05
ASPA	ASPA	0.909121	2.61711	0.000618727	0.00380955
TTC3	TTC3	0.908347	5.77433	5.19676e-09	1.18513e-07
TMEM123	TMEM123	0.908334	6.23539	4.09935e-08	7.93655e-07
LOC119718666	LOC119718666	0.907219	3.56137	0.00234304	0.0116555
ATXN3	ATXN3	0.905936	5.19046	9.60831e-13	4.23924e-11
USP15	USP15	0.905578	5.47356	4.46002e-13	2.09528e-11
ANAPC1	ANAPC1	0.905514	5.51241	2.77299e-09	6.57135e-08
MAPKAPK5	MAPKAPK5	0.904424	4.43333	4.13683e-07	6.38898e-06
SPI1	SPI1	0.902607	6.45869	1.34628e-07	2.36299e-06
TRIM41	TRIM41	0.902014	4.42483	6.09276e-12	2.34625e-10
MED17	MED17	0.900882	4.8336	2.48481e-12	1.01237e-10
LOC113841983	DELTA-TATX-Avl1a	0.898974	5.17515	0.000837138	0.00493625
NPDC1	NPDC1	0.89668	4.98808	1.68058e-06	2.2476e-05
GLIPR2	GLIPR2	0.895465	3.81754	1.07921e-05	0.000116558
LOC101799748	DESI2	0.894486	3.38161	0.00575454	0.024491
SNAP47	SNAP47	0.893612	2.56022	0.00361611	0.0167234
ATP6V0A2	ATP6V0A2	0.892422	5.36131	2.77482e-08	5.50575e-07
PPHLN1	PPHLN1	0.885959	3.49532	3.86728e-12	1.52606e-10
BTBD11	BTBD11	0.885605	2.49437	2.15248e-05	0.000211396
MARCO	MARCO	0.885262	7.11104	0.0104239	0.0398529
DUSP8	DUSP8	0.883662	2.41501	0.00364147	0.0168274
MYBL2	MYBL2	0.883514	3.74734	4.35234e-06	5.21687e-05
POLD2	POLD2	0.881224	2.36427	0.00169658	0.00896538
MAP3K6	MAP3K6	0.880006	2.2254	0.00393162	0.017923
LYST	LYST	0.87991	5.28154	8.35675e-09	1.82973e-07
CLASP1	CLASP1	0.879092	4.41313	3.26794e-11	1.10144e-09
DLL4	DLL4	0.878064	6.1338	0.00146672	0.00792966
WDR24	WDR24	0.877744	2.91049	5.05154e-07	7.63382e-06
SNX24	SNX24	0.877425	2.55484	0.000248269	0.00175085
PLEKHG3	PLEKHG3	0.875867	2.52027	0.000275003	0.00191934
LOC101791564	PLEKHN1	0.875505	3.06284	3.62404e-05	0.000333184
RIC8A	RIC8A	0.874975	4.2009	2.56753e-11	8.85773e-10
LOC119717011	LOC119717011	0.873416	1.00058	0.00124377	0.00692036
LOC101800187	LOC101800187~	0.872157	2.44014	0.00102641	0.00586904
IKBKE	IKBKE	0.870708	4.44306	2.01819e-05	0.000199771
PRDX1	PRDX1	0.868078	7.93079	1.23409e-05	0.000130703
DNAJB5	DNAJB5	0.866802	2.8551	0.002578	0.0126416
NUCB2	NUCB2	0.86573	6.83144	3.7231e-07	5.8217e-06
KCNK5	KCNK5	0.864974	5.28673	2.72135e-06	3.4305e-05
SPRED2	SPRED2	0.864442	4.97087	3.02184e-07	4.86821e-06
UBTD2	UBTD2	0.863789	3.84549	5.92024e-10	1.58475e-08
LOC101802145	SLC26A2	0.862067	4.56446	5.33325e-06	6.18572e-05
CAMLG	CAMLG	0.861148	4.29873	1.33241e-12	5.70663e-11
GRN	GRN	0.860945	5.66518	0.00031916	0.00217143
STK10	STK10	0.857574	5.77857	2.5169e-06	3.20964e-05
ANO8	ANO8	0.857505	1.22097	0.00350727	0.0163122
ATOH8	ATOH8	0.853876	3.06163	0.00220783	0.0111151
NT5C2	NT5C2	0.853036	4.74038	3.90679e-08	7.61413e-07
FSCN1	FSCN1	0.852742	2.77126	0.00656816	0.0273181
AFF4	AFF4	0.852006	5.63138	7.15203e-07	1.05008e-05
ZBTB7B	ZBTB7B	0.851882	2.47306	5.90722e-05	0.000508983
BDKRB2	BDKRB2	0.851368	2.82236	0.000348822	0.00233256
MAMLD1	MAMLD1	0.85028	3.4609	6.2454e-05	0.000534711
CASZ1	CASZ1	0.84998	4.67953	0.000137899	0.00106187
KDR	KDR	0.848045	5.42875	0.000121906	0.000955653
B2M	B2M	0.847392	9.80032	1.20473e-05	0.00012798
ACER2	ACER2	0.847196	6.30956	0.00246419	0.0121548
MGST1	MGST1	0.846207	5.9173	2.53501e-06	3.22805e-05
TUBB	TUBB	0.845843	6.43812	9.70861e-05	0.000785999
TPM4	TPM4	0.844339	5.75435	8.37834e-05	0.00068975
LIFR	LIFR	0.843875	5.87822	1.66766e-05	0.000168959
LOC119716337	LOC119716337 -ncRNA	0.843519	1.94253	0.00340927	0.0159262
IGF2BP2	IGF2BP2	0.842721	3.63366	2.60014e-05	0.000248414
RNF114	RNF114	0.839105	5.85586	3.90207e-15	2.33858e-13
RIN3	RIN3	0.838487	5.24244	3.14075e-07	5.02749e-06
LOC101797203	KRT4	0.838056	8.08065	0.00218476	0.0110274
NBEAL2	NBEAL2	0.83709	4.37746	5.59637e-05	0.000486979
CADM1	CADM1	0.836753	4.70162	0.000158254	0.00119678
ADAMTSL2	ADAMTSL2	0.835996	2.43316	0.00194264	0.00999789
MAGI1	MAGI1	0.835513	4.17752	0.00443974	0.0198628
LOC101790248	H2AZ1	0.834617	5.75317	1.93671e-06	2.55128e-05
PFKFB3	PFKFB3	0.834471	3.21147	0.00610521	0.0257031
PTMA	PTMA	0.831291	7.32225	2.98426e-07	4.8245e-06
TOR2A	TOR2A	0.830546	4.57056	1.63162e-07	2.80895e-06
CD164	CD164	0.828086	7.79537	5.03853e-09	1.15354e-07
NAV2	NAV2	0.827623	3.11467	0.000906364	0.00529114
CEMIP2	CEMIP2	0.825805	5.16046	4.50171e-05	0.0004027
SEMA3B	SEMA3B	0.82419	1.93496	0.00232889	0.0116015
CAPG	CAPG	0.823941	2.50596	0.00449426	0.0200506
BCL6	BCL6	0.818384	5.69937	0.00079827	0.0047453
LOC119717041	CLEC4D-L	0.816841	2.38329	0.00168002	0.00889056
TAOK3	TAOK3	0.816067	6.41778	1.23649e-08	2.64467e-07
KLC1	KLC1	0.814528	5.60605	2.00022e-06	2.62314e-05
LOC110353412	IDH3B	0.814134	4.54704	2.06849e-05	0.000203945
LOC101805457	TRIM39	0.8127	2.9955	0.000476149	0.00305487
EPS8	EPS8	0.812092	5.07211	0.00453661	0.0201934
LOC119714211	LOC119714211-ncRNA	0.811237	-1.12685	0.0127055	0.0465575
LOC113845098	GPR27	0.810417	0.435297	0.0131915	0.0478896
CLCN7	CLCN7	0.810326	4.11662	5.00067e-07	7.56346e-06
CORO1B	CORO1B	0.809223	3.73997	5.80427e-05	0.000501343
EVA1C	EVA1C	0.808306	2.73304	0.000240003	0.0017035
PSMB2	PSMB2	0.808262	5.01228	1.12321e-08	2.40532e-07
GPBP1L1	GPBP1L1	0.808199	6.96832	8.39827e-10	2.20439e-08
AIFM2	AIFM2	0.807078	1.74006	0.0120633	0.0446618
NPAS2	NPAS2	0.806555	2.32657	0.00603187	0.0254431
TBC1D4	TBC1D4	0.806117	4.9138	3.202e-07	5.12086e-06
BMT2	BMT2	0.803338	3.61734	6.27367e-05	0.000536154
SLC7A3	SLC7A3	0.800602	2.34587	0.0034763	0.0162049
SGSH	SGSH	0.800156	3.62065	0.000319877	0.00217462
TRIM71	TRIM71	0.799411	1.73195	0.00778206	0.0313424
NUP210L	NUP210L	0.798072	1.12318	0.0112347	0.0422257
KLF6	KLF6	0.796884	5.22817	2.50324e-05	0.000240991
STAU2	STAU2	0.796811	5.08599	1.6915e-09	4.18348e-08
NAV1	NAV1	0.796691	3.25848	2.84433e-05	0.000269398
FASTKD5	FASTKD5	0.796072	2.13191	0.000554296	0.00346756
NT5M	NT5M	0.795935	4.22504	1.8054e-06	2.39809e-05
TUBB4B	TUBB4B	0.795879	7.25992	2.17196e-05	0.000213189
DOCK4	DOCK4	0.793541	3.78924	0.000144297	0.00110521
SASH1	SASH1	0.793328	5.81084	2.03515e-05	0.000200997
SACM1L	SACM1L	0.790549	5.08393	5.21909e-09	1.18714e-07
ZC3H7B	ZC3H7B	0.790506	5.82888	2.29746e-06	2.9686e-05
SMYD5	SMYD5	0.79028	2.87874	5.7473e-06	6.63092e-05
UNC5D	UNC5D	0.789019	1.725	0.0124546	0.0458206
SHMT2	SHMT2	0.788477	3.01339	0.00453204	0.0201833
MYC	MYC	0.787324	4.58771	8.27567e-05	0.000684062
LOC119715262	LOC119715262	0.784636	-0.28837	0.00487014	0.0213986
BAHD1	BAHD1	0.783786	3.92416	1.98224e-06	2.60345e-05
TRIB1	TRIB1	0.78192	4.28438	0.000451836	0.00291592
PLXNA1	PLXNA1	0.781802	4.45069	0.00101844	0.00582911
UBA2	UBA2	0.780866	6.13696	2.28475e-11	7.96037e-10
AZI2	AZI2	0.780167	6.2561	2.80687e-08	5.54856e-07
CHAF1B	CHAF1B	0.779902	3.55727	5.12276e-05	0.000451358
IL2RB	IL2RB	0.779798	3.14605	0.00188583	0.00975413
RASGEF1B	RASGEF1B	0.77487	4.34469	1.40343e-06	1.91338e-05
FOSL2	FOSL2	0.77398	5.19164	0.000214116	0.00154059
PANX2	PANX2	0.773117	1.88678	5.64804e-05	0.000490502
LOC119714348	LOC119714348	0.773028	1.80978	0.0010462	0.00596275
HIF1A	HIF1A	0.772426	6.08645	6.36136e-08	1.18458e-06
PSMD3	PSMD3	0.772086	5.39855	4.98171e-06	5.86319e-05
SBF1	SBF1	0.771878	5.36506	1.80256e-06	2.39614e-05
MAPKAPK2	MAPKAPK2	0.770187	5.43402	4.70093e-10	1.29025e-08
TMSB15B	TMSB15B	0.769844	6.87363	0.00545004	0.0234336
SELPLG	SELPLG	0.769567	2.09418	0.0093741	0.0365014
NFKB1	NFKB1	0.768754	5.72392	2.35869e-11	8.18549e-10
HMCES	HMCES	0.76778	3.01584	0.0135425	0.0489212
SLC45A4	SLC45A4	0.765573	4.57662	7.76898e-06	8.71158e-05
TOR4A	TOR4A	0.764239	4.59732	1.33416e-06	1.83958e-05
WHAMM	WHAMM	0.763294	3.82357	6.03915e-06	6.9312e-05
CYSLTR2	CYSLTR2	0.762933	2.67229	0.000665032	0.00405203
TENT5A	TENT5A	0.762923	4.62499	0.0004918	0.00313695
PLBD1	PLBD1	0.762737	5.97394	0.00231937	0.0115606
KIAA1109	KIAA1109	0.762698	5.74818	2.7968e-05	0.000265613
CHST13	CHST13	0.761709	2.03833	0.00182672	0.0095241
AEN	AEN	0.761512	2.15324	0.00664883	0.0275817
BOP1	BOP1	0.761164	3.53754	4.16363e-05	0.000376679
TMEM106A	TMEM106A	0.759247	2.87812	4.48083e-05	0.000401446
PBDC1	PBDC1	0.759091	3.82594	0.00159698	0.00850301
RUNX1	RUNX1	0.758236	4.65607	6.437e-05	0.000548441
LOC119713003	LOC119713003	0.757421	1.57161	0.00645987	0.0269379
PTPN9	PTPN9	0.757262	3.48154	2.79529e-05	0.000265613
LACC1	LACC1	0.756401	3.74338	7.91916e-06	8.85172e-05
CERS6	CERS6	0.756232	1.93951	0.0112369	0.0422257
S1PR2	S1PR2	0.755133	0.64637	0.00645209	0.0269182
JAKMIP1	JAKMIP1	0.754609	2.84755	0.00625716	0.0262358
DTNB	DTNB	0.754589	2.77822	0.000244233	0.00172585
XPO6	XPO6	0.754249	6.18009	2.12923e-10	6.25238e-09
CHMP7	CHMP7	0.753488	4.95608	4.0473e-10	1.12454e-08
PLPP1	PLPP1	0.75332	7.11996	0.00252583	0.0124205
LRRC8A	LRRC8A	0.752112	5.49046	2.18785e-05	0.000214389
LOC106020465	TLR1B	0.750025	2.95693	0.000201356	0.00146471
UBQLN1	UBQLN1	0.748831	5.68549	0.000664176	0.00404822
TOM1L1	TOM1L1	0.748746	3.58698	8.91298e-05	0.00073
TKT	TKT	0.745861	6.47858	5.66607e-05	0.000491825
GNG2	GNG2	0.743649	1.77077	0.0015975	0.00850302
ERP44	ERP44	0.743588	5.91043	8.00527e-11	2.52828e-09
ATP11C	ATP11C	0.741949	6.27068	4.34645e-06	5.21336e-05
LDAH	LDAH	0.741413	4.28718	1.07929e-05	0.000116558
SUGT1	SUGT1	0.739468	5.89954	2.55121e-05	0.000244802
LOC101796222	ENTPD8	0.7359	4.27627	1.48372e-05	0.000153169
PIEZO1	PIEZO1	0.735826	3.98508	0.000563059	0.00351737
DSEL	DSEL	0.732659	3.80981	0.00010061	0.000811159
NFKBIA	NFKBIA	0.730873	6.45429	0.000638715	0.00391068
TSC22D3	TSC22D3	0.730706	6.30547	0.0049863	0.0217918
LOC101791359	TNFRSF1B	0.728923	5.09578	2.40373e-07	3.96333e-06
SLC25A13	SLC25A13	0.72874	4.73589	0.000278283	0.00193777
PHLDB1	PHLDB1	0.728241	3.64786	0.000526421	0.00332277
PIK3AP1	PIK3AP1	0.727592	5.86171	0.000463617	0.002981
TSPO	TSPO	0.726731	3.14142	0.000280357	0.00194742
SNX18	SNX18	0.724969	4.37467	5.22952e-06	6.07746e-05
CHP1	CHP1	0.724908	7.02999	1.2704e-05	0.000133742
BRWD1	BRWD1	0.724643	5.76542	0.000104699	0.000837976
BRI3	BRI3	0.724367	4.13118	3.93728e-05	0.000358046
AGPAT4	AGPAT4	0.724273	4.49	9.33253e-06	0.000102105
CCT3	CCT3	0.724162	6.23075	1.9562e-06	2.57503e-05
MEX3D	MEX3D	0.723622	0.337732	0.00261785	0.0127977
STK17B	STK17B	0.723434	6.18749	0.000611592	0.00377091
GPR171	GPR171	0.723146	3.41006	0.000198179	0.00144459
CCT6A	CCT6A	0.722954	6.70977	1.86054e-06	2.46524e-05
BET1L	BET1L	0.722279	4.54425	5.41823e-09	1.22451e-07
LPXN	LPXN	0.722218	2.7813	0.00728355	0.0297651
RCBTB1	RCBTB1	0.720984	5.81678	4.08608e-07	6.3273e-06
TCF3	TCF3	0.719586	5.03804	4.69554e-05	0.000418122
ZFP36L1	ZFP36L1	0.718875	6.76487	4.38594e-06	5.25356e-05
PGAM5	PGAM5	0.71652	5.36758	2.79134e-08	5.53227e-07
FNDC3B	FNDC3B	0.716195	4.3863	1.21214e-05	0.000128689
TRAF5	TRAF5	0.716028	4.97344	2.41774e-05	0.000233401
RUBCN	RUBCN	0.715878	3.71209	0.000384508	0.00254503
DAZAP1	DAZAP1	0.714578	5.82418	1.31004e-10	3.98579e-09
SNX6	SNX6	0.714416	5.45576	1.82446e-09	4.48078e-08
CHURC1	CHURC1	0.714254	2.9044	0.00644712	0.0269038
LOC101802499	LOC101802499	0.714224	2.56808	0.0127228	0.0465928
LOC101789899	CASP1	0.712749	4.95002	8.01351e-06	8.94579e-05
LYAR	LYAR	0.711982	4.18936	2.95045e-05	0.000278493
NSG1	NSG1	0.710948	1.66292	0.00300775	0.0143405
SMAD1	SMAD1	0.709902	4.01296	0.000351052	0.00234391
AP2B1	AP2B1	0.708631	5.50424	3.46444e-05	0.000320524
LMTK2	LMTK2	0.70743	5.01554	0.000386939	0.00255823
DOK1	DOK1	0.705838	4.36169	1.77078e-05	0.00017799
SAMSN1	SAMSN1	0.705664	4.87259	0.000743799	0.00446686
FOXK1	FOXK1	0.705412	5.20587	8.05181e-08	1.46822e-06
RNASET2	RNASET2	0.705168	7.07961	1.82076e-05	0.000182076
MCL1	MCL1	0.704555	6.9506	3.70747e-05	0.000339965
ARRDC4	ARRDC4	0.704453	3.50699	0.000484147	0.00310052
LOC110352865	LOC110352865-ncRNA	0.703467	5.18521	0.00802532	0.0321452
FBXO48	FBXO48	0.703361	2.27493	0.000530195	0.00333939
BRIX1	BRIX1	0.702486	4.68193	0.00737898	0.0300777
URI1	URI1	0.700609	6.08613	6.54692e-12	2.49922e-10
SHROOM3	SHROOM3	0.700198	4.55798	0.01223	0.0451363
FNBP1L	FNBP1L	0.699336	6.5066	0.000148091	0.00112863
ERRFI1	ERRFI1	0.698487	4.06958	2.49721e-05	0.000240543
ARHGAP24	ARHGAP24	0.698163	5.22521	1.73543e-06	2.31742e-05
IFRD1	IFRD1	0.697838	7.17729	1.20403e-05	0.00012798
CZH5orf34	CZH5orf34	0.697259	2.67969	0.00151932	0.00817379
COQ2	COQ2	0.696219	2.96221	0.00137365	0.00749809
PSMB3	PSMB3	0.695337	4.24299	0.00055289	0.00346
VPS51	VPS51	0.694855	2.61265	0.00228663	0.0114332
RNGTT	RNGTT	0.694101	4.41396	0.000212912	0.00153415
TMEM39A	TMEM39A	0.693574	3.63531	2.06357e-05	0.000203689
SEPTIN11	SEPTIN11	0.692937	6.29594	7.70438e-07	1.11902e-05
TCP1	TCP1	0.692087	6.77872	6.77754e-05	0.000574113
EVPL	EVPL	0.69207	2.96473	0.00456079	0.0202548
TBC1D9	TBC1D9	0.691681	4.41178	0.000156933	0.00118782
QSER1	QSER1	0.689918	5.08933	4.89391e-06	5.78311e-05
LOC119715301	LOC119715301	0.689575	7.26693	0.000496604	0.00316414
ZC3H12A	ZC3H12A	0.68928	4.51411	3.88854e-06	4.74113e-05
RNF128	RNF128	0.68715	5.21794	0.00325855	0.0153091
MCM9	MCM9	0.684157	2.03448	0.000766847	0.00458489
IL6ST	IL6ST	0.684075	6.90224	5.95922e-07	8.91345e-06
LIMK1	LIMK1	0.683364	1.86747	0.00143165	0.00776875
ACTB	ACTB	0.682365	11.5833	2.55257e-05	0.000244802
KLF11	KLF11	0.682129	3.50559	0.000203166	0.00147421
FST	FST	0.681581	2.88809	0.0107395	0.0407223
ACAP3	ACAP3	0.68044	3.89627	5.10041e-05	0.00044984
CCT4	CCT4	0.677458	6.68872	3.67613e-06	4.50159e-05
P2RY2	P2RY2	0.676038	3.85053	0.00238169	0.0118187
MAFB	MAFB	0.675757	5.95567	0.00713094	0.0292364
TLR7	TLR7	0.675445	3.78158	0.0100547	0.0386264
MPP1	MPP1	0.675187	5.74124	0.00166945	0.00884331
ZBED1	ZBED1	0.674314	4.57164	1.03598e-08	2.23213e-07
ENG	ENG	0.674219	5.97905	0.00478835	0.0211159
FBXW11	FBXW11	0.673595	5.35157	4.24361e-09	9.77924e-08
HYOU1	HYOU1	0.673302	6.65332	4.98397e-05	0.000440677
HMGB2	HMGB2	0.673302	5.12946	6.49111e-06	7.38716e-05
RRP12	RRP12	0.673178	4.10225	1.72247e-05	0.000173831
TAX1BP1	TAX1BP1	0.672648	6.318	1.6234e-06	2.17942e-05
HSPA4	HSPA4	0.672484	6.26169	9.98345e-05	0.00080602
UPF2	UPF2	0.67136	5.85589	4.55137e-07	6.96792e-06
BCL2L10	BCL2L10	0.671027	6.7214	7.25582e-05	0.000610211
SPRED1	SPRED1	0.670834	5.21669	1.00129e-08	2.16536e-07
VPS50	VPS50	0.669783	4.70427	4.63815e-08	8.86246e-07
LOC119713757	GBA-L	0.668402	3.47841	0.000152332	0.00115499
RHOG	RHOG	0.668033	3.87109	0.00230159	0.0114883
SMARCA2	SMARCA2	0.667607	7.00708	8.95451e-05	0.000732718
MARCHF1	MARCHF1	0.667394	3.65504	0.0039576	0.0180227
CEBPG	CEBPG	0.666572	4.83644	6.45369e-08	1.19923e-06
RAB1A	RAB1A	0.66637	7.842	9.0932e-09	1.9811e-07
CHAF1A	CHAF1A	0.665432	4.57393	1.67633e-07	2.86905e-06
ATF4	ATF4	0.665123	7.97424	1.10777e-05	0.00011934
LOC101795967	MACROH2A1	0.664416	5.16283	7.12301e-10	1.8809e-08
SPHK1	SPHK1	0.663222	2.50327	0.0131816	0.0478635
GPR137B	GPR137B	0.6627	4.65695	6.17904e-06	7.08713e-05
LOC101790824	DYNLL1	0.662408	3.37949	0.00309948	0.0146822
ATP13A2	ATP13A2	0.661606	3.87135	0.000164685	0.00123479
SUMO1	SUMO1	0.66155	5.65693	5.06734e-07	7.64454e-06
GGA2	GGA2	0.661135	5.28591	3.79938e-05	0.000346317
TMEM192	TMEM192	0.660843	4.07364	8.42136e-05	0.000692498
DTX2	DTX2	0.658272	3.20255	0.000503631	0.00320194
JAM2	JAM2	0.657083	5.21735	0.00926552	0.0361802
EIF4G3	EIF4G3	0.656534	5.73132	0.000118172	0.000931794
LOC119714430	LOC119714430	0.654717	3.54326	0.0136525	0.0491872
LITAF	LITAF	0.654224	5.93547	7.42225e-05	0.000621233
TMEM184B	TMEM184B	0.653716	5.18359	2.662e-05	0.000253772
TMBIM6	TMBIM6	0.652578	5.55133	0.000117458	0.000926991
NUP160	NUP160	0.651772	4.04031	2.40961e-05	0.000232743
SYNGR2	SYNGR2	0.651533	4.23828	0.000272408	0.00190501
ITPK1	ITPK1	0.651238	6.1146	0.000960871	0.00555212
TLK2	TLK2	0.649867	5.36847	7.98455e-08	1.45899e-06
DLST	DLST	0.648981	5.53677	1.23368e-05	0.000130703
LOC119715850	LOC119715850	0.648141	2.32902	0.00405411	0.0183954
SEMA4G	SEMA4G	0.647761	2.10251	0.00641242	0.0267845
SLC38A7	SLC38A7	0.647314	2.83596	0.00137866	0.00751605
PSMD1	PSMD1	0.64501	6.38782	2.36777e-08	4.73555e-07
TMBIM4	TMBIM4	0.644753	4.86956	9.41631e-06	0.000102894
NKTR	NKTR	0.644204	6.04407	4.05475e-05	0.000368156
TRAF3	TRAF3	0.643682	5.67571	9.85789e-05	0.000797349
ABI1	ABI1	0.643567	5.96608	1.69845e-10	5.07224e-09
TRIM24	TRIM24	0.639912	5.09006	8.17493e-06	9.09131e-05
USP37	USP37	0.638595	3.974	5.13437e-06	6.00663e-05
UBN2	UBN2	0.638363	5.3604	9.18217e-06	0.000100774
SNRNP200	SNRNP200	0.636845	5.75483	0.000102971	0.000826405
CDC42EP4	CDC42EP4	0.636519	2.47645	0.0105762	0.0402518
MAST3	MAST3	0.635287	3.61314	0.000943531	0.00547716
FICD	FICD	0.635095	3.08321	7.32213e-05	0.000614024
REL	REL	0.635025	5.19057	1.46522e-06	1.98682e-05
LOC119716033	ZDHHC20-L	0.635	5.78706	5.96725e-05	0.0005134
ELOVL1	ELOVL1	0.634563	4.96921	0.000161704	0.00121711
LOC101790203	STAT5B	0.633726	4.54924	4.09848e-06	4.95998e-05
ACTR2	ACTR2	0.632691	7.93833	6.77328e-07	1.0037e-05
STXBP6	STXBP6	0.632021	4.43716	0.00389484	0.0177922
CRYZL1	CRYZL1	0.63113	3.69044	0.0049134	0.0215429
SAGE1	SAGE1	0.6309	5.4117	2.58601e-07	4.22422e-06
SAP30	SAP30	0.630266	3.29787	0.00157991	0.00842921
LOC101796470	TANK	0.630097	2.7258	0.00855853	0.033902
JUN	JUN	0.629652	5.61565	0.00966331	0.0374504
SPTLC2	SPTLC2	0.629279	5.4892	2.8326e-06	3.54783e-05
CCT8	CCT8	0.629046	6.6111	8.44989e-06	9.36481e-05
ATP6V0B	ATP6V0B	0.629016	3.70641	0.00041149	0.00269217
CLK1	CLK1	0.628208	6.06161	0.000422745	0.00275451
TUBB6	TUBB6	0.627465	5.63682	3.06094e-05	0.000287434
DDIT3	DDIT3	0.627372	1.86795	0.0133543	0.0483409
ACSS2	ACSS2	0.627167	4.16587	0.00070419	0.00426399
LOC101799949	SLC22A5	0.627099	4.79387	0.00187483	0.00971151
UBAP2L	UBAP2L	0.626472	4.8032	8.35448e-05	0.000688108
EXOC3	EXOC3	0.626421	5.34969	2.59038e-08	5.16311e-07
CAPN11	CAPN11	0.626003	5.28575	0.00275461	0.0133253
SH2B2	SH2B2	0.625948	1.58051	0.00454036	0.0201998
LOC119718137	LOC119718137	0.625496	4.21471	0.00716574	0.0293463
RNF126	RNF126	0.625446	4.52257	1.06371e-06	1.50271e-05
PGS1	PGS1	0.622321	4.16601	6.28818e-07	9.34184e-06
KAT2A	KAT2A	0.621583	3.29169	0.0050218	0.0219251
VCPKMT	VCPKMT	0.621141	2.88883	0.00131296	0.00722291
JADE2	JADE2	0.620207	5.71078	4.61741e-05	0.00041221
PANX1	PANX1	0.618613	2.6968	0.00451369	0.0201117
ZYX	ZYX	0.618146	5.51125	0.000144319	0.00110521
TMCC3	TMCC3	0.617701	4.32053	0.0137198	0.0493889
NPLOC4	NPLOC4	0.616526	4.59549	0.000120377	0.000945787
SERTAD2	SERTAD2	0.616384	4.37656	1.34555e-06	1.85172e-05
ZC3H12C	ZC3H12C	0.615046	3.25634	3.72176e-05	0.000340919
PPRC1	PPRC1	0.614898	2.26815	0.00904005	0.0354417
RICTOR	RICTOR	0.613533	4.94917	0.000552304	0.00345756
EIF1	EIF1	0.613442	7.15254	0.000862239	0.00506216
EMG1	EMG1	0.612628	2.91749	0.004288	0.019312
ACSS1	ACSS1	0.611721	6.60765	0.00844162	0.0335221
LOC119718713	RNF39-L	0.610889	3.23206	0.00620668	0.0260429
WDFY1	WDFY1	0.610819	6.02075	1.59674e-08	3.33796e-07
JMJD4	JMJD4	0.608176	3.59332	0.000139085	0.00106979
LOC101791777	TMEM129	0.607906	3.55668	1.47143e-06	1.99369e-05
SEPHS1	SEPHS1	0.607856	3.82725	9.3445e-05	0.000758971
LOC119713165	ABCA10-L	0.607661	3.81032	0.0097783	0.0378209
RUNX2	RUNX2	0.607316	3.31071	0.00424328	0.01914
ADSS2	ADSS2	0.606604	5.38033	1.2158e-06	1.69514e-05
STOML2	STOML2	0.606578	4.45601	0.00318724	0.0150492
KLHL2	KLHL2	0.605584	3.91263	3.40326e-06	4.20854e-05
ARID5B	ARID5B	0.604547	4.51425	0.00324523	0.0152574
PLEKHM2	PLEKHM2	0.603864	4.62723	7.06424e-05	0.000595457
PLEKHO2	PLEKHO2	0.60167	5.35245	1.79182e-05	0.000179488
CARD19	CARD19	0.601655	5.67779	0.000287335	0.00198724
SAMD4B	SAMD4B	0.601232	2.15118	0.00197537	0.0101248
NOLC1	NOLC1	0.600912	5.86938	0.000100834	0.000812372
DDX27	DDX27	0.600446	6.17964	1.06651e-06	1.50546e-05
HSP90B1	HSP90B1	0.600414	9.24031	0.00281788	0.0135939
MYO5B	MYO5B	0.600193	4.46449	0.00760094	0.0307824
MAK16	MAK16	0.599737	4.40156	0.000740261	0.00445171
PPP1R9A	PPP1R9A	0.599639	4.68901	0.00159499	0.00849758
RBMS1	RBMS1	0.597416	6.12703	7.82197e-07	1.13516e-05
MFSD13A	MFSD13A	0.596741	3.33717	0.000549375	0.00344168
CPT1A	CPT1A	0.596201	5.66326	0.00127176	0.00704038
LOC101797319	EC 3.1.3.29	0.595212	3.54772	0.00171165	0.0090233
DOP1B	DOP1B	0.594146	4.55755	0.00296078	0.0141782
MIEN1	MIEN1	0.593679	2.12175	0.0128977	0.047037
LRRC8C	LRRC8C	0.593564	4.34052	7.22953e-06	8.15877e-05
EXOSC8	EXOSC8	0.592756	3.76073	0.000283561	0.00196578
CCT2	CCT2	0.591773	6.20939	5.7901e-05	0.000500365
LOC101790941	ENTPD2	0.591451	3.69383	0.00291036	0.013971
PSMG2	PSMG2	0.591082	4.34216	0.000125746	0.000981811
MIA3	MIA3	0.591016	5.34116	0.000622579	0.00382467
LOC101795079	RL14EP	0.589802	4.19172	6.23031e-06	7.12731e-05
VRK2	VRK2	0.587575	3.50223	0.00613752	0.025802
NOC2L	NOC2L	0.58751	4.88523	2.7264e-06	3.4344e-05
C27H6orf89	C27H6orf89	0.586752	4.71876	0.00023607	0.00168034
PIP4K2A	PIP4K2A	0.585031	5.29168	2.09905e-06	2.73843e-05
NR1H3	NR1H3	0.583971	6.07559	0.00266944	0.0130101
UBA6	UBA6	0.583328	4.46549	4.61192e-08	8.83155e-07
PXN	PXN	0.582758	5.07481	0.000349176	0.00233316
EIF5B	EIF5B	0.582354	6.81831	1.29152e-05	0.000135722
RAB10	RAB10	0.58165	6.55847	1.54677e-07	2.68392e-06
ARPC1B	ARPC1B	0.580932	6.26124	0.00102085	0.00584101
ETV6	ETV6	0.579915	5.21963	1.13976e-06	1.60114e-05
E2F5	E2F5	0.579437	2.71613	0.00217692	0.0109942
LRRC1	LRRC1	0.578986	5.10159	0.00201554	0.0103066
LOC113845399	TRIM7	0.578956	5.87824	0.00145698	0.00788944
IFNGR2	IFNGR2	0.578817	6.38225	1.96103e-06	2.57945e-05
SURF4	SURF4	0.577168	7.20278	0.00116822	0.00656592
MTHFD2	MTHFD2	0.576841	4.24251	0.000149542	0.00113727
KCTD20	KCTD20	0.576577	5.22953	1.9968e-08	4.07245e-07
PPM1J	PPM1J	0.576448	3.01284	0.00824264	0.0328732
PRDM1	PRDM1	0.57575	3.78968	0.0116476	0.0434897
RNF43	RNF43	0.57538	2.71583	0.00612573	0.0257771
CCT5	CCT5	0.574752	6.57875	0.0004986	0.0031734
BTG2	BTG2	0.574685	6.30185	0.00547843	0.0235333
ARSB	ARSB	0.574463	4.78078	0.00328597	0.0154035
POLR3F	POLR3F	0.574165	3.38215	1.13774e-05	0.000122119
INSR	INSR	0.573866	4.62365	0.00157422	0.00840731
ALG2	ALG2	0.571774	3.81292	0.000220901	0.00158457
DNAJC21	DNAJC21	0.569993	3.42623	0.0109317	0.0413173
MON1A	MON1A	0.569775	3.0052	0.0021577	0.0109191
TTC19	TTC19	0.569696	4.18748	0.0132541	0.0480575
PEX26	PEX26	0.568649	5.09605	0.00195825	0.0100546
AARS1	AARS1	0.567479	4.99217	0.000209533	0.00151416
PREX1	PREX1	0.56731	6.39139	0.000184709	0.00135995
ATP6V1H	ATP6V1H	0.566282	4.88681	1.7312e-06	2.31354e-05
ACTG1	ACTG1	0.566062	10.0698	0.000268241	0.00187811
RCC1	RCC1	0.565805	3.05897	0.00317459	0.0150056
TSG101	TSG101	0.565494	5.10711	4.70624e-07	7.17375e-06
FAM117A	FAM117A	0.565348	3.70482	0.00409394	0.0185426
AP3D1	AP3D1	0.564399	6.22878	0.000312407	0.00213292
R3HCC1L	R3HCC1L	0.563937	1.50946	0.00812407	0.0325021
CHST3	CHST3	0.563831	2.58267	0.0101938	0.0391007
SREBF2	SREBF2	0.562054	5.17192	0.00645756	0.0269346
SMARCA5	SMARCA5	0.561934	5.97228	5.89635e-07	8.82694e-06
POP4	POP4	0.561822	4.4306	0.000197239	0.00143834
LOC101792010	PLCG1	0.56147	4.86609	0.00480997	0.0211953
CCT7	CCT7	0.561143	5.81666	0.000278417	0.00193777
CPOX	CPOX	0.560309	4.31903	9.16484e-05	0.000746796
ACVRL1	ACVRL1	0.559692	5.9647	0.0117559	0.0437916
MED24	MED24	0.559267	3.68021	0.00182148	0.00950243
LARP4B	LARP4B	0.559027	5.52394	0.00132436	0.00727878
SRPRB	SRPRB	0.556803	5.41903	0.000124581	0.00097358
FUNDC2	FUNDC2	0.556707	5.35248	3.54444e-05	0.00032655
DCUN1D5	DCUN1D5	0.556358	4.21037	1.86157e-06	2.46524e-05
ATP6V1A	ATP6V1A	0.555552	5.38355	3.23378e-05	0.000301728
LOC101791011	DYNLL1	0.554938	5.38838	0.00310822	0.0147157
USP22	USP22	0.553629	5.08538	4.03496e-09	9.34747e-08
TDP1	TDP1	0.553368	3.92395	3.41916e-05	0.000317025
NARS2	NARS2	0.552603	3.19989	0.000619986	0.00381463
DALRD3	DALRD3	0.552205	2.35317	0.0100368	0.0385745
LPCAT2	LPCAT2	0.55209	4.16326	0.00712418	0.0292278
WDR91	WDR91	0.551862	5.08241	4.70297e-06	5.59513e-05
NUP133	NUP133	0.551657	5.10257	2.21434e-05	0.000216382
SEC61B	SEC61B	0.548304	4.32581	0.00494916	0.0216618
TECPR2	TECPR2	0.548179	3.91308	0.0079617	0.0319414
HIPK2	HIPK2	0.547016	6.14396	0.00130844	0.00720481
AP3B1	AP3B1	0.546494	5.75972	0.003954	0.0180156
SDHB	SDHB	0.5453	5.85375	0.000920323	0.00536372
PTBP3	PTBP3	0.545059	4.74937	0.00142349	0.00773646
PLEKHB2	PLEKHB2	0.544976	6.04886	0.00305752	0.0145226
GOT2	GOT2	0.544437	5.38361	0.00604997	0.0255011
ZC3H18	ZC3H18	0.543515	4.37732	0.000279275	0.0019429
DYNC1H1	DYNC1H1	0.543083	8.0761	0.00030401	0.00208247
RAI14	RAI14	0.542991	5.94427	0.00674017	0.027921
ARHGEF18	ARHGEF18	0.542754	5.25713	0.00117456	0.00658777
PSMD11	PSMD11	0.54258	5.58095	2.66134e-07	4.34323e-06
PKM	PKM	0.542337	7.54307	0.00691543	0.0284925
BAZ2A	BAZ2A	0.540847	3.71932	0.0102088	0.0391413
SLC33A1	SLC33A1	0.540009	5.10164	7.15616e-06	8.08117e-05
PIK3R5	PIK3R5	0.539499	4.18665	0.000732091	0.0044071
MAP3K14	MAP3K14	0.538845	4.97925	0.000167352	0.00125211
ARHGAP17	ARHGAP17	0.538451	6.27306	6.51332e-05	0.000553601
SNX1	SNX1	0.53836	5.7151	9.38231e-06	0.000102586
TP53	TP53	0.537253	4.1633	0.013449	0.0486236
LOC101793482	LOC101793482	0.537224	2.91521	0.00735905	0.0300104
FERMT1	FERMT1	0.536109	3.16191	0.0120481	0.0446246
ATP6V0D1	ATP6V0D1	0.534366	5.21337	0.000161598	0.00121706
CHPT1	CHPT1	0.533535	3.54401	0.00782157	0.031451
LOC101797709	LOC101797709~	0.533471	5.4037	0.00193201	0.00995901
HELQ	HELQ	0.532123	3.45407	0.000207543	0.00150039
GTF2H3	GTF2H3	0.53173	3.84162	0.000415615	0.00271712
ATP6V0C	ATP6V0C	0.531703	6.05289	0.000183055	0.00135231
ANKRD17	ANKRD17	0.530721	6.12131	0.000301834	0.00206959
FILIP1L	FILIP1L	0.530516	5.2689	0.0136135	0.0491171
CAPN7	CAPN7	0.529582	5.10303	0.00403439	0.0183154
ZNF710	ZNF710	0.528934	4.53268	0.000161627	0.00121706
CFLAR	CFLAR	0.528335	5.3787	0.00105947	0.00602666
C2CD2	C2CD2	0.528243	5.54089	0.00189588	0.00979167
PPP1R3D	PPP1R3D	0.527417	3.73942	0.0046974	0.0207774
RAPSN	RAPSN	0.527354	1.96371	0.00243215	0.0120238
ZNF410	ZNF410	0.526558	4.39375	2.09075e-05	0.000205794
VPS37B	VPS37B	0.526305	5.3924	0.00281661	0.0135939
MTMR4	MTMR4	0.525186	5.68731	0.000394308	0.00260107
LAPTM5	LAPTM5	0.524185	7.28623	6.36518e-05	0.000542848
IFT52	IFT52	0.524066	3.27401	0.00487269	0.0213991
HGS	HGS	0.523982	4.77388	0.000730952	0.00440326
RRAGD	RRAGD	0.523806	5.30449	0.000275276	0.00192048
DNAJB6	DNAJB6	0.522999	5.92929	0.000152552	0.00115616
MLF1	MLF1	0.522579	4.64701	0.00612836	0.025782
ANKIB1	ANKIB1	0.522375	5.1899	0.000463981	0.00298225
USP4	USP4	0.522019	5.808	7.58486e-06	8.52145e-05
TMC6	TMC6	0.521998	3.96424	0.0115948	0.04332
ARHGAP12	ARHGAP12	0.519729	5.09373	0.00143241	0.00777048
PLPP2	PLPP2	0.519185	4.16563	0.00568052	0.0242288
NUP153	NUP153	0.517603	5.63703	0.00243757	0.0120404
BEND2	BEND2	0.51756	2.74663	0.0111422	0.0419685
CAPZA2	CAPZA2	0.516542	7.0127	4.1957e-06	5.04979e-05
MIER1	MIER1	0.513868	5.32587	0.000238283	0.00169403
TMSB4X	TMSB4X	0.513236	10.2674	0.00534819	0.0230804
ARHGAP26	ARHGAP26	0.513202	4.892	0.00336166	0.0157332
CYRIA	CYRIA	0.513037	6.0034	1.83818e-05	0.000183591
IRAG2	IRAG2	0.512306	4.72805	0.0129065	0.0470498
NDEL1	NDEL1	0.512044	4.49707	5.55425e-05	0.000483793
ELOA	ELOA	0.51196	4.45752	0.000146024	0.00111486
SLC2A3	SLC2A3	0.511303	6.19264	0.00534148	0.0230628
RFK	RFK	0.511133	4.89135	0.00389741	0.0177994
ETNK1	ETNK1	0.510829	6.47175	0.00236881	0.0117703
LOC101800286	ANKHD1	0.510605	5.51274	0.000622386	0.00382467
ATP13A3	ATP13A3	0.51051	4.99343	0.000494468	0.00315168
ATAD1	ATAD1	0.509754	5.42675	0.000174426	0.0012962
LOC101794805	STAG2	0.509532	3.94244	0.000923159	0.00537846
CNN3	CNN3	0.508192	8.12429	0.00363453	0.0167998
LOC119718655	LOC119718655	0.508024	6.56095	0.000421911	0.0027501
PSMD2	PSMD2	0.507686	5.46474	0.000642286	0.00392844
TCOF1	TCOF1	0.507601	4.44692	0.00048712	0.00311275
PIK3R1	PIK3R1	0.507509	5.78336	0.00170488	0.00899839
CAMKK2	CAMKK2	0.505853	4.6895	0.00199889	0.0102274
LDLRAD4	LDLRAD4	0.503943	5.35659	0.000896127	0.00523835
NUDC	NUDC	0.503346	5.8729	0.000884236	0.00517918
RNF138	RNF138	0.502912	4.398	0.0029492	0.0141325
ANKRD49	ANKRD49	0.502665	2.3995	0.004387	0.0196821
ABCA3	ABCA3	0.501661	5.26566	0.0126548	0.0464407
UPF3B	UPF3B	0.501588	5.82699	1.25333e-05	0.000132183
PRRC2C	PRRC2C	0.500976	6.69083	0.000740718	0.00445293
AIMP2	AIMP2	0.499881	4.20793	0.00954929	0.0370904
G3BP1	G3BP1	0.498337	6.87381	0.000137143	0.00105671
STK40	STK40	0.497508	4.82384	0.00550368	0.0236006
LMF2	LMF2	0.496907	3.71202	0.0132175	0.0479644
ARF4	ARF4	0.496754	6.66835	4.43906e-05	0.000398517
HSPA9	HSPA9	0.495178	6.72503	0.00155209	0.00830684
NECAP1	NECAP1	0.494773	5.29176	0.000916054	0.00534238
REEP2	REEP2	0.494254	4.24709	0.00297167	0.0142187
HARS1	HARS1	0.493649	4.61327	0.000407067	0.00266917
PTPRE	PTPRE	0.493511	4.36508	0.00197449	0.0101232
SMARCD2	SMARCD2	0.492949	5.15702	0.000294176	0.00202419
UHRF1BP1	UHRF1BP1	0.492436	5.14006	0.00714845	0.0292945
ACBD3	ACBD3	0.490209	4.72361	0.000131804	0.00102174
SLC41A2	SLC41A2	0.490207	4.66587	0.00555063	0.0237498
PAK4	PAK4	0.489834	3.28753	0.00746046	0.0303225
RCSD1	RCSD1	0.489273	5.95383	4.18696e-05	0.0003784
UTP14A	UTP14A	0.488147	4.02083	0.00241609	0.0119613
FCHSD2	FCHSD2	0.487766	4.2881	0.0131215	0.0477145
UBE2D2	UBE2D2	0.486872	6.36915	0.000251215	0.00176807
SMS	SMS	0.484935	5.54278	0.000378389	0.00250831
RAB20	RAB20	0.48463	3.90832	0.00732383	0.0298946
ACOT9	ACOT9	0.483706	4.9562	0.00100872	0.00577918
SF3A2	SF3A2	0.483647	4.44663	0.00229778	0.0114791
SNRPB	SNRPB	0.483296	4.90931	0.00461129	0.0204584
URB2	URB2	0.482639	3.17935	0.00761935	0.0308427
SRP68	SRP68	0.482621	5.48305	0.000143553	0.00110078
CASR	CASR	0.482275	4.90999	0.00487451	0.0213991
ACP2	ACP2	0.482237	5.53952	0.000621994	0.00382446
RBM6	RBM6	0.482163	4.89056	3.27573e-05	0.000305156
IBA57	IBA57	0.481795	4.442	0.00121336	0.00677476
LAMP1	LAMP1	0.480764	8.03208	0.000137934	0.00106187
MMGT1	MMGT1	0.479708	4.86199	6.50744e-05	0.000553369
LOC101790610	AGO1	0.479617	4.23969	0.00239453	0.0118746
MYL6	MYL6	0.479432	7.13137	0.0137324	0.0494114
CR1	CR1	0.479153	7.38514	0.0137891	0.049537
DDX23	DDX23	0.477719	5.24143	0.00112571	0.00636221
SNU13	SNU13	0.477224	6.161	0.00112037	0.00633817
MED12	MED12	0.47693	4.80652	0.00410276	0.0185682
SUSD6	SUSD6	0.476662	5.77115	0.00222231	0.011172
UTP25	UTP25	0.476408	3.75652	0.00517043	0.0224734
SMPD1	SMPD1	0.474897	4.46632	0.00725284	0.02966
LDLRAD3	LDLRAD3	0.474614	4.30303	0.00172999	0.0090981
RAB2A	RAB2A	0.47426	6.75337	4.58426e-05	0.000409458
RBBP6	RBBP6	0.474102	6.11069	0.00414105	0.0187318
SNX10	SNX10	0.47273	5.15567	0.0119621	0.0443899
PLEKHJ1	PLEKHJ1	0.472628	6.34615	5.15964e-05	0.000454151
COPA	COPA	0.472291	6.63453	0.00873997	0.0344885
LOC101800549	LOC101800549	0.47067	4.32633	0.0012036	0.00672881
SBNO1	SBNO1	0.47024	6.99725	0.00321451	0.0151292
LOC101792295	RRAGA	0.469621	3.82403	0.000667355	0.00406337
GAR1	GAR1	0.469404	3.88397	0.00421777	0.0190298
UTRN	UTRN	0.468486	6.14574	0.00898509	0.0352892
PPME1	PPME1	0.468134	5.52117	0.000539519	0.00339082
AGFG1	AGFG1	0.467573	4.89322	0.000394955	0.00260436
LOC119713600	LOC119713600	0.467394	4.12485	0.00207235	0.0105541
LOC119713786	LOC119713786	0.466684	4.34411	0.0136675	0.0492209
LLGL1	LLGL1	0.464482	2.81868	0.010682	0.040557
LOC119712990	LOC119712990	0.464248	6.05783	0.00718502	0.02941
DENND4A	DENND4A	0.463725	4.96773	0.00283961	0.0136687
RREB1	RREB1	0.463686	4.09382	0.00543556	0.0234
OSMR	OSMR	0.463557	5.15249	0.00844575	0.033531
CDK9	CDK9	0.46327	4.00043	0.000544231	0.00341686
MYBBP1A	MYBBP1A	0.462606	4.50325	0.00777912	0.0313378
GCFC2	GCFC2	0.462293	3.98148	0.000747886	0.00448834
UTP20	UTP20	0.462049	4.74	0.00586221	0.024862
PIN1	PIN1	0.461812	3.95604	0.000835986	0.00493111
FBXO31	FBXO31	0.461726	5.05309	0.000195227	0.00142567
VIPAS39	VIPAS39	0.461021	4.18655	7.88936e-05	0.000656886
LOC101800344	DDX21	0.460863	5.42883	0.00233776	0.0116358
YWHAE	YWHAE	0.460609	7.60977	0.000100853	0.000812372
FNDC3A	FNDC3A	0.460136	6.20884	0.000846758	0.0049846
GFOD1	GFOD1	0.460126	4.35494	0.00984578	0.03801
PGK1	PGK1	0.459383	7.19765	0.0109272	0.0413095
ATP13A1	ATP13A1	0.458944	4.9827	0.000174861	0.00129819
ABL1	ABL1	0.456343	5.3915	0.00188681	0.00975628
LPAR6	LPAR6	0.454461	4.41807	0.00951139	0.0369759
EHD3	EHD3	0.454081	7.49878	0.00574929	0.0244746
UBC	UBC	0.453211	8.36944	0.00777768	0.0313378
LOC101799705	MRTFA	0.453045	4.89494	0.0052321	0.0226909
PPTC7	PPTC7	0.45146	5.78979	3.18723e-05	0.000297859
C1H11orf54	C1H11orf54	0.449979	4.63703	0.0122865	0.0453069
PES1	PES1	0.448703	4.2983	0.00185768	0.0096595
NKIRAS2	NKIRAS2	0.448632	4.77429	0.0032239	0.0151611
IRF2	IRF2	0.448113	5.41324	0.000273029	0.00190783
PSMA3	PSMA3	0.447883	5.5701	0.00348136	0.0162155
PSMC2	PSMC2	0.447445	5.56643	0.000891514	0.00521659
SENP8	SENP8	0.447121	2.74895	0.0089146	0.0350516
VPS37C	VPS37C	0.446663	2.59843	0.0137401	0.0494116
LOC101800449	ZNF239	0.446629	2.264	0.0121159	0.0448001
FAF2	FAF2	0.446282	4.78384	0.000252219	0.00177443
HACD3	HACD3	0.44599	5.93987	6.98871e-05	0.000590292
RHEB	RHEB	0.445808	5.09855	0.000592159	0.00366138
NCSTN	NCSTN	0.445762	5.32423	0.000828688	0.00489793
RAB43	RAB43	0.44451	4.18713	0.00758804	0.0307444
ZNRF2	ZNRF2	0.443264	4.5075	0.00934458	0.0364241
HELZ	HELZ	0.442202	4.88795	0.00640516	0.0267606
BMS1	BMS1	0.441871	5.05218	0.00432547	0.0194608
UPF1	UPF1	0.440979	7.3155	0.000416798	0.00272385
DDX54	DDX54	0.439881	4.02812	0.00943549	0.0367052
CDK12	CDK12	0.439331	4.79689	0.00180035	0.0093975
LOC101800809	CREBBP	0.439163	5.48757	0.0134891	0.0487585
TFIP11	TFIP11	0.436941	4.52349	0.000576289	0.00358217
DNAJB2	DNAJB2	0.436349	3.50777	0.0133937	0.0484437
LOC119713771	LOC119713771	0.43572	6.01843	0.000148873	0.00113317
EIF4G1	EIF4G1	0.434895	5.67591	0.0137373	0.0494114
LOC101794174	LPAR6	0.433731	4.67498	0.00352341	0.0163716
RAN	RAN	0.431908	7.25284	0.00839526	0.0333909
ARF1	ARF1	0.431716	7.66197	3.78445e-05	0.00034576
ZFP64	ZFP64	0.431626	2.10228	0.013555	0.0489562
MOB1B	MOB1B	0.431583	4.78212	0.00685756	0.0283205
TMX1	TMX1	0.431403	6.09441	0.000101383	0.00081627
PSMA7	PSMA7	0.429939	5.70987	0.00710185	0.0291648
POMGNT1	POMGNT1	0.429614	4.11772	0.0047287	0.0208877
SURF6	SURF6	0.429315	4.39456	0.00418097	0.0188929
RABEP1	RABEP1	0.429301	5.80271	0.00127613	0.00705569
SF3B3	SF3B3	0.42871	6.04684	0.00418216	0.0188934
TMEM87A	TMEM87A	0.428199	6.16803	0.000130824	0.00101649
LOC101793321	PCNP	0.427319	5.7059	7.76845e-06	8.71158e-05
SNX16	SNX16	0.426459	3.14877	0.00533144	0.0230259
DPH3	DPH3	0.426157	4.11679	0.00548006	0.0235338
KPNB1	KPNB1	0.425943	6.25634	0.00146629	0.00792966
XPR1	XPR1	0.425195	4.40525	0.00115811	0.00652015
PAK3	PAK3	0.424813	3.50538	0.011677	0.0435726
JADE3	JADE3	0.424028	3.3875	0.00796945	0.0319652
NUP62CL	NUP62CL	0.423783	4.57337	0.00298545	0.0142618
ANKFY1	ANKFY1	0.422903	5.81838	0.0017407	0.00913803
DMAP1	DMAP1	0.420813	3.49856	0.00308235	0.0146168
KTN1	KTN1	0.419996	6.52487	0.0121645	0.0449279
EDC4	EDC4	0.419794	4.80128	0.00056902	0.00354464
CFDP1	CFDP1	0.418736	4.46266	0.00778459	0.0313454
TXNDC17	TXNDC17	0.418611	4.44024	0.00464691	0.0206008
TOP1	TOP1	0.418059	6.55665	0.0106932	0.0405869
L3MBTL3	L3MBTL3	0.416911	4.7137	0.00239027	0.0118568
SCAMP3	SCAMP3	0.416507	3.87327	0.00716612	0.0293463
ICMT	ICMT	0.415559	4.29485	0.00790238	0.0317396
HECA	HECA	0.413554	6.11635	0.000150973	0.00114617
PEDS1	PEDS1	0.41337	4.43519	0.00143059	0.00776544
NUP214	NUP214	0.41306	4.41354	0.00844846	0.0335341
DSTYK	DSTYK	0.412444	4.17257	0.000941088	0.00546659
TTF1	TTF1	0.410794	4.53468	0.000289095	0.00199652
PSMA5	PSMA5	0.410703	5.04627	0.010213	0.0391486
LLPH	LLPH	0.409108	3.60768	0.00579932	0.0246398
EIF4G2	EIF4G2	0.4087	9.46794	0.00071165	0.00430174
ERP29	ERP29	0.407378	6.86433	0.0137588	0.0494585
NKRF	NKRF	0.406425	4.54645	0.00283091	0.0136343
ERVS71-1	ERVS71-1	0.406079	3.81441	0.00450617	0.0200859
NEK7	NEK7	0.405107	6.24758	0.00198119	0.0101457
LARP4	LARP4	0.404572	6.17765	0.00355818	0.0165087
ERLIN1	ERLIN1	0.404362	5.78712	0.00371757	0.017143
RBM22	RBM22	0.402927	5.51633	0.00298465	0.0142618
POLDIP3	POLDIP3	0.401292	5.6993	5.22365e-05	0.000458636
R3HDM2	R3HDM2	0.401107	4.48291	0.00589484	0.024961
FOXP1	FOXP1	0.400469	5.17679	0.00209637	0.0106556
VANGL1	VANGL1	0.400219	2.9531	0.0111494	0.0419866
GTF2B	GTF2B	0.400149	4.43566	0.00184889	0.00961685
ENTPD4	ENTPD4	0.399802	4.11406	0.000939625	0.0054599
VHL	VHL	0.399145	5.48629	0.00271887	0.0132143
LOC101790381	COX10	0.398073	3.77338	0.005921	0.0250476
TMEM263	TMEM263	0.397877	4.5723	0.00619105	0.0259959
MLX	MLX	0.397529	4.4516	0.00666575	0.0276389
ZBTB17	ZBTB17	0.396665	3.3326	0.0128018	0.0467941
NMT1	NMT1	0.39532	4.49284	0.0015219	0.00818016
EIF3J	EIF3J	0.394783	5.31753	0.00216902	0.0109669
ASCC2	ASCC2	0.394782	4.51493	0.000950767	0.00550642
PRPF3	PRPF3	0.394734	4.74868	0.000567024	0.0035371
ZFAND6	ZFAND6	0.394499	5.95215	0.000987509	0.00567988
PIGT	PIGT	0.393475	4.38329	0.0131249	0.047715
SMG5	SMG5	0.393376	4.90164	0.00482404	0.0212519
STK3	STK3	0.39269	5.58645	0.00740805	0.0301542
PIAS4	PIAS4	0.39069	2.80296	0.00977431	0.0378138
PRKD3	PRKD3	0.390678	5.17585	0.00132936	0.00730172
CBFB	CBFB	0.389605	5.69882	0.00148999	0.0080376
NOP2	NOP2	0.3894	4.93106	0.008857	0.0348454
ARHGDIA	ARHGDIA	0.389133	7.38592	0.00349345	0.0162632
EWSR1	EWSR1	0.389045	4.42247	0.00123868	0.00689858
COMMD8	COMMD8	0.388261	4.66632	0.00828518	0.0330279
MBD5	MBD5	0.388039	5.16111	0.0112603	0.0422771
TRNT1	TRNT1	0.387605	4.74921	0.00172683	0.00908696
EXOSC10	EXOSC10	0.38732	4.61966	0.000148177	0.00112863
NUP88	NUP88	0.386896	4.14406	0.00816973	0.0326343
TRAPPC3	TRAPPC3	0.386869	5.55631	0.00260443	0.0127499
ARID1A	ARID1A	0.386621	5.80592	0.00292427	0.0140301
DCTN1	DCTN1	0.38537	6.49276	0.00234075	0.0116474
VIRMA	VIRMA	0.385057	4.85045	0.00301781	0.0143729
KDM2A	KDM2A	0.383163	4.9545	0.00551747	0.0236482
FTSJ3	FTSJ3	0.382118	5.46307	0.0030625	0.0145423
XPO1	XPO1	0.381304	6.63238	0.00366137	0.0169061
TSR1	TSR1	0.378513	4.23365	0.010415	0.0398273
KPNA4	KPNA4	0.377297	6.94049	0.0133651	0.0483601
SERINC1	SERINC1	0.377051	7.3054	0.00470642	0.0208068
ZHX2	ZHX2	0.376693	4.2429	0.00614902	0.025838
HNRNPLL	HNRNPLL	0.376584	4.87494	0.00135201	0.00739217
IST1	IST1	0.375606	5.42901	0.00493519	0.0216115
GPBP1	GPBP1	0.375072	5.57761	0.0129242	0.0470848
SH3KBP1	SH3KBP1	0.374069	5.73595	0.00949912	0.0369363
SMG8	SMG8	0.373922	3.5923	0.00682547	0.0282079
POLR2C	POLR2C	0.373257	5.21869	0.0117737	0.0438393
LOC101801431	LOC101801431	0.370907	5.19477	0.00712651	0.0292278
EXOC7	EXOC7	0.370065	5.33533	0.00447526	0.019976
SERBP1	SERBP1	0.368357	6.94361	0.00516854	0.0224708
XPC	XPC	0.36829	4.21721	0.00918799	0.0359334
NCL	NCL	0.36759	8.37666	0.0016804	0.00889056
ITPRIPL2	ITPRIPL2	0.367157	4.48225	0.00978615	0.0378343
ADRM1	ADRM1	0.366748	4.55619	0.0064378	0.0268714
TXLNA	TXLNA	0.366004	4.32387	0.00472947	0.0208877
AIDA	AIDA	0.365759	5.13461	0.00256681	0.0126008
CAPRIN1	CAPRIN1	0.365146	7.32993	0.000751926	0.0045095
KDELR2	KDELR2	0.364063	6.61288	0.00399067	0.0181545
CNOT4	CNOT4	0.363485	4.12923	0.00547689	0.0235333
DCAF1	DCAF1	0.363405	4.90143	0.00897096	0.0352416
SSB	SSB	0.363051	6.0063	0.0104714	0.0399733
LARP7	LARP7	0.362471	4.7854	0.00107907	0.0061223
LOC101797289	TUBA1C	0.362432	5.12435	0.0126245	0.046339
MBNL1	MBNL1	0.36172	7.51762	0.00358454	0.0166037
INO80C	INO80C	0.361045	4.01842	0.0088582	0.0348454
DHX30	DHX30	0.360685	4.67746	0.00548804	0.0235451
CSNK1G2	CSNK1G2	0.36045	5.03246	0.00294849	0.0141325
SGMS1	SGMS1	0.360189	4.99776	0.00570565	0.0243241
ARCN1	ARCN1	0.358069	6.75351	0.00703457	0.0289426
PSMD6	PSMD6	0.357947	4.99337	0.00184454	0.0095999
HNRNPH3	HNRNPH3	0.35695	6.72702	0.0017633	0.00923457
LOC101804737	LOC101804737	0.355549	5.06645	0.000485924	0.00310913
ZBTB11	ZBTB11	0.354312	4.67454	0.0136321	0.0491641
IP6K1	IP6K1	0.35419	4.75088	0.0081479	0.0325694
NFYA	NFYA	0.353243	5.51369	0.0088951	0.0349827
EFTUD2	EFTUD2	0.352911	5.55442	0.00904912	0.0354614
PRKCD	PRKCD	0.352793	5.28342	0.00810448	0.0324342
SDF4	SDF4	0.352444	6.01001	0.00209182	0.0106378
RAB35	RAB35	0.351902	5.64026	0.00275274	0.01332
YLPM1	YLPM1	0.351567	4.78733	0.0120876	0.044723
ATXN2	ATXN2	0.351425	5.25163	0.00902086	0.0353902
CCNK	CCNK	0.351173	4.92071	0.00273045	0.0132633
NARS1	NARS1	0.34956	6.21921	0.00594187	0.0251117
PRPF40A	PRPF40A	0.347982	5.9926	0.00268284	0.0130573
LOC101794555	LOC101794555	0.347868	5.24259	0.00770327	0.0310941
LOC101800421	SURF1	0.347439	3.56841	0.013083	0.0475944
NUDT3	NUDT3	0.346302	4.58902	0.0137308	0.0494114
SNX12	SNX12	0.346088	5.81203	0.0110128	0.0415702
MAP1LC3B	MAP1LC3B	0.345166	5.93779	0.0116821	0.0435757
EMC1	EMC1	0.344558	4.90817	0.00630048	0.0263923
POLD3	POLD3	0.344082	4.36955	0.0101888	0.0390902
UBE2L3	UBE2L3	0.341213	6.52284	0.00185819	0.0096595
TM9SF4	TM9SF4	0.339573	5.02649	0.0130301	0.0474511
SMARCB1	SMARCB1	0.339353	4.95795	0.0080086	0.0320855
SMARCD1	SMARCD1	0.337848	4.21671	0.00380235	0.0174486
DDX10	DDX10	0.337684	4.09024	0.0115548	0.0431889
SMPD4	SMPD4	0.337561	3.63078	0.00899373	0.0352916
BECN1	BECN1	0.336135	4.73965	0.00729606	0.0298089
LOC101793165	LOC101793165	0.332649	5.03629	0.00540952	0.0233164
USP14	USP14	0.328555	5.45842	0.00266533	0.0129973
DHX38	DHX38	0.328426	5.6185	0.00993599	0.0382942
VPS35	VPS35	0.327596	5.93622	0.00318001	0.0150214
WDR33	WDR33	0.324283	5.28386	0.00349034	0.0162531
CHN2	CHN2	0.32359	5.20146	0.0138238	0.0496411
SMG7	SMG7	0.320379	5.32387	0.00845708	0.0335607
PPM1G	PPM1G	0.316683	5.31616	0.00355839	0.0165087
AMFR	AMFR	0.312821	5.82599	0.0125167	0.0460107
PPP2R2A	PPP2R2A	0.30821	5.36393	0.00114136	0.00643826
GNB1	GNB1	0.306996	7.48626	0.00297124	0.0142187
CCNE1	CCNE1	0.306612	3.68934	0.010678	0.0405505
FBXW5	FBXW5	0.305697	4.74607	0.0073722	0.0300571
LOC101790737	LOC101790737	0.303922	5.12946	0.00696654	0.0286963
CNOT6L	CNOT6L	0.301862	5.27882	0.010995	0.0415389
CRKL	CRKL	0.299874	5.29068	0.0126147	0.0463226
LOC101794906	UBP12	0.298748	5.23867	0.011157	0.0419882
MTM1	MTM1	0.296095	5.23164	0.0102862	0.0394016
LOC101803722	LOC101803722	0.292357	4.29057	0.0110048	0.041549
UBE2J2	UBE2J2	0.291203	5.85679	0.00994919	0.0383215
BAP1	BAP1	0.288674	4.69024	0.00981292	0.0379214
SF3A3	SF3A3	0.285492	5.08647	0.00731141	0.0298578
MKLN1	MKLN1	0.28459	5.05832	0.0113564	0.0425833
TPRG1L	TPRG1L	0.282869	6.68676	0.0070133	0.0288627
PSMD12	PSMD12	0.281797	5.93045	0.00781557	0.0314341
CNOT8	CNOT8	0.28129	4.82918	0.00579145	0.0246182
SLC15A4	SLC15A4	0.276874	5.24031	0.0100449	0.0385972
CSNK2A2	CSNK2A2	0.276076	5.9403	0.00431222	0.0194111
WDR45B	WDR45B	0.269329	5.04059	0.00927847	0.0362195
LAS1L	LAS1L	-0.263241	4.44416	0.013775	0.0495067
MTMR1	MTMR1	-0.286065	5.40602	0.00766428	0.0309818
MEAF6	MEAF6	-0.286393	5.50125	0.00774154	0.0312222
SAMM50	SAMM50	-0.291687	5.86845	0.00409894	0.0185556
COMMD2	COMMD2	-0.292241	5.30974	0.0128463	0.0469083
ERLIN2	ERLIN2	-0.297551	6.79312	0.00738737	0.030098
LIN52	LIN52	-0.298898	4.36641	0.0102086	0.0391413
GORASP1	GORASP1	-0.299438	4.56002	0.00904287	0.0354448
DESI2	DESI2	-0.303861	4.71678	0.00589636	0.0249615
BRMS1L	BRMS1L	-0.306279	4.89304	0.00860063	0.0340381
HSD17B12	HSD17B12	-0.307447	5.61676	0.0133512	0.0483395
CCDC127	CCDC127	-0.311087	3.86527	0.00941862	0.0366558
PDHA1	PDHA1	-0.312539	5.50922	0.0120883	0.044723
PPP1R2	PPP1R2	-0.313181	5.50478	0.00264526	0.0129102
ARGLU1	ARGLU1	-0.315938	6.79162	0.00924546	0.036126
SETD3	SETD3	-0.318419	5.13526	0.00205865	0.0104965
LOC101794750	LOC101794750	-0.318618	6.5026	0.00462849	0.0205243
ADO	ADO	-0.323027	4.14291	0.00831081	0.0331075
CLDND1	CLDND1	-0.324496	4.93591	0.00853691	0.0338317
EXOC6	EXOC6	-0.332074	4.22676	0.00194013	0.00999316
LOC101799320	SERTAD2	-0.333389	4.42657	0.00869975	0.0343452
STIM2	STIM2	-0.336603	4.80861	0.00612982	0.025782
FBXO9	FBXO9	-0.336981	5.43211	0.00223883	0.0112358
RAD21	RAD21	-0.337158	6.17595	0.00984668	0.03801
RAB11B	RAB11B	-0.338002	6.37546	0.00524734	0.0227402
SLC45A1	SLC45A1	-0.338133	4.9747	0.0119239	0.044286
SLC30A9	SLC30A9	-0.338488	5.09146	0.00874308	0.034493
ZFAND4	ZFAND4	-0.341371	3.64525	0.0128403	0.0468959
USP3	USP3	-0.342756	5.08635	0.00262948	0.0128439
POGLUT1	POGLUT1	-0.344603	4.84562	0.00248459	0.0122382
C1H12orf4	C1H12orf4	-0.34538	4.40458	0.00815351	0.0325769
HERPUD2	HERPUD2	-0.34586	5.48943	0.00173756	0.00912713
WSB1	WSB1	-0.346753	6.24256	0.00128374	0.00708882
BABAM2	BABAM2	-0.347852	5.4818	0.00784652	0.0315442
ASPSCR1	ASPSCR1	-0.348427	4.68803	0.00633488	0.0265048
DAGLB	DAGLB	-0.349243	3.70683	0.00977001	0.0378055
AAGAB	AAGAB	-0.34969	4.66586	0.00469289	0.0207679
MAPK1	MAPK1	-0.350589	6.67972	0.00527295	0.0228343
BMP2K	BMP2K	-0.350692	6.53614	0.00350954	0.0163122
DGKZ	DGKZ	-0.351146	4.65468	0.00803024	0.0321553
RALBP1	RALBP1	-0.352079	5.87008	0.011665	0.0435452
HERC4	HERC4	-0.352805	5.5232	0.00745709	0.03032
SPAST	SPAST	-0.354156	4.73779	0.00256812	0.0126038
E2F6	E2F6	-0.354593	3.64354	0.0138587	0.049736
HP1BP3	HP1BP3	-0.354686	6.40473	0.00350848	0.0163122
ANXA11	ANXA11	-0.354772	6.15845	0.00541895	0.0233456
ANKMY2	ANKMY2	-0.355302	4.65256	0.00435952	0.0195889
CUX1	CUX1	-0.356527	5.83927	0.00528501	0.0228696
SFT2D1	SFT2D1	-0.357092	4.78453	0.00779395	0.0313687
TMED2	TMED2	-0.357834	7.2118	0.00160214	0.00852017
CTDSPL2	CTDSPL2	-0.359723	4.9066	0.00613925	0.0258031
MRPS35	MRPS35	-0.360538	4.94976	0.00086047	0.00505515
BICD2	BICD2	-0.361653	6.32704	0.0077478	0.0312402
RRAGC	RRAGC	-0.362183	4.87132	0.00140666	0.00765685
USP45	USP45	-0.362763	4.62005	0.00532244	0.0230032
DPM1	DPM1	-0.363205	5.0762	0.00775112	0.0312465
PLOD2	PLOD2	-0.363374	5.72589	0.0112832	0.0423361
ANAPC4	ANAPC4	-0.366371	4.01316	0.00327092	0.0153576
LMBRD1	LMBRD1	-0.367268	4.4353	0.00534335	0.0230652
MRS2	MRS2	-0.367815	3.20076	0.0119007	0.0442195
ALDH18A1	ALDH18A1	-0.36824	5.04622	0.0101407	0.038931
SNX4	SNX4	-0.368498	5.33897	0.00712035	0.0292202
ERLEC1	ERLEC1	-0.368624	5.84199	0.011342	0.0425387
TCEA2	TCEA2	-0.369014	4.03066	0.0131044	0.0476623
[truncated: 2,895 more rows]

## Sheet: VN1203 Spleen 2 dpi
genes	genes	logFC	logCPM	PValue	FDR
LOC106017906	LOC106017906-ncRNA	10.0872	-0.0307672	6.86327e-05	0.00105073
LOC119716998	CD5L	8.06344	2.40165	9.73474e-31	3.41884e-27
LOC119718726	TYMP	7.4037	1.37932	1.35926e-14	3.06007e-12
LOC119718688	CLEC4E-L	7.31062	0.652393	0.00150271	0.0120176
IFITM1	IFITM1	7.0665	5.08102	5.14526e-18	1.96415e-15
LOC119715110	DMBT1-L..same as L2	6.92652	-2.49494	4.14858e-07	1.58368e-05
LOC113841984	DMBT1-L2	6.82416	-1.5713	2.15093e-11	3.07075e-09
LOC119715109	DMBT1-L..same as L2	6.36543	-3.46469	3.21681e-07	1.29558e-05
LOC101793492	MX1	6.31661	5.98085	3.30076e-40	3.11398e-36
LOC101794704	IFI27L2B	6.02966	6.70402	7.28995e-22	5.33381e-19
LOC113845425	PCNT	5.98448	3.67458	4.20375e-10	4.04099e-08
CDH8	CDH8	5.93684	-3.33918	2.70302e-08	1.47407e-06
LOC101800410	CD1B3	5.64173	2.38459	1.42676e-20	8.35128e-18
LOC119712987	IFI27L2A.1	5.55867	3.54588	4.22346e-06	0.000109679
LOC113843354	LOC113843354-ncRNA	5.52972	-0.730435	5.46577e-13	9.8731e-11
LOC119717276	IFIT5-L…either misassembly or very recent duplication	5.44952	5.92202	2.8906e-20	1.63738e-17
APOBEC1	APOBEC1	5.43211	3.22574	1.22178e-11	1.81818e-09
LOC101800895	OASL	5.42829	7.61783	4.92632e-23	4.8059e-20
RSAD2	RSAD2	5.24603	5.25626	4.16465e-15	1.07546e-12
LOC119717277	IFIT5-L…no protein coding	5.19974	5.70535	8.0975e-15	1.95407e-12
LOC113840166	IFNA.2	5.14249	1.75411	8.81808e-11	1.02548e-08
ANGPTL7	ANGPTL7	5.07993	0.348683	3.30892e-11	4.27296e-09
GJB7	GJB7	4.97842	0.428541	9.62734e-11	1.11221e-08
KCNF1	KCNF1	4.91937	1.55212	4.90075e-11	6.01799e-09
LOC119716289	LOC119716289 -ncRNA	4.87254	-3.45714	0.00760142	0.0407203
LOC119715576	LOC119715576-ncRNA	4.80609	-2.66345	0.00589463	0.0336678
LOC119717161	LOC119717161-ncRNA	4.77312	-3.93417	0.00332949	0.0218986
CCDC194	CCDC194	4.74229	-1.82053	5.53666e-08	2.81808e-06
LOC113840164	IFNA.1	4.73669	0.775744	4.10424e-09	2.81525e-07
LOC119716734	LOC119716734 -ncRNA	4.70023	-3.25275	0.0012592	0.0105043
LOC119717987	LOC119717987-ncRNA	4.68254	-3.43594	8.08694e-05	0.00120243
LOC101796691	ANKRD26	4.65158	-2.98113	1.05261e-07	4.9422e-06
CMPK2	CMPK2	4.63032	5.56841	1.19284e-19	5.60062e-17
LOC119715739	LOC119715739-ncRNA	4.60994	-0.970815	0.000330855	0.0037726
LOC101797569	IFIT5	4.59802	7.43768	1.20876e-13	2.3325e-11
LOC119713237	LOC119713237 -psue	4.59095	-2.9519	0.000247571	0.00296545
LOC101795107	KRT13	4.58045	-3.23186	0.000325298	0.00372132
LOC101796052	IFNB	4.57787	-1.47086	5.59472e-06	0.000137596
LOC119715298	LOC119715298-ncRNA	4.53429	1.37867	1.90847e-14	4.1891e-12
LOC119716892	LOC119716892-ncRNA	4.45242	-1.2866	9.53562e-06	0.000214399
LOC101794764	PLA2G4E	4.40261	-2.21339	6.20247e-05	0.000972459
EPSTI1	EPSTI1	4.32557	5.54698	5.91215e-19	2.41436e-16
IRF6	IRF6	4.26688	3.86636	6.9939e-26	1.02344e-22
SERPING1	SERPING1	4.20295	1.53243	3.49545e-10	3.52018e-08
DDX60	DDX60	4.11409	7.11532	7.5321e-14	1.503e-11
HCRTR2	HCRTR2	4.09852	-1.85911	0.000247046	0.00296118
LOC119714237	CLIP2-L	4.06284	6.07353	4.75814e-28	7.59572e-25
UBE2L6	UBE2L6	4.05067	4.10289	2.94415e-28	5.16993e-25
LOC119718081	LOC119718081-ncRNA	4.04965	-0.88657	2.23839e-17	7.7071e-15
IL4I1	IL4I1	3.979	3.93505	8.29438e-10	7.17485e-08
LOC113843692	IFITM3	3.96053	7.18071	9.62678e-37	5.63488e-33
LOC101796308	ZP3	3.95267	-3.55171	0.000127665	0.00176242
LOC113843265	LOC113843265-ncRNA	3.93665	-1.19775	2.20683e-08	1.24149e-06
LOC113841140	MROH2B	3.92501	-3.06748	0.000218209	0.00269272
LOC113845407	LOC113845407-ncRNA	3.90132	-3.70982	0.000113423	0.00159848
LOC110352629	LOC110352629-ncRNA	3.87475	-3.1501	0.00133125	0.010954
LOC113844853	LOC113844853-ncRNA	3.85853	-1.41894	6.80197e-12	1.05701e-09
MYBPH	MYBPH	3.82159	-1.29346	0.00706405	0.0385833
LOC119715136	LOC119715136-ncRNA	3.81668	-1.7558	0.000822701	0.00761953
USP18	USP18	3.788	6.27366	2.80815e-19	1.20595e-16
LOC113841930	LOC113841930-ncRNA	3.72098	-2.19924	7.22811e-06	0.00017129
LOC119715154	NUGGC-L	3.71893	-2.03189	2.98403e-11	3.99997e-09
LOC101796911	ALDH3B1	3.70285	2.16599	3.54667e-40	3.11398e-36
LOC101797088	COR4	3.701	-0.179079	2.00025e-09	1.48832e-07
LOC119717100	IFT20-H	3.64216	-1.96039	0.00355074	0.0229654
LOC101791571	ARL16	3.60822	4.33825	3.83622e-22	3.02247e-19
LOC119714097	HSP30C-L	3.58146	1.38271	8.36559e-05	0.00123653
LOC101800026	GABRR1	3.57794	-1.21193	0.00106678	0.00926904
PLAC8	PLAC8	3.51285	3.96219	2.57507e-10	2.67563e-08
LOC101798585	ALDH3B1	3.50742	-1.44344	7.89768e-11	9.37049e-09
LOC101799803	BPI	3.50425	5.3021	4.35778e-08	2.28426e-06
LOC113839771	IFI27L2A.2	3.49098	2.16574	0.00270172	0.0185756
LOC119713997	BCL2L14	3.45783	3.19386	5.74693e-18	2.14715e-15
ANKFN1	ANKFN1	3.45412	-1.35891	8.19442e-06	0.000190084
POU4F2	POU4F2	3.45091	-3.75302	0.00362822	0.0233461
PP2D1	PP2D1	3.44485	-1.06567	0.00348121	0.0226157
LOC119716686	LOC119716686-ncRNA	3.44384	-0.959693	2.50651e-07	1.04299e-05
LOC110354195	MSLN	3.42783	-1.36563	3.40529e-06	9.25647e-05
LOC101793511	SAMD9	3.36292	7.82754	2.75143e-23	2.84207e-20
LOC113843526	LOC113843526~	3.33599	-1.65733	7.71612e-06	0.000181386
LOC110354597	cygnin	3.30996	-2.92842	7.00617e-05	0.00106888
LOC101804037	SLC2A11	3.30087	-3.634	0.000144274	0.00194135
LOC110354783	GVINP1	3.28764	4.30619	0.00192795	0.0143149
IFITM2	IFITM2	3.2816	5.27787	6.37825e-18	2.33338e-15
LOC101804607	TUBA8	3.27678	-2.46071	0.0075808	0.0406346
LOC119715375	GBP2-L	3.26191	3.54184	2.35647e-06	6.79469e-05
IRX1	IRX1	3.23859	-0.691457	2.21073e-07	9.42242e-06
LOC101791385	CCL5	3.23815	3.88739	1.98481e-09	1.48832e-07
GAS6	GAS6	3.23505	4.80171	2.32971e-34	1.02274e-30
LOC119715376	GBP2-L	3.23173	3.27756	8.53434e-06	0.000195187
C1S	C1S	3.22262	5.61493	4.77159e-20	2.61841e-17
LOC113840251	CA9	3.22149	0.984796	0.00654554	0.0363083
LOC101793233	CLEC17A	3.21197	5.05146	4.13715e-19	1.72972e-16
LOC113845378	CLEC2B-L	3.20671	6.46183	0.00129823	0.010738
IRF7	IRF7	3.18301	5.56845	3.95881e-22	3.02247e-19
BFSP1	BFSP1	3.18039	-2.20337	0.000113743	0.00160042
DHX58	DHX58	3.15205	4.81361	2.79888e-22	2.34039e-19
LOC101796809	HERC3	3.14462	5.24186	6.40451e-17	2.12195e-14
STBD1	STBD1	3.12582	-0.0963513	1.31907e-05	0.000279934
DDX58	DDX58	3.08593	6.66311	5.63047e-25	7.60546e-22
LOC119717891	LOC119717891-ncRNA	3.08529	-0.612994	7.59826e-12	1.16089e-09
LOC101803673	AKR1B8-L	3.08409	-0.755592	1.27911e-07	5.87987e-06
LOC101795923	AIFM3	3.08118	-3.12972	0.0017077	0.0131986
STRA6	STRA6	3.07099	-2.7836	0.000418433	0.00451685
C1R	C1R	3.06209	5.23822	1.38633e-15	3.92646e-13
SLC5A7	SLC5A7	3.06077	4.49259	0.00593579	0.0337978
LOC119716531	LOC119716531-pseuo	3.05508	1.91079	2.74007e-09	1.96391e-07
LOC119716437	LOC119716437-pseu	3.04834	2.98793	2.72347e-07	1.12e-05
LOC101797393	BTN1A1	3.04693	3.36813	1.79484e-05	0.000363942
C1QA	C1QA	3.0308	6.14341	4.88419e-29	1.07208e-25
SLC6A11	SLC6A11	3.0267	-2.63999	0.00411386	0.0255896
LOC101803211	LOC101803211~	3.02123	4.04526	0.000116666	0.0016311
LOC101793679	PLA2G4E	3.01115	-0.755256	1.26057e-05	0.000270938
LOC110353728	LOC110353728-ncRNA	3.00443	-3.41005	0.00377031	0.0240053
LOC101798651	VNN1	3.0032	5.26151	1.24111e-06	3.95534e-05
LOC119715374	GBP2-L	2.99888	4.25173	9.87752e-07	3.32278e-05
LOC101790301	ENDOD1	2.99869	3.08607	5.19548e-10	4.8528e-08
GREB1	GREB1	2.98375	-1.87353	0.000192553	0.00243578
LOC119716887	IL18BP	2.97642	-0.200816	3.49804e-05	0.000623611
LOC101796105	PMLL	2.9762	4.10065	1.78636e-23	2.20458e-20
C1QB	C1QB	2.96591	5.59606	1.45323e-28	2.83542e-25
LOC119714098	HSP30C	2.96247	4.14362	0.000133432	0.00181915
TSGA10	TSGA10	2.95931	0.0552851	2.453e-05	0.00046982
RNF213	RNF213	2.95905	7.89096	1.28621e-15	3.70258e-13
CACNA1D	CACNA1D	2.91362	-0.252198	2.37589e-08	1.32027e-06
LOC119715373	GBP2-L	2.91317	4.51449	1.77987e-06	5.37944e-05
TRANK1	TRANK1	2.91089	7.17327	4.60549e-16	1.41881e-13
LOC119713756	GBA-L	2.90643	-2.01798	0.000863547	0.00787325
LOC119714771	LOC119714771 -psue	2.89744	-3.57918	0.00609132	0.0343795
LOC101801682	CLEC#	2.89238	-2.83771	0.00921211	0.0467393
LOC101794588	PADI1	2.88649	-2.4033	5.75176e-05	0.000909917
LOC106018390	LOC106018390-ncRNA	2.88381	0.383912	8.32819e-09	5.43655e-07
LOC101794355	H2B-V	2.88188	-0.399936	1.77203e-11	2.55056e-09
LYPD6B	LYPD6B	2.88002	-0.234919	1.87125e-05	0.000375534
LOC119718228	GBP1-L	2.86805	4.64578	0.00201987	0.0148654
LOC119714872	ERVPABLB-1	2.85151	-0.288509	2.70426e-06	7.57364e-05
NR1H4	NR1H4	2.84689	3.06165	1.71664e-08	1.00481e-06
LOC119716594	LOC119716594-psue	2.84655	3.65598	1.15466e-08	7.20068e-07
LOC119715378	GBP2-L	2.82045	2.46608	2.41676e-06	6.92421e-05
LOC119713052	NUGGC-L	2.81629	1.84791	3.30231e-08	1.77879e-06
PML	PML	2.81273	4.15484	1.30771e-30	3.82724e-27
LOC119716530	NUGGC-L1	2.81152	3.29907	2.04182e-08	1.1679e-06
LOC101794412	PADI3	2.80459	-0.992651	0.00151864	0.0120808
RBBP8NL	RBBP8NL	2.80097	-2.88669	0.00189445	0.0141193
DND1	DND1	2.77938	-2.52479	0.000577284	0.00574992
LOC119718682	CD69-L	2.77904	0.784928	4.13634e-06	0.000107606
LOC119714795	LOC119714795~	2.76776	-2.48312	0.000311589	0.00359023
LOC106014975	LOC106014975-ncRNA	2.76007	0.580415	1.98699e-08	1.14775e-06
LOC101791569	CCL3	2.75777	3.01773	3.7968e-09	2.62601e-07
LOC119713803	S100A4-L	2.73914	-0.152144	9.86538e-09	6.27667e-07
LOC106020235	LOC106020235-ncRNA	2.73891	-0.702997	0.00607942	0.0343705
SYT8	SYT8	2.73535	0.772771	0.000519244	0.0053415
TMEM125	TMEM125	2.72837	2.26513	0.000318948	0.0036654
LOC113841849	ODF3-L	2.72507	-2.00058	6.72727e-10	6.05799e-08
LOC110351392	HEPACAM-L	2.71742	-0.567537	0.000163307	0.00214024
LOC119717910	HEPACAM2-L	2.71222	-2.76984	1.04789e-06	3.47684e-05
LOC101802642	NUGGC	2.69818	2.80567	9.45552e-09	6.03778e-07
LOC101791673	LOC101791673~	2.68818	-1.15019	1.04955e-05	0.000232118
LOC119716438	LOC119716438-pseu	2.68662	2.5254	5.29945e-07	1.95912e-05
LOC113845749	BPI	2.68424	4.55657	6.35153e-07	2.26026e-05
CCL19	CCL19	2.67995	6.41951	9.18313e-10	7.75268e-08
LOC113840231	Avidin-L	2.67969	1.91264	2.00971e-08	1.15357e-06
C1QC	C1QC	2.67967	5.84881	1.14239e-20	6.91735e-18
EIF2AK2	EIF2AK2	2.65557	7.91647	4.56164e-16	1.41881e-13
LOC119715897	LOC119715897 -ncRNA	2.65109	-1.29381	1.72903e-07	7.6478e-06
BCL2L15	BCL2L15	2.6461	4.01434	3.30935e-11	4.27296e-09
LOC101794061	PLA2G2E	2.6338	0.643848	0.00176749	0.013512
LOC106020323	LOC106020323-ncRNA	2.62995	-2.06772	0.00930437	0.0470139
LOC119717254	LOC119717254 -ncRNA	2.62915	-3.06645	0.000305086	0.00353384
LOC119718657	TAP1-L	2.62327	3.38313	0.000759505	0.00717423
ATP6V1G3	ATP6V1G3	2.6207	-1.29118	0.00206811	0.015138
CIDEC	CIDEC	2.5931	0.0539916	0.010108	0.0497606
LOC119715377	GBP2-L	2.57528	4.14735	2.10902e-05	0.000415798
LOC119718687	BTN1A1-L	2.57127	1.44591	0.0079569	0.0419841
LOC113841831	LOC113841831-ncRNA	2.56726	-2.34308	7.63062e-08	3.73242e-06
LOC113843685	ODF3-L	2.55546	-1.83598	5.15635e-05	0.000833752
MOV10L1	MOV10L1	2.53914	-1.63205	0.000131462	0.00179927
LOC101802025	C-factor	2.5147	5.05279	8.29186e-05	0.00122873
LOC101791922	TRIM10	2.51325	1.24932	6.92879e-06	0.000165762
MITD1	MITD1	2.51112	6.80491	1.22507e-21	8.27393e-19
LOC101798847	IFNK	2.50125	-1.10038	0.000233896	0.00283648
MOV10	MOV10	2.49345	5.09012	6.05018e-16	1.83174e-13
PITX2	PITX2	2.46769	1.32286	0.00497516	0.0296359
TSHR	TSHR	2.46555	-0.0516604	5.89282e-06	0.000144522
LOC106018410	LOC106018410-ncRNA	2.45569	-3.32059	1.71346e-05	0.000349405
LOC101800860	SAMD9L	2.45518	7.34907	3.17018e-15	8.30872e-13
SAMD15	SAMD15	2.45335	-2.28063	0.00128094	0.0106301
ZP1	ZP1	2.45133	2.44248	4.23429e-10	4.04099e-08
LOC119717198	LOC119717198 -ncRNA	2.44814	-2.95535	0.00125665	0.010488
ANKRD6	ANKRD6	2.44267	2.32239	4.22123e-08	2.2193e-06
NMI	NMI	2.43444	6.84021	6.3681e-20	3.28893e-17
GUCA1B	GUCA1B	2.40767	-1.94811	0.00175597	0.0134415
AZIN2	AZIN2	2.40377	-0.846878	1.21028e-06	3.88198e-05
LOC119715152	LOC119715152-pseu	2.40093	3.15441	5.10826e-05	0.000829797
SNX22	SNX22	2.39756	0.214944	6.6599e-06	0.000161085
LOC119715150	NUGGC-L2	2.39674	-0.190628	5.79726e-07	2.10766e-05
HTR3A	HTR3A	2.3743	-2.81424	0.00387927	0.02453
ALX4	ALX4	2.36717	-2.02126	0.000361788	0.00405552
DRAM1	DRAM1	2.36434	5.25367	3.57621e-29	8.97119e-26
ADGB	ADGB	2.35356	-0.738339	0.000557459	0.00561939
LOC101798586	BPI	2.35073	4.51594	0.000100396	0.00145458
LOC119715891	LOC119715891 -ncRNA	2.34666	-3.53034	0.00533545	0.0311886
LOC113843368	LOC113843368-pseu	2.34578	2.16551	2.22004e-07	9.4392e-06
CCDC162P	CCDC162P	2.34063	1.72147	9.3334e-08	4.40577e-06
LOC106016319	LOC106016319-ncRNA	2.3367	-2.28741	5.96349e-06	0.000146051
LOC119715135	NUGGC-L	2.32963	-0.779755	4.69612e-06	0.00012021
LOC119715133	NUGGC-L	2.32522	1.08493	2.10672e-05	0.000415798
LOC119718238	HYAL3	2.31053	0.991228	1.10397e-09	9.01663e-08
LOC101790759	CCL17	2.30258	-2.42365	0.0065201	0.0362169
LOC101800226	LCN15	2.2978	1.76343	2.90402e-05	0.00053198
LOC113841989	MTIF2-L	2.28797	11.4063	3.60289e-08	1.91718e-06
LOC113841282	28s rRNA	2.27994	4.47302	8.90512e-09	5.72798e-07
RPAIN	RPAIN	2.27874	3.04725	1.09754e-21	7.70913e-19
CTSL	CTSL	2.25493	7.24631	2.17101e-22	1.90615e-19
TDRD7	TDRD7	2.24641	6.14338	3.20853e-13	5.93071e-11
HELZ2	HELZ2	2.23269	5.83133	6.32911e-07	2.26026e-05
LOC101803350	NUGGC-L3	2.23056	4.17149	5.60264e-05	0.000891145
B3GNT7	B3GNT7	2.22859	2.63571	0.000248647	0.00297631
LOC119716307	LOC119716307-ncRNA	2.2167	0.265659	1.44669e-06	4.52027e-05
CGN	CGN	2.19051	3.9068	2.03861e-15	5.68222e-13
ZNFX1	ZNFX1	2.18249	7.69413	2.61494e-19	1.17739e-16
LOC106016429	LOC106016429-ncRNA	2.18032	-1.94679	0.000847295	0.0077654
LOC119714765	LOC119714765-ncRNA	2.17403	6.0463	1.59592e-08	9.40415e-07
LOC119715151	NUGGC-L	2.16868	0.236217	1.8499e-05	0.000372099
LOC106018631	LOC106018631-ncRNA	2.16639	-1.50562	0.000215617	0.00266824
CDH3	CDH3	2.16069	2.29475	9.06084e-10	7.72371e-08
SLC16A8	SLC16A8	2.16005	-3.42041	0.00490797	0.0293242
ANKRD9	ANKRD9	2.15862	0.485261	1.90664e-08	1.10863e-06
ETV7	ETV7	2.14645	4.42675	1.21198e-19	5.60062e-17
LOC101790497	HA1F	2.14413	9.30623	0.000122528	0.00170087
LOC110352081	LOC110352081-ncRNA	2.13527	-0.753469	1.10848e-05	0.000243008
LOC101794299	CSF2RB-sh	2.13235	0.326739	0.000207324	0.00259118
GDF7	GDF7	2.12796	0.191151	3.23457e-05	0.000582554
LOC101793057	KRT16	2.1214	-3.43974	0.0043935	0.0269284
CCR10	CCR10	2.1174	-0.0432747	4.08172e-06	0.000106343
TLR5	TLR5	2.1143	1.3518	2.41963e-06	6.92421e-05
LOC119715391	LOC119715391-pseu	2.1106	1.72042	0.00129148	0.0106946
LOC101802038	TUBA5	2.11049	-0.0427395	2.71689e-05	0.0005052
LOC119713062	ODF3-L	2.11038	-0.678802	2.26346e-07	9.57744e-06
LOC101804397	LTC4S	2.10836	1.16754	2.69632e-08	1.47407e-06
COL9A3	COL9A3	2.10746	1.50164	2.98861e-05	0.000543903
LOC113840866	ODF3-L	2.10666	-2.07902	2.2949e-06	6.6499e-05
LOC101800964	CXCL13L2	2.09471	3.06068	0.00164679	0.0128409
TDRD6	TDRD6	2.07425	3.08142	5.67936e-12	8.98464e-10
ZBTB16	ZBTB16	2.0713	3.22633	6.96877e-05	0.00106417
RNF135	RNF135	2.06679	5.74599	1.42798e-10	1.56721e-08
LOC119712971	C-factor-like	2.0645	5.28613	0.00208552	0.01524
LOC119717741	LOC119717741 -ncRNA	2.06379	-2.79584	0.000246576	0.00295757
LOC113844284	LOC113844284-ncRNA	2.06227	2.76005	3.47341e-07	1.37682e-05
LOC119715489	18s rRNA	2.06196	10.1749	2.6925e-07	1.11248e-05
LOC113840864	ODF3-L-pseu	2.04294	-0.555939	1.6449e-07	7.33107e-06
UNC93B1	UNC93B1	2.04104	2.66739	1.39104e-09	1.1103e-07
LOC119713952	LOC119713952-ncRNA	2.02305	-1.94981	0.00481561	0.02892
ADAMTS18	ADAMTS18	2.01896	0.955355	0.000166653	0.00217417
LOC101800938	CCL4	1.99007	1.1202	0.000397155	0.00434622
LOC101800767	EP300	1.98833	5.26604	3.4045e-08	1.82265e-06
LOC119713151	LOC119713151~	1.98705	5.57134	5.93348e-09	3.91699e-07
LOC101790937	2.3.2.27	1.9831	5.21062	3.45211e-14	7.30349e-12
IFI35	IFI35	1.98282	6.47765	5.51005e-13	9.8731e-11
LOC119714803	LOC119714803~	1.9734	2.79714	4.90014e-09	3.28422e-07
PARM1	PARM1	1.97318	2.52347	1.13407e-08	7.13772e-07
LOC119713872	LOC119713872-ncRNA	1.97197	-0.697671	0.00634842	0.0355479
SAMHD1	SAMHD1	1.96848	7.2319	9.57841e-20	4.80562e-17
LOC101804301	SIRPB1	1.96352	0.719039	0.000309884	0.00357762
LOC101801622	IL20	1.9634	-0.073636	5.31609e-07	1.96114e-05
LOC113841281	18S rRNA	1.96178	10.342	6.3533e-07	2.26026e-05
FAM3D	FAM3D	1.95756	1.79388	0.00111925	0.00960609
LOC119715510	LOC119715510 -ncRNA	1.95519	-1.95077	0.000808782	0.00754634
LOC119718681	CD69-L	1.95485	1.78225	1.39122e-05	0.000292167
LOC113841174	GP1-L	1.95325	8.21691	1.04129e-06	3.46308e-05
LOC119712973	CCDC81-L	1.94716	-2.14691	0.00247539	0.0173871
LOC101800424	CCL24	1.93392	-1.55714	0.000607214	0.00599027
LOC101791980	LY6E	1.93316	8.71403	1.03178e-14	2.4277e-12
LOC119717650	LOC119717650-ncRNA	1.92861	-0.725233	0.00102096	0.0089775
PIM1	PIM1	1.9257	4.12309	1.49268e-18	5.95717e-16
LOC101793244	FAZ1	1.92379	4.50715	3.95668e-08	2.08647e-06
CGAS	CGAS	1.92345	2.24935	2.81571e-19	1.20595e-16
C3AR1	C3AR1	1.92205	4.40651	2.59198e-23	2.84207e-20
LOC119715049	LOC119715049-pseu	1.91991	0.294119	0.0010986	0.00948666
NPM3	NPM3	1.9124	3.09636	1.57204e-07	7.06009e-06
TRIM35	TRIM35	1.90385	1.59648	3.73448e-09	2.61265e-07
LOC101797566	GSTP1	1.89966	7.0246	3.62894e-05	0.000641734
LOC101797490	CYP8B1	1.89626	-0.735396	0.00589992	0.0336678
STAT2	STAT2	1.89348	3.31422	1.43628e-11	2.11942e-09
NEURL1	NEURL1	1.8918	3.65739	7.31237e-15	1.80852e-12
ACKR4	ACKR4	1.88339	3.32566	1.98625e-07	8.67118e-06
LOC106016586	LOC106016586~	1.88262	6.81499	6.8224e-10	6.05911e-08
ARHGEF38	ARHGEF38	1.87988	1.78647	2.12195e-05	0.000417729
CDS1	CDS1	1.87983	4.56149	8.5727e-07	2.93444e-05
LOC101795569	SULT1D1	1.87733	5.06797	1.27636e-05	0.000273329
FABP3	FABP3	1.86952	3.52801	0.00127595	0.0105946
LOC101797500	MAS1	1.86803	-0.680114	0.000637591	0.00623738
LOC101792364	TOR1A	1.86631	2.78938	3.20133e-11	4.19517e-09
LOC101800324	LOC101800324-ncRNA	1.86626	-2.93257	0.00107148	0.00930523
DONSON	DONSON	1.86527	3.86723	1.88319e-23	2.20458e-20
GLP2R	GLP2R	1.86508	1.55573	0.00508777	0.0301421
LOC101801508	LOC101801508-ncRNA	1.86268	1.6478	0.000170405	0.00220835
MLKL	MLKL	1.85782	2.8317	2.10966e-08	1.20278e-06
LOC113839905	LOC113839905-ncRNA	1.85536	-1.82581	0.00122971	0.010327
LOC101803570	GOX0417	1.85265	2.04318	4.31985e-05	0.000728689
TCIRG1	TCIRG1	1.84859	4.64662	3.32209e-17	1.12184e-14
CTSB	CTSB	1.84849	8.46785	7.42809e-23	6.86512e-20
EML6	EML6	1.84732	0.656778	0.000497627	0.00517673
LOC110351440	H2A-IV	1.84586	0.221959	4.03451e-06	0.00010574
LOC101800921	CCL4L1	1.84005	1.54977	0.000100853	0.0014576
LOC119717030	LOC119717030 -ncRNA	1.83765	-1.37047	0.00174688	0.0134012
LOC101798108	NODAL	1.83695	-1.59758	0.0018714	0.0140315
SOCS1	SOCS1	1.8369	2.52318	2.08263e-09	1.54308e-07
LOC119714500	LOC119714500 -ncRNA	1.83559	-0.0198194	0.00241845	0.0170485
LOC113841845	ODF3-L	1.83539	-2.64246	0.00187401	0.0140331
LOC110351673	LOC110351673-ncRNA	1.83398	3.06822	2.72302e-06	7.61404e-05
RBM43	RBM43	1.82759	3.72411	3.03037e-11	4.03131e-09
OGFR	OGFR	1.82544	6.92763	3.89152e-14	8.13513e-12
LOC119713854	S100A6	1.82451	4.77944	7.69955e-09	5.04493e-07
FOXL2	FOXL2	1.82363	-1.38179	3.54784e-06	9.55524e-05
LOC119718225	GBP1-L	1.82114	5.3598	0.00131857	0.0108807
LOC101795565	ZC3HAV1	1.8136	7.26634	6.22744e-13	1.10458e-10
LSMEM2	LSMEM2	1.81311	-1.62245	0.00173713	0.0133555
EAF2	EAF2	1.80147	4.99869	2.41876e-15	6.53438e-13
STAT1	STAT1	1.80098	9.27123	7.29068e-16	2.1699e-13
MAFF	MAFF	1.79964	2.75837	7.5762e-10	6.61881e-08
LOC113839659	SIRPB1	1.792	0.42306	0.000200215	0.00252026
STOML1	STOML1	1.79176	2.82572	1.36593e-12	2.30633e-10
ASS1	ASS1	1.79089	2.57581	0.000169629	0.00219991
LOC113844889	SULT2B1	1.78971	1.05152	4.40337e-05	0.000737113
LOC119715050	GIMAP7-L	1.78735	1.14767	2.61121e-05	0.000494637
GCH1	GCH1	1.78599	3.89454	8.64068e-09	5.61964e-07
LOC113842220	LOC113842220-ncRNA	1.78264	-2.19439	0.00815039	0.0427099
LOC101798228	VNN1	1.78228	2.1954	0.00271949	0.0186832
LOC119713038	BTN1A1-L	1.77573	3.57186	0.00345608	0.0225274
PARP9	PARP9	1.77314	6.34675	1.21164e-10	1.34661e-08
LOC106018996	LOC106018996-ncRNA	1.76781	1.25671	0.000756731	0.00715188
LOC113843042	H2B-IV	1.76641	1.6295	2.33539e-06	6.74498e-05
LOC101801190	MRC1	1.76567	4.63491	1.22504e-09	9.95909e-08
C11H15orf48	C11H15orf48	1.76195	7.39597	4.5702e-14	9.4415e-12
LOC101802682	SERPINB	1.75935	1.06076	0.0015438	0.01225
IFIH1	IFIH1	1.75701	5.40505	2.71109e-10	2.78402e-08
LOC101804875	FAM83D	1.75658	2.54813	6.25773e-06	0.000152196
LOC119717862	LOC119717862-ncRNA	1.752	0.147656	1.10858e-06	3.65228e-05
LOC113840481	CCDC81-L	1.75192	-1.87468	2.64395e-05	0.000497698
FBH1	FBH1	1.74942	5.37585	2.0127e-10	2.15506e-08
STXBP5L	STXBP5L	1.74753	-0.00819324	0.000169336	0.00219991
TNFSF4	TNFSF4	1.74684	2.89851	5.22264e-06	0.000131578
LOC113843621	MROH2B-L	1.74677	-1.4322	3.51948e-05	0.00062616
SCNN1B	SCNN1B	1.74657	1.78075	0.000142292	0.00192352
LOC101797692	SLFN5	1.74448	5.25976	4.00222e-09	2.75604e-07
LOC113843371	LOC113843371-ncRNA	1.74244	-2.55863	0.00401906	0.0250779
ITGB5	ITGB5	1.74218	4.25043	1.01897e-19	4.9703e-17
BMP5	BMP5	1.73687	3.41482	8.74008e-08	4.19333e-06
RBM47	RBM47	1.73156	5.32519	1.27808e-16	4.15613e-14
CNOT9	CNOT9	1.72579	5.99082	3.94084e-21	2.563e-18
IL10	IL10	1.7249	-0.102669	0.00235444	0.0167277
FKBP5	FKBP5	1.72306	4.28431	2.21516e-05	0.000431723
LOC101795121	H2AC20	1.71859	-2.49377	2.89673e-05	0.000531521
ACOD1	ACOD1	1.71659	2.01004	0.00419695	0.0259824
LOC119714436	AP-1-L	1.71171	4.06065	7.79503e-11	9.31162e-09
HSPA2	HSPA2	1.7114	8.38838	0.000301833	0.00350079
PCBD1	PCBD1	1.71072	2.43478	1.60626e-05	0.000331056
LOC101795891	H3	1.71005	-0.506615	3.76782e-06	0.000100705
KRT23	KRT23	1.70613	2.48231	0.000207964	0.002597
LOC101798542	H3	1.69687	-2.74562	0.000768763	0.00723445
LOC113843045	H3R	1.69596	-2.14618	0.00272625	0.018715
LOC106016032	LOC106016032-ncRNA	1.68842	-0.978343	0.00616077	0.0346991
CMTR1	CMTR1	1.68043	5.89162	2.77317e-11	3.77496e-09
ASTN2	ASTN2	1.67601	-1.41603	6.51436e-05	0.00100824
DUSP5	DUSP5	1.67394	3.86335	1.71291e-08	1.00481e-06
ENDOV	ENDOV	1.66899	4.6221	7.87756e-12	1.1925e-09
LOC119717909	LOC119717909~	1.66821	-2.21113	0.0055189	0.0320582
ACKR2	ACKR2	1.66743	2.47329	4.2181e-10	4.04099e-08
LOC101794184	H2A	1.66662	-0.951895	2.68088e-05	0.000504028
ASB2	ASB2	1.66657	3.72572	2.71958e-07	1.12e-05
RRM2	RRM2	1.66034	5.13312	8.80097e-09	5.6818e-07
CHRM4	CHRM4	1.65525	0.393907	4.94899e-05	0.000809918
LOC101792370	LY6D	1.65436	2.94791	4.4582e-07	1.6872e-05
LYVE1	LYVE1	1.65234	3.6626	7.0521e-06	0.000167719
STC2	STC2	1.63952	2.35861	0.00214339	0.0155547
C3H2orf50	C3H2orf50	1.63512	0.907218	0.00540309	0.0315001
STING1	STING1	1.63358	0.591623	1.19533e-05	0.00025818
LOC101792067	SLC20A30	1.62969	1.41684	0.00449954	0.0274156
UBXN11	UBXN11	1.62107	1.17117	0.000419017	0.00451685
MRPL30	MRPL30	1.61755	4.18171	6.30243e-14	1.27208e-11
LOC101793887	CSF2RB	1.61428	6.2054	1.27773e-14	2.91389e-12
LOC119715857	GIMAP6-L	1.60709	1.84365	2.53422e-06	7.16356e-05
CARD9	CARD9	1.6059	2.09821	2.24701e-08	1.25661e-06
RRH	RRH	1.60272	-1.1333	0.00364796	0.0234354
LOC106016555	LOC106016555-ncRNA	1.60028	1.67011	4.23224e-05	0.000720137
LOC113839856	SNORD14	1.59817	2.81655	0.000233184	0.00283175
LOC101798663	RHO	1.59815	-0.965167	0.00276878	0.0189403
LOC101805041	TUBA4A	1.58729	1.24426	2.10977e-05	0.000415798
LOC101800358	EXFABP	1.58314	6.59539	0.000422327	0.00454694
BATF3	BATF3	1.5758	3.82114	3.13667e-11	4.14135e-09
LOC106017162	LOC106017162-ncRNA	1.57171	-2.51677	0.00604617	0.0342577
KNG1	KNG1	1.56788	0.198926	0.0095672	0.0478769
NDUFS8	NDUFS8	1.56597	4.14835	1.8039e-13	3.40607e-11
LOC119717054	CLECL4D-L	1.56477	0.822773	0.000360011	0.00404207
LOC119713028	GIMAP6-L	1.55935	1.55622	1.35285e-05	0.000285529
HSPH1	HSPH1	1.55712	5.94969	3.45469e-07	1.3725e-05
LOC119713006	SIRPA-L	1.55442	0.0578375	0.00123252	0.0103402
MAP3K7CL	MAP3K7CL	1.55432	1.04642	0.000846446	0.00776166
LOC101790981	SLBP	1.55046	4.88686	1.26336e-08	7.70296e-07
LOC101789908	PARP14.1	1.54955	7.57763	1.81291e-10	1.96511e-08
CADM3	CADM3	1.54804	3.42969	0.000245843	0.00295281
LOC113845153	ZFYVE28	1.54645	-1.24792	0.00808002	0.0424501
B4GALT6	B4GALT6	1.54064	0.272944	0.00014155	0.00191496
LOC113839855	SNORD14	1.53639	1.65256	0.00161768	0.0126756
KCNRG	KCNRG	1.53452	3.49177	1.82623e-12	3.05415e-10
LOC101792586	WDR64	1.53222	1.03263	0.0025326	0.0177322
HYAL1	HYAL1	1.52753	1.18645	0.00163107	0.0127523
ANKLE1	ANKLE1	1.5243	-1.3557	0.00598241	0.0339532
SCARB2	SCARB2	1.52305	5.90236	9.30683e-21	5.83671e-18
HSPA8	HSPA8	1.52208	9.81991	5.15882e-09	3.44444e-07
LOC119715859	GIMAP4-L	1.52088	0.0174412	3.29037e-05	0.000590342
LOC101793812	CSF2RA	1.51998	4.32151	1.33545e-12	2.27675e-10
LOC119717713	LOC119717713~	1.51492	-2.84845	0.00437641	0.02688
LYZ	LYZ	1.51465	8.66191	0.00315059	0.020988
LOC101797788	ZP3	1.51294	-1.06277	0.00920851	0.0467393
TRIM25	TRIM25	1.50681	7.20535	3.07341e-09	2.19386e-07
ASAP3	ASAP3	1.50536	3.49409	1.84969e-09	1.40003e-07
LOC101790919	TRIM27-L	1.49865	3.70728	2.52033e-09	1.8288e-07
EFR3B	EFR3B	1.49523	3.58331	4.54777e-09	3.08708e-07
TMPRSS6	TMPRSS6	1.4951	-0.295094	5.08017e-06	0.000128541
TNFRSF6B	TNFRSF6B	1.49296	1.34838	0.000415938	0.00449746
LOC101798361	H2B-V	1.48645	0.167315	0.00024104	0.00290107
LOC119715074	LOC119715074-ncRNA	1.48477	1.0384	0.00895816	0.0458349
GP1BA	GP1BA	1.48274	3.02063	0.000752793	0.00712233
LOC101802866	PARP12	1.47993	7.00373	1.25163e-08	7.66563e-07
LOC119713226	LOC119713226 -ncRNA	1.47832	-1.50891	0.00340637	0.022311
STX3	STX3	1.47293	-1.14201	0.000192671	0.00243578
LOC113843175	LOC113843175-ncRNA	1.46706	-1.80916	0.0013774	0.0112187
LOC119715067	IgH.914-L	1.4639	1.95795	0.00962396	0.0480514
LOC119716416	LOC119716416 -ncRNA	1.45934	-2.99672	0.00305476	0.0204947
LOC113839808	SNORA73	1.45909	-1.32134	4.17815e-05	0.000714395
LOC119717769	LOC119717769 -ncRNA	1.45658	-0.302688	2.15673e-05	0.000423153
JPH3	JPH3	1.45571	-1.66072	0.00960004	0.0479865
PDPN	PDPN	1.45546	2.85215	2.54196e-05	0.000483082
NAA80	NAA80	1.45464	-1.11838	0.00184358	0.013924
MAX	MAX	1.45239	3.80301	9.59395e-13	1.65166e-10
LOC119712985	SIRPB1-L	1.44504	0.228936	0.000197936	0.00249695
FOXC1	FOXC1	1.44363	-1.8838	0.00347834	0.0226137
LOC101790248	H2AZ1	1.44193	5.75317	1.33225e-16	4.25351e-14
LOC101795509	H4C1	1.43675	1.83055	5.91294e-07	2.13644e-05
TG	TG	1.43674	0.465914	0.00776016	0.0412559
UBE2C	UBE2C	1.43671	2.37046	2.51097e-08	1.38221e-06
MEF2B	MEF2B	1.43518	1.18381	1.50897e-05	0.000313951
LOC106018081	LOC106018081-ncRNA	1.43402	0.573288	0.000149657	0.00200303
LOC101798744	PARP14.2	1.43362	6.81558	4.65268e-10	4.36904e-08
ZFAND2A	ZFAND2A	1.4314	2.96107	4.84241e-05	0.000794699
ITSN1	ITSN1	1.43098	6.04835	2.162e-12	3.51526e-10
LOC119713856	MRP-126	1.42407	4.98648	0.00451355	0.027482
DTX3L	DTX3L	1.41827	6.44716	3.13389e-12	5.04873e-10
LOC110351447	H4C1	1.41814	1.84461	7.09423e-07	2.49149e-05
LOC101797844	Acnat2	1.41767	3.06774	1.13997e-05	0.000247745
LOC113845763	LOC113845763~	1.41716	1.23493	3.00883e-05	0.000546947
DNAJA4	DNAJA4	1.41047	6.21307	1.68018e-05	0.000343469
LOC113841634	CCDC81	1.40827	-2.78527	0.00125555	0.0104839
ACOT7	ACOT7	1.40629	4.66901	2.35303e-14	5.10114e-12
HSPA5	HSPA5	1.40394	8.65943	6.82573e-10	6.05911e-08
LOC119717062	CLECL4D-L	1.40359	3.13297	3.51258e-06	9.4748e-05
TNFRSF13B	TNFRSF13B	1.40199	3.5522	0.000105142	0.001506
DES	DES	1.40162	6.25659	7.77295e-07	2.69683e-05
SYCP2	SYCP2	1.40156	-0.482831	0.0044682	0.0273005
PID1	PID1	1.40133	2.82591	4.09366e-11	5.0982e-09
LOC119717836	LOC119717836 -ncRNA	1.39913	-0.667125	0.00332968	0.0218986
LOC113845344	POLE	1.39721	0.687674	0.00169583	0.0131242
LOC113843619	MROH2B-L	1.39252	-1.93546	0.0014883	0.0119282
NFASC	NFASC	1.38811	2.02956	0.00132538	0.0109112
HSP90AA1	HSP90AA1	1.38432	10.1689	1.42187e-05	0.000297592
LOC113840583	CCDC81-L	1.3833	-2.07153	0.00018513	0.00235913
SLC2A6	SLC2A6	1.37741	2.14142	6.2885e-05	0.000983313
LOC119714717	TUBA1A	1.37689	5.55366	4.67167e-08	2.41278e-06
LOC113842891	LOC113842891-ncRNA	1.37451	1.10262	0.00648664	0.036113
LOC101796723	PTPRK	1.37278	3.5524	7.07797e-05	0.00107703
VIL1	VIL1	1.36927	6.64393	0.000997756	0.00881181
LMBR1L	LMBR1L	1.36885	0.563278	0.00186283	0.0139911
RRBP1	RRBP1	1.3644	5.87559	1.03689e-14	2.4277e-12
P2RX7	P2RX7	1.36395	4.72464	4.04526e-06	0.000105864
ADAR	ADAR	1.36391	6.50241	5.35205e-14	1.09281e-11
LOC101802072	TNFSF18-L	1.35829	0.309361	0.000145224	0.00195114
ASL	ASL	1.35693	0.946649	0.00440226	0.0269632
ATP10A	ATP10A	1.35597	4.86276	1.62452e-07	7.27717e-06
NEU2	NEU2	1.35431	0.175796	1.21146e-06	3.88198e-05
PGAP2	PGAP2	1.35166	2.74805	1.76399e-09	1.35858e-07
KIF17	KIF17	1.35049	1.4878	1.12723e-06	3.69984e-05
LOC119715808	GIMAP8-L	1.34948	5.38053	3.67531e-07	1.43101e-05
LOC119715844	GIMAP2-L	1.34812	4.635	0.000104041	0.00149701
LOC119715746	LOC119715746-ncRNA	1.34465	-0.884735	0.00411334	0.0255896
LOC101793086	MEGF6	1.34381	-0.0465295	0.000251792	0.00300921
GGT1	GGT1	1.34375	3.28002	0.00343183	0.0224157
LOC106020611	BTN3A2	1.3394	3.3007	0.00455838	0.0277165
IGF2BP3	IGF2BP3	1.33851	3.92859	3.70445e-07	1.43916e-05
LOC101793459	LOC101793459-ncRNA	1.33676	0.546525	0.00924975	0.0468761
LOC106016000	SBSPON	1.33362	3.38839	5.4845e-07	2.00641e-05
RPA1	RPA1	1.33277	6.29791	3.07681e-14	6.58888e-12
RHOC	RHOC	1.33205	2.29754	6.88554e-06	0.000165178
KCNJ5	KCNJ5	1.33114	-0.507661	0.0032345	0.0214563
TBC1D22B	TBC1D22B	1.32917	3.95384	3.78457e-11	4.78109e-09
BAG3	BAG3	1.32745	4.57857	0.000212539	0.00263201
TLCD1	TLCD1	1.32693	2.1085	6.75873e-06	0.000162803
MYBL2	MYBL2	1.32686	3.74734	3.95914e-12	6.32023e-10
LOC119713528	LOC119713528 -psue	1.32117	-1.94439	0.000683129	0.00658453
PLCXD1	PLCXD1	1.32092	3.63524	4.29689e-05	0.000727612
LOC119713363	H3	1.31847	-2.15606	0.00800557	0.0421649
LOC119717066	LOC119717066 -ncRNA	1.31482	0.0246958	0.000431665	0.00462479
PMAIP1	PMAIP1	1.31047	3.42783	4.29113e-06	0.000110975
GRINA	GRINA	1.30554	3.08848	1.26912e-09	1.02699e-07
PTGS1	PTGS1	1.3055	1.95446	4.45277e-05	0.000744622
MYOZ3	MYOZ3	1.30502	0.110238	0.00260393	0.0180946
UAP1	UAP1	1.30478	3.704	4.64803e-10	4.36904e-08
LOC113845554	LOC113845554-ncRNA	1.30469	0.910958	7.75786e-05	0.0011584
SOCS3	SOCS3	1.29996	2.81499	7.39459e-05	0.00111172
LOC119715847	GIMAP1-L	1.2941	2.93568	1.82253e-06	5.47069e-05
LOC101803839	DAN4	1.29374	4.29318	3.13923e-09	2.23178e-07
TRIM13	TRIM13	1.29139	3.67554	3.20241e-05	0.000577355
TAGLN	TAGLN	1.2909	6.65004	9.71821e-05	0.00141268
FHAD1	FHAD1	1.29031	0.66041	0.00663271	0.0367183
LOC119718601	LOC119718601 -ncRNA	1.27944	-1.13486	0.00199855	0.014727
CMTR2	CMTR2	1.27687	5.64207	2.3052e-06	6.66874e-05
MARCKS	MARCKS	1.27583	6.02273	1.83539e-17	6.57743e-15
SNX3	SNX3	1.2738	6.26997	3.92314e-18	1.5309e-15
CYSTM1	CYSTM1	1.2737	5.17725	3.81426e-06	0.000101482
LOC113840340	GZMA	1.27217	3.04655	0.00182321	0.0138476
TFEC	TFEC	1.27151	2.38288	0.000173279	0.00223734
LOC113841465	GIMAP7	1.2705	4.43866	0.000441764	0.00470144
LOC101795149	HECTD3	1.27039	4.05794	2.64037e-11	3.65077e-09
ANKRD22	ANKRD22	1.26969	2.06065	0.00442278	0.0270795
ALDH2	ALDH2	1.26733	7.60455	3.06573e-07	1.24329e-05
ERMN	ERMN	1.26493	-1.4502	0.00322629	0.021411
PLK1	PLK1	1.26051	4.38192	7.71582e-08	3.76361e-06
SULF2	SULF2	1.25842	6.16258	4.60755e-09	3.11187e-07
C27H1orf116	C27H1orf116	1.25691	2.22563	0.000156006	0.00206752
SAT1	SAT1	1.25384	7.70149	2.05311e-12	3.40119e-10
LOC119714718	TUBA1C-L	1.24808	4.25052	2.69943e-05	0.00050496
SYT17	SYT17	1.24766	-0.00606572	0.00257705	0.017984
LOC113840127	PTPRK	1.24493	2.14226	0.000886653	0.00801319
CKS1B	CKS1B	1.24481	3.73608	5.35382e-06	0.000133731
LOC101804602	ASAL	1.24327	2.83987	0.00344328	0.022463
STK32C	STK32C	1.2418	0.902303	0.000131415	0.00179927
BCL2L14	BCL2L14	1.24166	2.72431	0.000599568	0.00592816
RNGTT	RNGTT	1.23821	4.41396	2.82907e-11	3.82142e-09
LOC101797680	TAP1	1.23737	4.4912	4.36923e-05	0.000732795
GSDMA	GSDMA	1.23668	5.07802	1.90494e-06	5.67925e-05
PLOD1	PLOD1	1.23511	5.75045	2.52411e-15	6.71565e-13
VOPP1	VOPP1	1.23379	3.69232	8.9938e-08	4.27998e-06
CPLX2	CPLX2	1.23363	-0.609608	0.00394688	0.0248502
LOC119718149	LOC119718149 -ncRNA	1.22938	-2.15804	0.00951452	0.0477251
LOC119717861	AT1-L	1.22821	0.450928	0.000945106	0.00845013
HYOU1	HYOU1	1.22668	6.65332	1.00717e-13	1.96511e-11
SHMT2	SHMT2	1.22432	3.01339	9.42781e-06	0.000212247
CLCF1	CLCF1	1.22348	-1.04002	0.00156155	0.0123427
LOC106019327	ADGRE3	1.2215	2.11255	8.50288e-07	2.9193e-05
TIMELESS	TIMELESS	1.22091	1.38665	3.43891e-06	9.33343e-05
LOC113845253	LOC113845253 -ncRNA	1.22044	1.09168	0.00192266	0.0142817
LOC106020449	LOC106020449-ncRNA	1.21753	-2.28368	0.00871256	0.0449053
CCDC12	CCDC12	1.21575	4.32997	3.52139e-07	1.38969e-05
TNFRSF11A	TNFRSF11A	1.21215	5.29134	1.86199e-09	1.40329e-07
CHAC1	CHAC1	1.20809	2.93866	0.000636941	0.00623449
HACD4	HACD4	1.20748	3.33731	5.23884e-06	0.000131797
LOC119714498	CCL21	1.20604	9.10792	0.000806557	0.00752958
FKBP11	FKBP11	1.20474	2.48449	4.88634e-05	0.000800412
TMEM51	TMEM51	1.2039	3.33952	3.64447e-09	2.57016e-07
LOC119713606	H4	1.20372	-1.16227	0.0025653	0.0179326
CDC25A	CDC25A	1.20251	3.78949	6.11043e-10	5.55954e-08
TRIM47	TRIM47	1.19919	5.28915	7.21664e-10	6.36805e-08
PTTG1	PTTG1	1.19918	3.73154	7.63005e-06	0.000180086
LOC101793730	VDHAP	1.19715	-0.40443	0.0100953	0.0497258
LOC113841088	PPP5C	1.19659	1.85046	0.00091583	0.00824294
PTGFRN	PTGFRN	1.19273	5.01552	6.69164e-06	0.00016163
ESPL1	ESPL1	1.19248	1.53553	5.84379e-05	0.000921985
ABHD12B	ABHD12B	1.18835	1.93271	0.0100207	0.0494835
E2F3	E2F3	1.18541	2.94927	5.77945e-08	2.9247e-06
LOC101804337	PDIK1L	1.18529	1.11371	1.11638e-05	0.000244368
ODC1	ODC1	1.18463	4.77986	4.65448e-11	5.75583e-09
TRIM71	TRIM71	1.18375	1.73195	7.35491e-05	0.00110765
ENG	ENG	1.18359	5.97905	6.35858e-07	2.26026e-05
LOC113843060	H2AC20	1.18352	-1.92853	0.00185375	0.0139683
GCNT1	GCNT1	1.18124	1.857	0.000322072	0.00369646
MGAT4D	MGAT4D	1.17872	4.52634	0.000192614	0.00243578
LOC113841770	CLEC4D	1.17793	3.48549	0.00051252	0.00529291
LOC119713790	SMAD6-L	1.17782	2.32889	0.00304114	0.0204294
LOC119715302	LOC119715302-pseu	1.17498	5.7524	1.25699e-06	3.99145e-05
SGSH	SGSH	1.17482	3.62065	1.08402e-07	5.04916e-06
AGPAT3	AGPAT3	1.17379	4.58576	0.000206154	0.00257938
MCF2L	MCF2L	1.17143	6.29559	1.28284e-05	0.000274047
LOC101804181	PFKP	1.17093	6.53384	1.69937e-14	3.77732e-12
LOC101804878	LOC101804878-ncRNA	1.17073	3.0817	0.000209988	0.00261146
SLC8A1	SLC8A1	1.16977	4.21109	1.04926e-09	8.65025e-08
ALDH1A3	ALDH1A3	1.16888	4.835	4.51154e-05	0.000750925
PRDM1	PRDM1	1.16839	3.78968	2.47061e-07	1.0305e-05
TSPAN32	TSPAN32	1.16706	1.44368	0.00246959	0.0173534
SORBS3	SORBS3	1.16181	3.20907	3.56243e-06	9.57984e-05
LOC119716618	LOC119716618-ncRNA	1.16102	-1.03514	0.0021204	0.0154307
GRN	GRN	1.15887	5.66518	1.18631e-06	3.85056e-05
TEKT2	TEKT2	1.15866	-0.74192	0.00376916	0.0240053
ZFYVE28	ZFYVE28	1.15201	1.80833	6.16253e-05	0.000967925
SLCO2A1	SLCO2A1	1.1519	4.97581	3.82864e-07	1.48086e-05
LOC101789766	SLC1A3-L	1.14894	4.15853	5.43197e-08	2.78091e-06
MANF	MANF	1.14876	5.41255	3.6689e-07	1.43101e-05
LOC110354397	LOC110354397-ncRNA	1.1485	0.3003	0.00973914	0.0484541
PTGER3	PTGER3	1.14405	2.17186	0.000372055	0.00412455
LOC101797528	TOR1AIP2	1.14397	3.68529	2.82659e-06	7.85364e-05
DNAJC5	DNAJC5	1.14076	5.05029	8.81823e-11	1.02548e-08
SRPRB	SRPRB	1.13937	5.41903	2.27317e-15	6.23701e-13
LOC101804573	DCK	1.13921	3.87674	1.0308e-06	3.44123e-05
NANOS1	NANOS1	1.13714	2.14066	0.00219495	0.0158029
NMRK2	NMRK2	1.13627	4.93865	1.80876e-10	1.96511e-08
LOC106017738	SYNJ2BP	1.1331	3.82811	3.99431e-10	3.91844e-08
SHMT1	SHMT1	1.12976	2.52516	3.40733e-05	0.000608675
LOC101800429	CCR5	1.12658	5.33513	5.49733e-08	2.80619e-06
SLC26A11	SLC26A11	1.12497	2.7462	8.24612e-08	3.98903e-06
CENPO	CENPO	1.12417	1.01177	2.74376e-06	7.64768e-05
LOC101790280	POLE	1.12371	1.44738	0.00220047	0.0158362
HSPD1	HSPD1	1.1234	7.27568	7.93907e-08	3.86178e-06
MCM3	MCM3	1.12295	4.04971	2.51062e-05	0.000478681
ERCC6L	ERCC6L	1.12074	1.98332	1.29365e-05	0.000275685
LOC101802747	ASAP2	1.12031	1.97024	0.000270775	0.00319759
IL12RB1	IL12RB1	1.11948	0.824612	0.00325893	0.0215787
CLSTN3	CLSTN3	1.11899	2.74393	0.000689477	0.00663409
LOC101805254	LOC101805254-ncRNA	1.1185	-0.316543	0.00360219	0.0231961
IRF4	IRF4	1.11837	5.0462	0.000390363	0.00429229
SYNJ2	SYNJ2	1.1128	2.80406	1.47653e-09	1.16268e-07
LOC119714000	LOC119714000~	1.11125	0.356356	0.0029076	0.0196981
CD80	CD80	1.10817	3.98012	1.57237e-11	2.3009e-09
PRAM1	PRAM1	1.1078	2.29722	0.000873249	0.00794109
OTUD4	OTUD4	1.10736	5.84542	2.54425e-06	7.17128e-05
PRC1	PRC1	1.10626	3.30856	5.70219e-05	0.000902892
SEMA3B	SEMA3B	1.10499	1.93496	3.29439e-05	0.000590342
LOC101803021	HDLBP	1.10299	8.61313	5.39214e-10	5.00984e-08
LOC101790536	LOC101790536-ncRNA	1.10114	4.27817	0.000725158	0.00689057
LOC101794722	H2A-IV	1.10048	-0.842808	0.0028194	0.0192043
QSOX1	QSOX1	1.09903	2.23971	0.00036479	0.0040697
FADD	FADD	1.0952	4.16251	2.10921e-12	3.46147e-10
ADAMTS4	ADAMTS4	1.09315	-0.178689	0.000527727	0.00542099
LOC101796281	H2AJ	1.09254	2.02996	0.000191659	0.00242999
ASPA	ASPA	1.09172	2.61711	3.70393e-05	0.000653022
DNAJA1	DNAJA1	1.09171	6.90826	4.5664e-08	2.37237e-06
LOC101798172	H2A-IV	1.09167	-1.74088	0.00799313	0.042112
LOC101790670	fatty acyl-CoA hydrolase precursor medium chain-like	1.09128	6.68022	0.00760036	0.0407203
HLX	HLX	1.08975	2.36816	1.4244e-05	0.000297767
LOC101796527	PTPRK	1.08966	4.52764	0.00108133	0.00937228
LOC119717827	PPP5C	1.08858	1.22087	0.000130438	0.00178944
CDC20	CDC20	1.08468	4.50488	2.80822e-05	0.000518009
EBI3	EBI3	1.08367	0.299216	0.00774932	0.0412482
LOC119713243	LOC119713243~	1.08011	5.13827	1.79693e-09	1.37791e-07
SYNGR1	SYNGR1	1.076	2.25721	6.90603e-06	0.000165443
TMCC2	TMCC2	1.07382	2.95341	1.51703e-07	6.83051e-06
DRAM2	DRAM2	1.07166	5.07311	3.35854e-08	1.80354e-06
LOC101796222	ENTPD8	1.06966	4.27627	2.36709e-10	2.48899e-08
ANXA2	ANXA2	1.06823	7.38764	6.79654e-06	0.000163489
ACTG2	ACTG2	1.06739	7.92766	0.000333942	0.00380534
AKIP1	AKIP1	1.06663	0.368921	0.000269861	0.00318893
CCDC86	CCDC86	1.066	3.03821	2.231e-05	0.000433537
RDH10	RDH10	1.06561	4.54827	2.35501e-05	0.000454939
PSMD3	PSMD3	1.06308	5.39855	2.74281e-10	2.78403e-08
MERTK	MERTK	1.06259	3.53696	9.86431e-07	3.32278e-05
CNPY2	CNPY2	1.06255	4.10463	7.30134e-07	2.54894e-05
LOC119713757	GBA-L	1.05841	3.47841	1.46909e-09	1.16204e-07
PDCD6	PDCD6	1.05476	4.91445	3.58702e-10	3.55864e-08
PGAM1	PGAM1	1.05329	6.51842	3.77112e-09	2.62601e-07
EXO1	EXO1	1.05218	3.02648	0.000811345	0.00755926
CKS2	CKS2	1.05134	0.485223	0.00296681	0.0200066
LOC113840169	LOC113840169-ncRNA	1.05009	1.75224	0.000462508	0.00486617
KPNA2	KPNA2	1.05001	5.60515	5.34604e-05	0.000857319
CHP1	CHP1	1.04734	7.02999	2.35987e-10	2.48899e-08
LOC113842963	GIMAP1-L	1.04731	3.09489	2.52785e-05	0.000480921
MFSD2A	MFSD2A	1.04509	2.82571	0.00169876	0.0131411
LOC101804439	BTN1A1	1.04373	3.20358	0.000544154	0.00553292
LOC110351448	H2B-I	1.04288	3.49273	9.16048e-06	0.000206493
ST8SIA6	ST8SIA6	1.03971	1.77662	0.000816217	0.00759151
LOC110352806	LOC110352806-ncRNA	1.03866	-1.36174	0.00231103	0.0164698
BHLHA15	BHLHA15	1.03633	1.18549	0.00633934	0.0355084
DUSP1	DUSP1	1.03246	5.02384	0.00807707	0.0424501
SMAD3	SMAD3	1.03219	5.53178	1.83558e-09	1.39536e-07
LOC101800696	ATP8B2	1.031	5.63104	5.45312e-07	1.9991e-05
LITAF	LITAF	1.03034	5.93547	3.50815e-10	3.52018e-08
PIEZO1	PIEZO1	1.02979	3.98508	1.20017e-06	3.85989e-05
DERL3	DERL3	1.02877	4.90811	3.71994e-09	2.61265e-07
LOC113844956	PPP1R3D	1.02857	4.10121	6.59501e-05	0.00101497
SEMA3F	SEMA3F	1.02641	3.8395	5.48889e-05	0.000877024
COL3A1	COL3A1	1.02607	8.57775	0.000461906	0.00486567
LOC101793263	BIRC2	1.02594	7.51658	1.18851e-06	3.85059e-05
SDC4	SDC4	1.01976	6.56928	4.07639e-06	0.000106343
SRM	SRM	1.01975	4.55341	6.75403e-08	3.33148e-06
LOC110352617	LOC110352617-ncRNA	1.01843	3.87873	0.000104253	0.0014981
MARCHF1	MARCHF1	1.01756	3.65504	1.01583e-05	0.000225798
IQGAP3	IQGAP3	1.01609	2.13943	0.000175762	0.0022644
PPIB	PPIB	1.01472	6.84572	5.52301e-06	0.00013679
LOC119717604	LOC119717604-ncRNA	1.01444	-0.419748	0.00532401	0.0311632
ARID3A	ARID3A	1.01165	1.49223	9.93491e-05	0.0014406
TIMP4	TIMP4	1.01164	3.96399	0.0038383	0.0243236
JMJD6	JMJD6	1.01084	5.39139	3.68697e-06	9.86939e-05
PLA2R1	PLA2R1	1.01	5.6349	7.49772e-05	0.00112626
CADM1	CADM1	1.00965	4.70162	4.91652e-06	0.000125122
LOC101805472	TRAIP	1.00875	2.10954	0.000268345	0.00317316
ALG3	ALG3	1.00693	1.83317	0.00015369	0.00204348
UTP3	UTP3	1.00623	4.64144	2.4246e-08	1.34309e-06
PDIA6	PDIA6	1.0011	7.53708	1.38083e-09	1.10719e-07
DTL	DTL	0.998667	2.85567	1.6243e-05	0.000333599
DRAXIN	DRAXIN	0.997116	1.4205	0.00684213	0.0376757
PLBD1	PLBD1	0.997111	5.97394	6.5738e-05	0.00101303
SKA1	SKA1	0.995335	1.96708	0.000176401	0.00226599
AURKA	AURKA	0.99477	3.47411	1.80279e-06	5.43001e-05
SHROOM3	SHROOM3	0.994711	4.55798	0.000232703	0.00282982
LOC113843064	H2B-I	0.994537	0.275627	0.00251349	0.0176125
SLC4A8	SLC4A8	0.992544	0.727793	0.00188705	0.0140887
LOC119715856	GIMAP1-L	0.991356	2.04176	0.000569283	0.00570956
LOC119713674	CYRIA-L	0.989373	2.42197	0.000118602	0.00165421
DGKB	DGKB	0.989339	1.65636	0.0037264	0.0238294
DDA1	DDA1	0.989181	6.86312	9.88807e-14	1.95095e-11
LRP8	LRP8	0.988083	1.82934	0.000812789	0.00756764
TK1	TK1	0.986222	3.74931	0.000232172	0.00282838
LOC101791942	OSBPL2	0.982812	2.60462	3.76422e-05	0.000662321
GUCY2C	GUCY2C	0.982006	4.19952	0.00820425	0.0429153
NAV1	NAV1	0.981848	3.25848	2.25426e-07	9.56154e-06
CCT3	CCT3	0.980734	6.23075	9.91653e-11	1.13074e-08
SMC2	SMC2	0.979447	4.29478	0.0091131	0.0464247
ANGPTL4	ANGPTL4	0.979417	1.62282	0.00990877	0.0490688
CEBPA	CEBPA	0.978417	4.35098	8.53576e-06	0.000195187
ERGIC1	ERGIC1	0.978363	6.5248	1.15634e-08	7.20068e-07
LOC119715850	LOC119715850	0.977986	2.32902	1.21765e-05	0.000262354
SLC2A1	SLC2A1	0.977441	3.83086	5.95462e-08	3.00469e-06
CYSLTR2	CYSLTR2	0.976975	2.67229	1.19771e-05	0.000258376
SPATS2	SPATS2	0.976603	5.30002	2.85892e-07	1.17023e-05
LOC101798906	PDCD1LG2	0.976102	3.34638	0.000204334	0.00256476
BMPER	BMPER	0.975274	2.95476	0.000363202	0.0040649
THBS3	THBS3	0.974216	1.75381	0.00267999	0.0184551
HSP90B1	HSP90B1	0.97356	9.24031	1.14296e-06	3.73055e-05
SEPTIN4	SEPTIN4	0.972649	1.17788	0.00288051	0.0195523
MGAT2	MGAT2	0.971663	3.30169	4.55194e-09	3.08708e-07
MCM10	MCM10	0.971156	3.06823	0.000437893	0.00467182
LOC113842385	HHLA2	0.97052	1.98972	0.00517256	0.0305209
SSR1	SSR1	0.969618	6.52662	1.23286e-08	7.62288e-07
RALGDS	RALGDS	0.968091	4.26877	2.17775e-07	9.30447e-06
MCM9	MCM9	0.966187	2.03448	1.68869e-06	5.12148e-05
LOC119715301	LOC119715301	0.966152	7.26693	9.77788e-07	3.30828e-05
PRR11	PRR11	0.966041	1.85337	0.00380205	0.0241471
LOC101797091	TAP2	0.965763	4.4658	0.000877472	0.00797063
PDIA4	PDIA4	0.964884	7.85686	1.24358e-08	7.66219e-07
MMP15	MMP15	0.964237	5.50335	3.59729e-05	0.000637421
FASTKD5	FASTKD5	0.963286	2.13191	2.69117e-05	0.000504642
LOC106014283	CASP8	0.961873	4.59419	1.61651e-05	0.000332388
OPTN	OPTN	0.961226	5.5374	1.51895e-08	9.10333e-07
TMEM150C	TMEM150C	0.960916	4.82522	3.52743e-05	0.00062694
CRELD2	CRELD2	0.959219	5.98659	2.66174e-09	1.91558e-07
DNAJB9	DNAJB9	0.958847	5.16695	1.5429e-08	9.18415e-07
LOC101796142	IRF4	0.958739	1.9908	0.001359	0.011114
LOC106015430	LOC106015430-ncRNA	0.958258	0.243273	0.000937448	0.00840991
CDT1	CDT1	0.958191	2.34194	0.000128565	0.00177131
BCAP29	BCAP29	0.957999	5.45662	2.11253e-07	9.09215e-06
LOC101797289	TUBA1C	0.957969	5.12435	2.47991e-11	3.48377e-09
LOC101793461	MAD2L1BP	0.957657	2.67509	1.36481e-05	0.000287707
PDIA3	PDIA3	0.957388	8.10368	9.06541e-13	1.57612e-10
LOC113840542	KIF22	0.956661	0.219514	0.00350865	0.022777
HSPE1	HSPE1	0.953727	5.89914	0.000290314	0.00339408
SND1	SND1	0.952487	4.7044	4.84801e-06	0.000123737
CDH1	CDH1	0.95231	5.83718	0.00701427	0.0383829
SEC61A1	SEC61A1	0.95018	6.17393	5.78914e-11	7.05953e-09
RAB32	RAB32	0.949973	4.25591	2.29369e-06	6.6499e-05
LOC101799876	INF2	0.946637	6.65768	0.000137716	0.00186597
SPAG5	SPAG5	0.94542	2.17455	0.000323945	0.00371449
CKAP2	CKAP2	0.944056	3.96759	0.000102462	0.00147721
LOC106014827	LOC106014827	0.943419	-0.268468	0.00586253	0.0335548
PTPRO	PTPRO	0.941996	2.22804	0.000455556	0.00482755
LOC110353488	LOC110353488-ncRNA	0.941934	1.20988	0.00495321	0.0295543
HACD3	HACD3	0.941566	5.93987	2.19167e-17	7.69715e-15
SRGAP2	SRGAP2	0.941163	5.02488	1.09777e-10	1.23569e-08
KIF18B	KIF18B	0.940673	1.49886	4.75552e-05	0.000784103
CENPH	CENPH	0.93934	3.02607	5.30792e-05	0.000852764
SRXN1	SRXN1	0.937523	0.618631	0.00682296	0.0375874
LOC101799683	LCP1	0.936897	3.16413	0.000335876	0.00381994
CD164	CD164	0.936535	7.79537	3.5579e-11	4.5273e-09
IRF1	IRF1	0.934115	6.74686	1.48214e-06	4.5902e-05
TMED8	TMED8	0.933129	4.64926	2.30786e-09	1.68858e-07
TP53INP2	TP53INP2	0.932905	3.19632	0.000167337	0.00217985
MND1	MND1	0.931885	1.49033	0.00584376	0.0334691
SRC	SRC	0.931172	3.07948	8.82629e-08	4.22315e-06
STT3A	STT3A	0.929546	6.84293	7.28962e-10	6.40029e-08
LOC110351183	CCL4-H2	0.929527	3.48876	0.00639724	0.0357302
ATPSCKMT	ATPSCKMT	0.927436	1.73911	0.00417539	0.0258806
ACTA2	ACTA2	0.924649	6.87781	0.00196332	0.0145184
SLC35B1	SLC35B1	0.923448	4.50746	1.81804e-08	1.06062e-06
NINJ1	NINJ1	0.922581	6.12482	3.79844e-09	2.62601e-07
YBEY	YBEY	0.921313	-0.563103	0.0036549	0.0234576
LOC101794702	CNP	0.919889	6.62837	4.82437e-05	0.000792478
DOCK4	DOCK4	0.919231	3.78924	1.02127e-05	0.000226718
HSD17B7	HSD17B7	0.918491	2.35085	0.000878766	0.00797063
TPM4	TPM4	0.918487	5.75435	1.8464e-05	0.00037182
SLC25A1	SLC25A1	0.918133	3.46004	8.74129e-05	0.00128665
P2RX4	P2RX4	0.917773	4.42686	3.24231e-07	1.29989e-05
LOC101805309	FAM83D	0.917766	1.95789	0.00182654	0.0138669
LOC119714802	LOC119714802	0.916479	4.05451	7.18765e-05	0.00108994
SRGN	SRGN	0.916438	4.71714	0.000395763	0.00433778
SRP68	SRP68	0.916361	5.48305	3.3209e-13	6.07448e-11
LMAN1	LMAN1	0.91469	6.96045	4.93296e-07	1.84697e-05
E2F1	E2F1	0.91065	1.71576	7.28703e-05	0.00109931
LOC101792365	ADORA3	0.910463	2.57355	0.000982556	0.00871468
LOC101791918	MFSD14B	0.910274	5.93216	0.000500076	0.00519606
LOC101797709	LOC101797709~	0.910143	5.4037	1.02781e-07	4.83868e-06
PTGES3	PTGES3	0.9098	6.85626	6.69571e-08	3.32138e-06
PTGS2	PTGS2	0.909723	4.07942	5.98256e-07	2.15716e-05
LOC101793518	LOC101793518	0.909401	3.7326	2.52182e-07	1.04688e-05
NECAP1	NECAP1	0.909115	5.29176	8.12099e-10	7.05964e-08
EIF4EBP1	EIF4EBP1	0.908461	5.62044	6.49614e-05	0.00100682
SLC25A29	SLC25A29	0.908423	4.19899	1.54676e-05	0.000320296
KCNN2	KCNN2	0.904573	3.93508	0.00825403	0.0430858
CXADR	CXADR	0.90316	5.45156	0.00359756	0.0231914
SKP2	SKP2	0.902876	2.02805	0.001055	0.00918937
KNSTRN	KNSTRN	0.901428	3.23678	0.000765512	0.00721159
DAPP1	DAPP1	0.90125	4.65269	1.42773e-05	0.000298108
LOC101798784	CD14	0.898656	1.9186	0.00925959	0.0468854
PLPP6	PLPP6	0.898085	-0.0739965	0.00786353	0.0416542
SPI1	SPI1	0.896009	6.45869	1.66261e-07	7.38522e-06
LOC101805107	FAM83D	0.894752	1.6435	0.000392289	0.00430753
CDR2	CDR2	0.89386	3.93655	0.00227317	0.016266
C8H1orf112	C8H1orf112	0.892558	2.65972	2.33371e-07	9.80383e-06
TUBB	TUBB	0.892231	6.43812	3.89142e-05	0.000681969
FAM72A	FAM72A	0.89187	2.55075	0.000204763	0.00256831
SPC25	SPC25	0.888457	3.34694	0.00151365	0.0120762
COL6A2	COL6A2	0.88674	8.68512	0.00104622	0.00913099
FA2H	FA2H	0.884741	3.89246	0.00766167	0.0409555
LOC101803634	INCENP	0.884697	4.52818	0.000638324	0.00624107
CDK6	CDK6	0.884179	1.89919	3.02397e-05	0.000548564
DNAJB5	DNAJB5	0.88405	2.8551	0.002091	0.0152673
IMPDH2	IMPDH2	0.883453	5.14586	1.53376e-06	4.7417e-05
TMEM106C	TMEM106C	0.883077	1.85768	0.0100918	0.0497258
IGSF9	IGSF9	0.882445	5.94886	1.16242e-05	0.000252001
ERN2	ERN2	0.881992	3.40465	2.84656e-07	1.16789e-05
NPDC1	NPDC1	0.881663	4.98808	2.50354e-06	7.10213e-05
EDN1	EDN1	0.881651	2.17086	0.00669862	0.0370131
DUSP15	DUSP15	0.881192	2.6307	3.94652e-05	0.000688191
BRI3	BRI3	0.881015	4.13118	5.24081e-07	1.94564e-05
COL6A1	COL6A1	0.877912	8.02652	0.00138252	0.0112498
MFSD5	MFSD5	0.877	1.62637	0.000227037	0.00278212
MFGE8	MFGE8	0.874999	5.47446	2.10302e-05	0.000415798
BMERB1	BMERB1	0.874277	1.61966	0.00156428	0.0123515
DDOST	DDOST	0.873788	6.35944	6.44186e-10	5.83088e-08
ARHGEF37	ARHGEF37	0.873715	2.48388	0.00123992	0.0103829
LOC101802671	LOC101802671	0.873658	6.75166	0.000645278	0.00629155
STUM	STUM	0.873645	1.57268	0.00338375	0.0221794
LMF2	LMF2	0.87345	3.71202	1.15133e-05	0.000249905
SRP14	SRP14	0.873169	5.01875	0.000113618	0.00159994
WDHD1	WDHD1	0.872436	2.92257	1.13878e-05	0.000247745
TCF21	TCF21	0.86884	3.80674	0.000456245	0.00482755
AHSA1	AHSA1	0.867439	5.87234	7.24534e-07	2.53443e-05
LMAN2	LMAN2	0.866845	5.06977	3.81416e-06	0.000101482
LOC119718226	DNAJB1-L	0.866721	3.34028	0.00481	0.0288962
SETX	SETX	0.865908	6.03019	8.5024e-08	4.09047e-06
CAPN11	CAPN11	0.865302	5.28575	3.25204e-05	0.000585101
SRP19	SRP19	0.86455	5.73956	0.00125545	0.0104839
MST1R	MST1R	0.863941	2.49639	0.00449043	0.0273887
CCDC71L	CCDC71L	0.861973	1.92346	2.31945e-05	0.000449058
MCM5	MCM5	0.859791	3.68171	0.000569786	0.00570956
GFUS	GFUS	0.859205	4.56533	5.34286e-06	0.000133648
LOC101795284	PCID2	0.859112	4.21836	0.000407884	0.00443769
MPV17L	MPV17L	0.858321	2.0632	0.000263515	0.00312657
CEP55	CEP55	0.857917	2.7903	0.000303896	0.00352238
HAUS1	HAUS1	0.85745	2.64714	0.00287029	0.019498
TMEM39A	TMEM39A	0.856999	3.63531	1.27144e-07	5.85996e-06
PPRC1	PPRC1	0.855095	2.26815	0.000262426	0.00311576
NUP155	NUP155	0.855004	4.86195	0.000982559	0.00871468
CLSPN	CLSPN	0.854397	2.57863	0.00230091	0.0164445
CHORDC1	CHORDC1	0.853765	5.04029	1.28123e-05	0.000274037
RPN2	RPN2	0.853497	7.11634	3.99021e-11	5.00486e-09
LOC101791461	NAT-3	0.852985	4.5915	0.000968661	0.00862998
MECR	MECR	0.851341	3.11493	2.60069e-05	0.000493709
AAAS	AAAS	0.85123	1.46383	0.00197444	0.0145861
LOC113841492	AURKC-L	0.850457	1.91046	0.00171533	0.0132285
AARS1	AARS1	0.849122	4.99217	2.43726e-08	1.34586e-06
SNX24	SNX24	0.848845	2.55484	0.000392486	0.00430753
IL2RG	IL2RG	0.847463	4.49472	0.000585452	0.00581147
COP1	COP1	0.846357	4.35499	2.60773e-10	2.69363e-08
LOC110354396	FNTB	0.845806	1.50608	0.000457293	0.00482755
HYAL2	HYAL2	0.845495	2.66814	0.010128	0.0498268
DNAAF2	DNAAF2	0.845182	1.99208	0.00892928	0.0457271
CHST2	CHST2	0.844334	4.34746	0.000157838	0.00208865
MPEG1	MPEG1	0.84343	6.27559	0.000820311	0.00760541
UBXN10	UBXN10	0.842971	1.85386	0.00265497	0.0183476
STOML2	STOML2	0.841513	4.45601	4.01631e-05	0.000696213
NCF2	NCF2	0.841272	3.37523	0.000762302	0.00719292
ADA2	ADA2	0.840972	3.05196	0.00144173	0.0116492
NUP160	NUP160	0.840524	4.04031	4.52371e-08	2.35716e-06
LOC119715807	LOC119715807	0.839533	2.50911	0.000745451	0.00707075
CCT4	CCT4	0.838916	6.68872	9.08581e-09	5.82287e-07
E2F5	E2F5	0.838564	2.71613	7.93654e-06	0.000185327
ELOVL6	ELOVL6	0.838409	3.9385	0.00084174	0.00773467
RPN1	RPN1	0.837664	7.69145	1.64881e-11	2.39282e-09
PARP10	PARP10	0.837246	3.12166	0.00156508	0.0123519
LOC113845240	TMEM238	0.836352	2.76197	0.00111524	0.009581
NUP210L	NUP210L	0.836117	1.12318	0.0077919	0.0413996
MAD2L1	MAD2L1	0.835892	3.48676	0.000103203	0.00148666
CIT	CIT	0.834865	2.90225	0.00116938	0.00994882
TOR1B	TOR1B	0.834505	5.53243	3.62285e-07	1.42003e-05
MAFB	MAFB	0.834044	5.95567	0.000879506	0.00797322
ACO1	ACO1	0.83355	6.30897	9.61924e-07	3.26088e-05
NACC2	NACC2	0.831679	3.08378	5.13678e-05	0.000832888
CYGB	CYGB	0.83071	5.49462	0.00102259	0.00897834
SDF2L1	SDF2L1	0.829769	5.18495	1.6629e-09	1.29206e-07
LOC113844925	SNORD16	0.829031	-0.750133	0.00221654	0.0159453
PGK1	PGK1	0.828877	7.19765	3.89634e-06	0.000103353
MYO9A	MYO9A	0.826245	4.44352	5.05887e-05	0.000824826
BAK1	BAK1	0.825031	6.07076	1.52818e-08	9.12751e-07
SMPD1	SMPD1	0.824827	4.46632	2.66774e-06	7.49528e-05
CCDC34	CCDC34	0.824444	1.43643	0.00483662	0.0290065
CDC7	CDC7	0.823641	2.70865	0.000547372	0.00554904
ATAD3A	ATAD3A	0.82269	4.15853	2.04938e-07	8.85004e-06
SLCO2B1	SLCO2B1	0.822152	4.72905	0.000982	0.00871468
IFRD1	IFRD1	0.820065	7.17729	2.55772e-07	1.05928e-05
B2M	B2M	0.818011	9.80032	2.40557e-05	0.000463177
ACP2	ACP2	0.815394	5.53952	5.78602e-09	3.83406e-07
TPX2	TPX2	0.814278	4.76266	0.00037768	0.0041711
ERN1	ERN1	0.813759	5.32639	5.77216e-06	0.000141761
GINS1	GINS1	0.813668	2.83215	0.00178886	0.013634
MCM2	MCM2	0.812886	4.14235	0.000140851	0.00190697
SCPEP1	SCPEP1	0.811122	6.52457	2.42111e-06	6.92421e-05
BOP1	BOP1	0.810904	3.53754	1.23452e-05	0.000265664
HSPA4L	HSPA4L	0.810615	6.26398	3.11023e-05	0.000563048
KDELR2	KDELR2	0.810519	6.61288	1.00738e-10	1.14126e-08
EXT1	EXT1	0.809972	5.18004	4.06142e-06	0.000106129
LOC106014292	LOC106014292	0.809633	2.08092	0.009478	0.0476277
SRPRA	SRPRA	0.808912	6.43883	1.56817e-08	9.30303e-07
ADPGK	ADPGK	0.808714	4.49889	9.23941e-10	7.76288e-08
SLC9A6	SLC9A6	0.8087	4.7611	6.00754e-07	2.16173e-05
LOXL3	LOXL3	0.808579	4.88868	0.000278991	0.00328577
KIF2C	KIF2C	0.807609	3.27196	0.000222131	0.00273152
SLC25A22	SLC25A22	0.806264	4.83733	0.000964393	0.00860068
PSMB2	PSMB2	0.805494	5.01228	1.25287e-08	7.66563e-07
PNRC1	PNRC1	0.805244	6.9909	1.12835e-05	0.00024644
E2F7	E2F7	0.804329	1.73849	0.00443416	0.0271303
ARHGAP19	ARHGAP19	0.804258	2.83372	0.00346296	0.0225471
PTRH2	PTRH2	0.803627	1.66571	0.00259643	0.0180731
DIMT1	DIMT1	0.803545	3.29745	0.000547421	0.00554904
ORC5	ORC5	0.803381	2.3676	0.000295744	0.0034461
FEN1	FEN1	0.800296	3.38786	1.0158e-05	0.000225798
CMKLR1	CMKLR1	0.800197	2.32193	0.00323878	0.0214696
ARID5A	ARID5A	0.79918	2.9783	0.000929907	0.00835251
LOC101801845	LMLN	0.798607	2.88396	0.00392847	0.0247787
LOC110351624	RFK	0.798368	3.19702	0.0038421	0.0243307
LOC101796445	LOC101796445	0.79824	4.58348	3.24512e-06	8.86226e-05
MTHFD2	MTHFD2	0.798211	4.24251	1.34207e-07	6.13718e-06
NOL6	NOL6	0.798111	3.79268	0.00823731	0.0430369
ALYREF	ALYREF	0.797581	4.02747	2.39867e-06	6.89372e-05
SLC1A4	SLC1A4	0.797002	4.82322	1.1983e-06	3.85989e-05
LOC101790525	TOR1AIP1	0.796315	4.92404	2.0102e-08	1.15357e-06
TUBB4B	TUBB4B	0.795571	7.25992	2.18674e-05	0.000427608
THOP1	THOP1	0.794516	4.86272	5.1484e-06	0.000129893
LOC119713166	ABCA9-L	0.794057	5.23149	0.00278804	0.0190424
LACC1	LACC1	0.793337	3.74338	2.73923e-06	7.64719e-05
SLC38A7	SLC38A7	0.792405	2.83596	8.32397e-05	0.00123141
LOC101802417	NT5C1B	0.79204	5.0144	8.69724e-09	5.63555e-07
SMYD5	SMYD5	0.791088	2.87874	5.54771e-06	0.000137208
HK2	HK2	0.789749	5.76013	0.00235579	0.0167277
MAK16	MAK16	0.787781	4.40156	8.6945e-06	0.000198023
AIMP2	AIMP2	0.786691	4.20793	4.13553e-05	0.000709178
FKBP4	FKBP4	0.786415	6.61702	0.000280564	0.00330066
TPM2	TPM2	0.785981	7.57594	0.00457553	0.0278111
PA2G4	PA2G4	0.785243	6.54624	1.84708e-06	5.53495e-05
ST6GALNAC4	ST6GALNAC4	0.78512	3.43838	0.00085339	0.00780496
MTHFS	MTHFS	0.784994	2.01504	0.000229897	0.00280736
PPA1	PPA1	0.784034	5.77457	0.000170786	0.00221166
MRPS22	MRPS22	0.782611	3.16247	3.6848e-05	0.000650303
CLCN7	CLCN7	0.781889	4.11662	1.24569e-06	3.96275e-05
LOC119717691	LOC119717691	0.781829	3.56159	0.00102511	0.00898697
ELOVL7	ELOVL7	0.781533	3.96688	0.0025647	0.0179326
LOC119715450	LOC119715450	0.780552	4.36722	0.00625503	0.035137
HERPUD1	HERPUD1	0.780181	5.39493	6.98831e-07	2.45921e-05
EMC1	EMC1	0.779872	4.90817	4.19781e-10	4.04099e-08
TMEM267	TMEM267	0.779753	3.26225	0.000224196	0.00275114
EMILIN1	EMILIN1	0.779406	3.01415	0.007394	0.0399258
LAMP1	LAMP1	0.778444	8.03208	5.46618e-10	5.0519e-08
CCDC28A	CCDC28A	0.776844	3.90085	0.00011036	0.00156663
LOC101791690	FMO5	0.775519	2.70983	0.002252	0.0161607
CCT5	CCT5	0.775401	6.57875	2.45345e-06	7.00529e-05
EMILIN2	EMILIN2	0.775019	3.34566	0.00856075	0.0443573
LOC119718666	LOC119718666	0.774854	3.56137	0.00943548	0.0474786
SEMA7A	SEMA7A	0.774844	4.99341	0.00210284	0.0153219
IL6R	IL6R	0.773197	2.59585	0.00134697	0.0110362
CTSS	CTSS	0.771523	6.16563	6.75667e-05	0.00103532
ALDOC	ALDOC	0.7711	5.02394	0.000402697	0.00439761
CCNB2	CCNB2	0.767179	5.37654	8.96452e-05	0.0013129
GALE	GALE	0.767157	3.6006	0.00149032	0.0119361
LOC101794139	PCNA	0.766533	2.01276	0.000829686	0.00764792
ENPP2	ENPP2	0.765366	6.0844	8.70546e-05	0.00128245
EIF2A	EIF2A	0.764645	4.99491	1.02182e-09	8.50387e-08
GNE	GNE	0.764627	4.77926	0.00137163	0.0112023
CHPF	CHPF	0.764299	2.48342	0.00063245	0.00620077
BIRC5	BIRC5	0.764287	4.03192	5.09717e-06	0.000128786
TRIM46	TRIM46	0.764123	1.71933	0.00215655	0.015629
P2RY14	P2RY14	0.76386	3.1932	0.000546711	0.00554904
PXK	PXK	0.76371	5.56898	0.000158403	0.00209297
BTD	BTD	0.763062	2.50619	0.00108859	0.0094212
NPLOC4	NPLOC4	0.762803	4.59549	1.82213e-06	5.47069e-05
LIG1	LIG1	0.762788	1.67942	0.00256709	0.017938
SLC10A7	SLC10A7	0.761154	3.67598	3.47605e-06	9.41967e-05
LOC101800711	PDE4DIP	0.760945	3.90129	0.000235926	0.00285715
CISH	CISH	0.760722	5.00929	0.00105196	0.00916744
LMNA	LMNA	0.759198	5.39783	2.97042e-05	0.000542773
RNASET2	RNASET2	0.758657	7.07961	3.9384e-06	0.000103997
LOC101804212	LOC101804212	0.757872	4.91634	0.00699999	0.0383389
IFT46	IFT46	0.757213	2.69306	0.000293948	0.00342972
DCTD	DCTD	0.756638	2.57696	0.00913707	0.046466
NUTF2	NUTF2	0.75538	4.30106	1.78318e-05	0.000361995
P4HB	P4HB	0.753013	8.34634	0.00062147	0.00610824
ELOVL1	ELOVL1	0.752922	4.96921	7.25469e-06	0.000171688
CCT2	CCT2	0.752131	6.20939	2.97178e-07	1.21077e-05
VPS51	VPS51	0.752059	2.61265	0.00094204	0.00843991
LRRN4	LRRN4	0.751684	6.10883	0.00204747	0.0150308
SARS1	SARS1	0.751444	4.34185	7.60979e-05	0.00114114
BPNT2	BPNT2	0.751001	5.48263	4.5976e-08	2.38153e-06
CARS1	CARS1	0.750828	5.01587	1.89085e-06	5.64684e-05
ARL11	ARL11	0.75077	1.66104	0.00146492	0.0118
RRP12	RRP12	0.75013	4.10225	1.59768e-06	4.93064e-05
YARS1	YARS1	0.750118	4.07292	8.41372e-06	0.000194146
RHOQ	RHOQ	0.750101	4.40531	3.13994e-06	8.6152e-05
NDC1	NDC1	0.750091	4.51628	3.92716e-06	0.000103885
PSMD2	PSMD2	0.74694	5.46474	4.53529e-07	1.71268e-05
MRPL48	MRPL48	0.744362	3.62633	2.45344e-05	0.00046982
LDAH	LDAH	0.744017	4.28718	9.97549e-06	0.000223146
RINT1	RINT1	0.74368	4.96088	7.74107e-05	0.00115688
FANCL	FANCL	0.743261	2.40817	0.000249979	0.00299021
SAP30	SAP30	0.742752	3.29787	0.000188741	0.00239645
SURF4	SURF4	0.742535	7.20278	2.82455e-05	0.000520453
CDK1	CDK1	0.742411	4.99273	0.00482776	0.0289732
MIS12	MIS12	0.741033	1.17736	0.00732904	0.0396238
TRAFD1	TRAFD1	0.737198	5.95198	4.74107e-06	0.000121184
NUP62CL	NUP62CL	0.737023	4.57337	1.99003e-07	8.67118e-06
CDCA3	CDCA3	0.736129	2.38767	0.0073408	0.0396751
IL21R	IL21R	0.735813	3.32347	0.0038422	0.0243307
CCT6A	CCT6A	0.735198	6.70977	1.23497e-06	3.94293e-05
CAMKK1	CAMKK1	0.734667	2.36201	0.00693065	0.0380557
SEMA4A	SEMA4A	0.734535	3.55236	0.00171711	0.0132364
SELENOM	SELENOM	0.734245	3.44319	0.00659396	0.0365614
CCNF	CCNF	0.733869	3.08903	0.000134578	0.00182909
NOTUM	NOTUM	0.733754	3.5601	0.000266256	0.00315271
KLHL18	KLHL18	0.733571	3.14534	4.53274e-06	0.000116382
TOR4A	TOR4A	0.732913	4.59732	3.58288e-06	9.62009e-05
BORA	BORA	0.732868	2.34191	0.00126937	0.0105691
TMED3	TMED3	0.731959	4.80309	0.0092468	0.0468747
CNDP2	CNDP2	0.731243	6.83318	0.00147792	0.0118666
DNAJC5G	DNAJC5G	0.729597	2.70263	0.00779639	0.041411
LAP3	LAP3	0.72947	3.90464	1.60925e-05	0.000331282
BRIX1	BRIX1	0.728083	4.68193	0.00547275	0.0318323
BDKRB2	BDKRB2	0.72805	2.82236	0.00230487	0.0164489
PSMB3	PSMB3	0.727814	4.24299	0.000297297	0.00346189
BMP6	BMP6	0.727488	5.66255	0.00803156	0.0422764
STX17	STX17	0.72653	5.19841	1.45894e-06	4.54522e-05
CHTF8	CHTF8	0.726409	1.73998	0.00372359	0.0238201
MCM4	MCM4	0.725387	5.73371	0.000357813	0.00402511
STAB1	STAB1	0.724697	5.43651	0.00245405	0.0172649
MRPL12	MRPL12	0.724479	4.01258	0.00083314	0.0076717
WDFY2	WDFY2	0.722862	4.10087	1.13496e-05	0.000247577
ABCC3	ABCC3	0.722153	5.11617	0.00522579	0.0307278
ATP6V0B	ATP6V0B	0.721803	3.70641	4.85455e-05	0.000795946
CZH5orf34	CZH5orf34	0.721407	2.67969	0.00102425	0.00898396
MAPKAPK2	MAPKAPK2	0.721087	5.43402	5.63722e-09	3.74961e-07
APTX	APTX	0.719435	4.78269	0.00305404	0.0204947
SEC24A	SEC24A	0.719335	5.82699	0.000967817	0.00862684
BABAM1	BABAM1	0.717918	3.21762	0.00281518	0.019183
CCT8	CCT8	0.717609	6.6111	3.60896e-07	1.41775e-05
LOC119716811	LOC119716811	0.717027	3.99763	0.000165626	0.00216398
NAT10	NAT10	0.717004	4.0385	0.000550172	0.00556981
NCOA7	NCOA7	0.715355	5.62125	0.0017277	0.0132953
PLA2G6	PLA2G6	0.714846	3.7465	0.000349997	0.00396001
HM13	HM13	0.713808	5.73496	5.57472e-06	0.000137296
SCAPER	SCAPER	0.713064	4.2721	3.81412e-06	0.000101482
KIF23	KIF23	0.712889	3.8996	0.000840153	0.00772413
PGGHG	PGGHG	0.712311	2.21703	0.00123414	0.0103444
PSMD13	PSMD13	0.712212	6.02927	4.44234e-08	2.32165e-06
ALG8	ALG8	0.711038	3.35569	8.80996e-06	0.000199875
GCSH	GCSH	0.710629	3.06251	0.000471294	0.0049438
MRPL16	MRPL16	0.709921	2.05587	0.00550435	0.0319842
TICRR	TICRR	0.709801	3.44464	2.79041e-05	0.000515785
PSPH	PSPH	0.708792	1.29014	0.00948215	0.0476277
EPHX1	EPHX1	0.707645	5.0365	0.000238413	0.00287734
LOC119713461	COX5B-L	0.707006	4.10432	0.00497533	0.0296359
LOC110351446	H1-10	0.705472	1.9446	0.00583117	0.0334298
ANAPC1	ANAPC1	0.705171	5.51241	3.92823e-06	0.000103885
KIF4A	KIF4A	0.704978	3.62696	7.62172e-05	0.00114196
MOGS	MOGS	0.704875	0.616221	0.00380347	0.0241471
PSMD1	PSMD1	0.704213	6.38782	1.04119e-09	8.62422e-08
PIGT	PIGT	0.704162	4.38329	7.7895e-06	0.000182378
CDCA7	CDCA7	0.702939	4.55282	0.00410749	0.0255681
NR2F6	NR2F6	0.702581	4.30483	0.000740157	0.00702549
RFC4	RFC4	0.702239	3.35183	0.000380793	0.0042002
TCP1	TCP1	0.701853	6.77872	5.32375e-05	0.000854526
MPP1	MPP1	0.701677	5.74124	0.00108225	0.00937559
FICD	FICD	0.701636	3.08321	1.11747e-05	0.000244368
HEXA	HEXA	0.700914	5.2661	0.00189139	0.0141031
CHPT1	CHPT1	0.699731	3.54401	0.000462409	0.00486617
GAR1	GAR1	0.697522	3.88397	1.92384e-05	0.000384767
NUS1	NUS1	0.697391	5.23629	6.37781e-06	0.000154902
LOC101802543	NBL1	0.697332	4.34072	0.00423167	0.0261464
RRP7A	RRP7A	0.695358	3.66776	0.000133283	0.00181853
CCT7	CCT7	0.693989	5.81666	6.6108e-06	0.000160118
RIC8A	RIC8A	0.693659	4.2009	1.3781e-07	6.2531e-06
SYNGR2	SYNGR2	0.693388	4.23828	0.000105143	0.001506
LOC119715192	LOC119715192	0.692306	4.31672	0.00463754	0.0281296
UROD	UROD	0.692145	2.1174	0.00193809	0.014378
TUSC2	TUSC2	0.691826	3.09817	0.00200342	0.0147567
RCBTB1	RCBTB1	0.691623	5.81678	1.19326e-06	3.85888e-05
SHCBP1	SHCBP1	0.69125	2.85356	0.00897319	0.0458984
PPIA	PPIA	0.69038	6.31312	0.00354775	0.0229545
DNASE2B	DNASE2B	0.688596	6.07828	0.0032072	0.0213327
ITGB2	ITGB2	0.688223	5.68643	0.00170458	0.0131803
PTK2	PTK2	0.687582	6.23542	2.4778e-06	7.05083e-05
MYLK	MYLK	0.687196	7.8802	7.70261e-05	0.00115211
CCNA2	CCNA2	0.68686	5.33621	3.03587e-06	8.3856e-05
ZC3H7B	ZC3H7B	0.686062	5.82888	4.23163e-05	0.000720137
LOC101792758	AKR7A2	0.685549	4.74492	0.00394144	0.0248337
OSTC	OSTC	0.685397	5.34008	0.000110768	0.00156979
FPGS	FPGS	0.685222	2.2878	0.000819791	0.00760461
RCC1	RCC1	0.685167	3.05897	0.000339223	0.00385261
RPF2	RPF2	0.684357	4.59628	0.000180945	0.00231084
SLC25A10	SLC25A10	0.684284	3.36978	0.00373408	0.0238611
MIS18BP1	MIS18BP1	0.683883	3.37116	0.0050815	0.0301327
CORO1B	CORO1B	0.683135	3.73997	0.000708304	0.0067781
SLCO4A1	SLCO4A1	0.682933	3.96629	0.00539709	0.0314769
DAP3	DAP3	0.682911	3.65152	0.000311341	0.00359023
CTSD	CTSD	0.682678	8.62775	0.000191298	0.00242716
HASPIN	HASPIN	0.682023	2.83701	0.00166419	0.0129478
HMGB2	HMGB2	0.681542	5.12946	4.96303e-06	0.000125759
STARD5	STARD5	0.680577	2.75716	0.00155758	0.0123203
SRD5A1	SRD5A1	0.680074	1.79011	0.00572186	0.0329753
EIF1	EIF1	0.678707	7.15254	0.000224087	0.00275114
HAUS3	HAUS3	0.67853	2.76895	0.000288338	0.00337773
AMDHD2	AMDHD2	0.678423	4.76325	0.000376934	0.00416548
PRIM2	PRIM2	0.678369	2.60898	0.000150577	0.00201074
NDC80	NDC80	0.67823	3.87327	0.00963352	0.0480801
SASH1	SASH1	0.678007	5.81084	0.000277566	0.00327118
FKBP8	FKBP8	0.677703	4.26091	4.80882e-05	0.000791405
TMX2	TMX2	0.674938	3.2131	0.000888262	0.00801535
ATP6AP2	ATP6AP2	0.674343	5.99573	3.23967e-07	1.29989e-05
SSR3	SSR3	0.673415	6.53053	1.51421e-05	0.00031467
SCAMP3	SCAMP3	0.671478	3.87327	1.27371e-05	0.000273094
SH3D19	SH3D19	0.670795	5.33373	0.00172848	0.0132953
RAD54L	RAD54L	0.670748	2.52873	0.000884257	0.00799565
CENPQ	CENPQ	0.670065	3.15376	0.00463235	0.0281079
RHBDF2	RHBDF2	0.669749	3.96756	0.000822616	0.00761953
DNAJC13	DNAJC13	0.669446	5.8253	6.43237e-05	0.00100075
LOC119713667	ZBTB8A-L	0.667644	1.98645	0.00282601	0.0192344
LOC101794933	MALT1	0.666574	4.77481	7.39431e-05	0.00111172
GOT2	GOT2	0.666415	5.38361	0.000760894	0.00718349
LOC119716127	LOC119716127	0.665941	5.13118	0.00697976	0.0382417
PSMD7	PSMD7	0.665016	5.45752	8.42608e-06	0.000194176
THEMIS2	THEMIS2	0.664718	3.13257	0.00336895	0.0221045
PICK1	PICK1	0.664113	3.76629	1.45985e-06	4.54522e-05
TUT4	TUT4	0.663818	5.90205	0.00439747	0.0269433
SSR2	SSR2	0.663818	6.45033	1.44575e-06	4.52027e-05
SEC61B	SEC61B	0.66347	4.32581	0.000653619	0.00635396
UTP4	UTP4	0.662918	2.97783	0.0050151	0.0298362
CD40	CD40	0.662489	4.04823	6.49525e-05	0.00100682
NABP1	NABP1	0.661657	4.79832	0.000480898	0.00502952
ADAP2	ADAP2	0.660977	4.53573	1.98405e-05	0.000393672
SMARCB1	SMARCB1	0.660468	4.95795	1.99811e-07	8.68486e-06
TBC1D4	TBC1D4	0.660045	4.9138	2.97961e-05	0.000543887
TWNK	TWNK	0.659238	1.62956	0.00695921	0.0381529
LOC113841161	CYCS	0.659139	6.03514	0.00157472	0.0124111
ATP5F1B	ATP5F1B	0.658504	7.44801	0.000221829	0.00273152
LOC119718585	LOC119718585	0.657633	2.12021	0.00398864	0.0249956
DDX23	DDX23	0.657367	5.24143	6.84088e-06	0.000164331
ELMO3	ELMO3	0.653859	3.73026	0.000107722	0.00153415
CENPJ	CENPJ	0.653004	2.23557	0.000625083	0.00613553
EVPL	EVPL	0.651857	2.96473	0.00743464	0.0400467
CANT1	CANT1	0.650775	2.56027	0.00130297	0.0107722
TM9SF4	TM9SF4	0.650407	5.02649	1.67685e-06	5.09437e-05
SLC33A1	SLC33A1	0.649661	5.10164	6.05252e-08	3.0435e-06
UCK2	UCK2	0.649486	3.14515	0.00259373	0.0180666
ENTPD7	ENTPD7	0.648348	3.37506	0.00155639	0.0123164
RAB43	RAB43	0.648318	4.18713	8.95867e-05	0.0013129
SLC30A7	SLC30A7	0.647815	6.07168	1.14942e-06	3.74466e-05
SLC41A1	SLC41A1	0.645803	2.70203	0.00135077	0.0110581
ADI1	ADI1	0.645326	4.68468	2.51736e-05	0.000479446
PSMB4	PSMB4	0.644659	5.24292	0.000350465	0.00396276
MEX3D	MEX3D	0.644583	0.337732	0.00728286	0.0394591
LMF1	LMF1	0.644257	2.35732	0.00423563	0.0261617
TPI1	TPI1	0.644222	6.86601	0.00183422	0.0138841
LYAR	LYAR	0.642512	4.18936	0.000165985	0.00216706
APOO	APOO	0.642276	4.50631	0.000205457	0.00257518
ACSS2	ACSS2	0.64227	4.16587	0.000518929	0.00534138
ZBTB7B	ZBTB7B	0.642237	2.47306	0.00260091	0.0180808
PLXNA1	PLXNA1	0.641905	4.45069	0.00710286	0.0387469
KLF10	KLF10	0.640353	3.69618	0.000751355	0.00711255
MARS1	MARS1	0.640154	4.3904	4.74343e-05	0.000782845
NKRF	NKRF	0.639988	4.54645	2.2699e-06	6.61019e-05
DTX2	DTX2	0.638032	3.20255	0.000747612	0.00708476
XBP1	XBP1	0.637867	5.86009	2.21021e-05	0.000431236
RSL1D1	RSL1D1	0.636785	5.26641	0.000265368	0.00314643
LOC101790074	SETDB2	0.635676	5.25533	3.03715e-06	8.3856e-05
PRDX4	PRDX4	0.63548	5.24511	0.00152006	0.0120808
RAN	RAN	0.635224	7.25284	0.000100641	0.00145692
SDHB	SDHB	0.634276	5.85375	0.000112902	0.00159383
DDX54	DDX54	0.633706	4.02812	0.000172474	0.00222859
RADX	RADX	0.631762	4.12063	4.21791e-05	0.000719092
NCAPD2	NCAPD2	0.631417	4.67475	5.28613e-06	0.000132609
LOC119715593	RANBP2-L	0.63092	6.05961	3.22111e-06	8.81038e-05
LOC113845227	LOC113845227	0.630345	4.52636	0.000105146	0.001506
GTF2H3	GTF2H3	0.63001	3.84162	2.73883e-05	0.000507321
BEAN1	BEAN1	0.630009	4.40385	0.00114678	0.00978085
GORASP2	GORASP2	0.629068	5.66439	1.00447e-06	3.37255e-05
MFSD13A	MFSD13A	0.628462	3.33717	0.000266109	0.00315271
DPH3	DPH3	0.62814	4.11679	3.88482e-05	0.000681493
SUDS3	SUDS3	0.627666	5.4977	1.4724e-07	6.6466e-06
NTMT1	NTMT1	0.626912	2.09285	0.00988972	0.0489883
LOC119713744	LOC119713744	0.626236	2.63508	0.00235984	0.0167497
CD274	CD274	0.626052	5.74567	0.00388949	0.0245858
SURF6	SURF6	0.625653	4.39456	2.75892e-05	0.000510501
KRTCAP2	KRTCAP2	0.625233	3.97236	0.00188673	0.0140887
LOC101792434	IDI1	0.62493	4.31738	0.00797361	0.0420371
TMBIM6	TMBIM6	0.624788	5.55133	0.000227779	0.00278731
LOC101802986	LOC101802986	0.624602	3.89648	0.00210165	0.0153196
BARD1	BARD1	0.624086	3.01845	0.00191782	0.0142518
CDK12	CDK12	0.623896	4.79689	8.53665e-06	0.000195187
NMT1	NMT1	0.623382	4.49284	4.9173e-07	1.84504e-05
TBC1D2	TBC1D2	0.622937	3.64166	0.0100575	0.0495954
LOC101804794	POR	0.622678	5.1849	0.00773471	0.0412205
PUM3	PUM3	0.621895	4.41391	0.00189517	0.0141193
SERPINE2	SERPINE2	0.621579	7.888	1.59166e-05	0.000328675
LOC101799068	UBB	0.62146	9.83976	0.00108005	0.0093658
SEC13	SEC13	0.62047	5.98013	0.000198138	0.0024977
NCAPG2	NCAPG2	0.618935	2.97349	0.00361951	0.0232986
SLC31A1	SLC31A1	0.617088	6.8728	0.0043819	0.0268855
RAB1A	RAB1A	0.616989	7.842	1.05777e-07	4.9532e-06
LOC119717858	FNDC31-L	0.616913	6.34156	1.9265e-05	0.000384862
FBXO5	FBXO5	0.616879	3.09084	0.00158219	0.0124492
COPS3	COPS3	0.616054	5.70309	1.05477e-05	0.000232978
CD63	CD63	0.615496	6.19346	0.00509204	0.0301573
LOC101794555	LOC101794555	0.61527	5.24259	2.12581e-06	6.25281e-05
PLEKHM2	PLEKHM2	0.615266	4.62723	5.09917e-05	0.000829087
PI4K2B	PI4K2B	0.61422	4.29524	0.00347219	0.0225821
LOC101792295	RRAGA	0.614111	3.82403	7.80359e-06	0.000182465
CAMLG	CAMLG	0.613615	4.29873	5.0502e-07	1.88283e-05
SPDL1	SPDL1	0.613585	3.65483	0.000880744	0.00797621
LOC101796579	ENC1	0.613262	3.13565	0.00389292	0.0245987
UTP14A	UTP14A	0.612501	4.02083	0.000134395	0.00182909
NT5M	NT5M	0.611941	4.22504	0.000255803	0.00305364
RUSC1	RUSC1	0.611695	4.06739	0.000300523	0.0034902
GMPPA	GMPPA	0.610085	3.2435	0.00158278	0.0124492
LOC101797616	RIPK2	0.609787	4.83882	0.0014717	0.0118383
TSPO	TSPO	0.609769	3.14142	0.00235575	0.0167277
HIPK2	HIPK2	0.609659	6.14396	0.000335	0.00381492
SLC38A2	SLC38A2	0.609586	6.66374	0.000674622	0.00651615
WARS1	WARS1	0.60816	4.33245	1.59284e-05	0.000328675
CWC25	CWC25	0.606361	3.36017	0.000539781	0.00550439
TXNDC17	TXNDC17	0.60485	4.44024	3.96861e-05	0.000691241
LOC110354619	LOC110354619-ncRNA	0.604823	4.33783	0.00628324	0.0352729
POFUT2	POFUT2	0.604396	4.99823	1.31065e-06	4.12457e-05
EMG1	EMG1	0.603545	2.91749	0.00488697	0.0292187
PNPLA2	PNPLA2	0.602545	5.65393	0.00230622	0.0164489
NEK8	NEK8	0.602418	1.92414	0.00263073	0.0182159
PTMA	PTMA	0.602167	7.32225	0.000216165	0.00267313
ATF4	ATF4	0.601447	7.97424	7.18061e-05	0.00108981
FDPS	FDPS	0.601288	4.08352	0.00666825	0.0368801
HSPA13	HSPA13	0.600182	4.65113	4.64329e-05	0.000769936
PDGFB	PDGFB	0.600125	5.0388	0.001396	0.0113385
ARFGAP1	ARFGAP1	0.600077	5.24525	0.000129369	0.00177756
CLUH	CLUH	0.599965	6.26136	3.09199e-05	0.000560324
PHLDB1	PHLDB1	0.599911	3.64786	0.0044549	0.0272382
ZC3H18	ZC3H18	0.599141	4.37732	6.02072e-05	0.000946498
MYBBP1A	MYBBP1A	0.598965	4.50325	0.000550637	0.00556981
CEBPB	CEBPB	0.597502	4.0091	0.00429826	0.0264956
SAR1B	SAR1B	0.597396	6.35319	0.00610483	0.0344365
SOX18	SOX18	0.596466	5.62552	0.00786251	0.0416542
COPG1	COPG1	0.595797	6.5992	1.30799e-05	0.000278405
LOC119714999	LOC119714999	0.595483	1.36084	0.00704623	0.0385217
TOR2A	TOR2A	0.595044	4.57056	0.000187295	0.00237982
GALNT11	GALNT11	0.594128	3.44605	4.31161e-05	0.000727999
USP25	USP25	0.593159	5.67628	4.03564e-05	0.000697498
LONP1	LONP1	0.591876	5.58124	5.85244e-07	2.12332e-05
B4GALT3	B4GALT3	0.591775	2.90112	0.00442983	0.0271132
C12H19orf12	C12H19orf12	0.591348	4.10598	0.00793902	0.0419181
LOC101790381	COX10	0.589332	3.77338	4.16796e-05	0.000713347
MRPS11	MRPS11	0.588921	4.00012	0.00390403	0.0246476
SSRP1	SSRP1	0.588739	5.34325	0.000571016	0.00571418
CHMP7	CHMP7	0.588583	4.95608	1.13555e-06	3.71328e-05
EIF5B	EIF5B	0.588321	6.81831	1.04779e-05	0.000232019
BET1L	BET1L	0.587547	4.54425	2.23244e-06	6.53362e-05
UBC	UBC	0.585289	8.36944	0.000572907	0.00572255
ACTB	ACTB	0.585119	11.5833	0.000312475	0.00359807
GPI	GPI	0.58482	6.63161	0.00119229	0.0100628
NAA50	NAA50	0.583444	6.52345	4.89966e-06	0.000124874
TRAM1	TRAM1	0.582867	7.07315	8.4934e-06	0.00019496
STK10	STK10	0.581859	5.77857	0.00146986	0.0118289
TMEM263	TMEM263	0.580915	4.5723	5.95553e-05	0.00093793
PLAGL2	PLAGL2	0.580414	2.75283	0.00482045	0.0289392
CNPY3	CNPY3	0.579968	3.49984	0.00146954	0.0118289
SEC24C	SEC24C	0.579341	6.74862	0.00330837	0.0217992
ERP44	ERP44	0.579323	5.91043	4.45028e-07	1.6872e-05
MRPS6	MRPS6	0.577797	3.76678	0.00111259	0.00956766
RNF170	RNF170	0.577504	4.15825	0.00377348	0.0240168
ATP6V0D1	ATP6V0D1	0.576642	5.21337	4.59871e-05	0.000763264
LOC101798644	AMY2A	0.576502	3.15111	0.00692712	0.0380482
RAD51	RAD51	0.575821	3.03697	0.00580558	0.0333375
TIFA	TIFA	0.575683	2.25519	0.008793	0.0451741
LOC101797052	SEC24D	0.575629	4.2358	0.00690638	0.0379819
MCM6	MCM6	0.575493	5.28247	4.07807e-05	0.000702068
GARS1	GARS1	0.575278	5.87205	9.11352e-05	0.00133361
LOC101794908	DDX21	0.575267	5.57747	0.000107086	0.00152756
CENPK	CENPK	0.574321	3.62374	0.00905391	0.0461786
LIFR	LIFR	0.572899	5.87822	0.00359265	0.0231767
CCNB3	CCNB3	0.569797	2.97975	0.00530031	0.0310602
SEC31A	SEC31A	0.568804	5.88309	0.00066211	0.0064094
TIMM17A	TIMM17A	0.568382	4.05358	0.00275706	0.0188744
COPA	COPA	0.567875	6.63453	0.0015922	0.0125097
ARSB	ARSB	0.567721	4.78078	0.0036706	0.0235433
HELLS	HELLS	0.567582	4.93906	9.40757e-05	0.00137093
LIG3	LIG3	0.567382	5.28089	0.000212451	0.00263201
ACAA1	ACAA1	0.566774	4.88025	8.28506e-05	0.00122873
SOD1	SOD1	0.566762	6.7107	0.00120023	0.0101133
NOC2L	NOC2L	0.566481	4.88523	6.13544e-06	0.000149636
TPRA1	TPRA1	0.56635	4.91523	0.0052803	0.0309797
DLST	DLST	0.565517	5.53677	0.000142556	0.00192412
HTR7	HTR7	0.565396	2.43784	0.00869597	0.044833
SNRPA1	SNRPA1	0.565045	4.08562	0.000484905	0.00506423
MGST1	MGST1	0.564466	5.9173	0.00178425	0.0136164
LNPK	LNPK	0.564242	4.2744	0.00398292	0.0249956
TCF3	TCF3	0.564049	5.03804	0.00145896	0.0117628
TXNDC5	TXNDC5	0.563647	7.07537	0.00623137	0.0350265
AP2B1	AP2B1	0.563561	5.50424	0.00101899	0.00896464
ASB13	ASB13	0.56295	1.79438	0.009492	0.0476499
TIPIN	TIPIN	0.562792	3.66149	0.000560504	0.00563471
PSMA5	PSMA5	0.562762	5.04627	0.000414556	0.00448804
ARPC1A	ARPC1A	0.562213	5.65938	2.24675e-06	6.56455e-05
VWA8	VWA8	0.560931	4.91536	0.00178322	0.0136145
KCNK5	KCNK5	0.56091	5.28673	0.00246936	0.0173534
SPIDR	SPIDR	0.56076	1.94953	0.00816581	0.0427397
CHTF18	CHTF18	0.5604	2.31911	0.00811358	0.0425551
APRT	APRT	0.56026	4.00665	0.00997786	0.0493136
LOC101798415	MYADM	0.560118	4.30883	0.00144129	0.0116492
PLK4	PLK4	0.559827	2.83459	0.00635883	0.0355948
HADHA	HADHA	0.558685	6.26839	0.000482092	0.00503901
RNF216	RNF216	0.558667	4.3221	0.000112271	0.00158734
PTPN2	PTPN2	0.558489	5.82322	7.11894e-05	0.00108139
LOC101794040	LOC101794040	0.558438	4.10593	0.00376415	0.0239915
ATP6AP1	ATP6AP1	0.558426	5.40187	0.000696628	0.00668458
UBTD2	UBTD2	0.558313	3.84549	7.09093e-05	0.00107807
NUDCD3	NUDCD3	0.557869	3.58475	0.00471335	0.0284911
EIF2B1	EIF2B1	0.557444	3.98409	0.00183113	0.0138837
KIFC1	KIFC1	0.557349	3.66408	0.00213356	0.0155072
RIF1	RIF1	0.556989	5.25636	0.00125081	0.0104591
MED24	MED24	0.556437	3.68021	0.00191768	0.0142518
PDIA5	PDIA5	0.555192	5.42473	0.000878653	0.00797063
LOC101792386	ALDH3A2	0.555095	5.4568	0.00328168	0.0216722
SF3A2	SF3A2	0.555003	4.44663	0.000457418	0.00482755
EIF3J	EIF3J	0.554599	5.31753	1.5382e-05	0.0003189
LOC101801751	LOC101801751	0.554242	3.40872	0.00496846	0.0296252
CKAP4	CKAP4	0.553681	6.19892	0.00185585	0.0139683
FAM117A	FAM117A	0.553582	3.70482	0.00493605	0.029482
SPCS3	SPCS3	0.553575	4.5115	0.00076527	0.00721159
APLP2	APLP2	0.553566	8.77587	0.000288105	0.00337726
LOC119712990	LOC119712990	0.553303	6.05783	0.00133399	0.0109616
LOC101804160	UQCRFS1	0.553131	5.7812	0.00230472	0.0164489
HGS	HGS	0.552595	4.77388	0.00036353	0.00406598
MAD2L2	MAD2L2	0.55247	3.96167	2.38436e-05	0.000459598
NCAPD3	NCAPD3	0.551073	3.57949	0.00161242	0.0126459
ALG12	ALG12	0.550506	5.37625	0.000512502	0.00529291
EIF4G1	EIF4G1	0.549821	5.67591	0.00180101	0.0137086
SELENOK	SELENOK	0.549631	4.45747	0.000467963	0.00491179
TRIM41	TRIM41	0.548634	4.42483	3.29462e-05	0.000590342
SLC45A4	SLC45A4	0.548187	4.57662	0.00142248	0.0115216
GUSB	GUSB	0.547738	4.50223	0.000589598	0.00584274
LOC101795925	LOC101795925	0.547467	3.12809	0.000423889	0.00455817
PSMA1	PSMA1	0.547461	5.61497	0.000871187	0.00793055
VCPKMT	VCPKMT	0.546803	2.88883	0.00471923	0.0285168
NUP133	NUP133	0.546456	5.10257	2.64013e-05	0.000497698
CHCHD4	CHCHD4	0.545578	3.30323	0.00105179	0.00916744
ELL	ELL	0.544712	4.70335	4.04494e-05	0.000698418
NOP2	NOP2	0.54455	4.93106	0.000240881	0.00290107
ORC1	ORC1	0.543292	3.44039	0.00186503	0.0140017
HSDL1	HSDL1	0.543032	3.75198	0.000923547	0.00830389
SLC38A10	SLC38A10	0.541633	5.57754	0.000364769	0.0040697
SPRED1	SPRED1	0.541461	5.21669	3.96385e-06	0.000104256
IGF2BP2	IGF2BP2	0.540919	3.63366	0.00728125	0.0394591
GABPB2	GABPB2	0.540884	4.47323	0.00746526	0.0401644
HRAS	HRAS	0.540815	4.50496	0.00150562	0.0120176
TXLNA	TXLNA	0.540727	4.32387	2.73884e-05	0.000507321
TIMM9	TIMM9	0.539376	2.92274	0.00343072	0.0224157
SMIM20	SMIM20	0.538515	3.27173	0.00649942	0.0361399
LOC119714839	LOC119714839	0.538396	3.50267	0.00422643	0.0261232
IRAK2	IRAK2	0.538026	4.19471	0.00728678	0.0394682
PPID	PPID	0.53684	5.09916	0.000192135	0.00243426
PSMD12	PSMD12	0.535562	5.93045	3.65021e-07	1.42757e-05
ARL5A	ARL5A	0.534442	5.17852	0.00301494	0.0203
WDR5	WDR5	0.533921	5.45867	4.371e-06	0.000112875
PSMC5	PSMC5	0.533063	5.07838	0.000329123	0.0037553
P4HA1	P4HA1	0.532321	5.91047	7.21259e-05	0.00109278
CHEK1	CHEK1	0.532255	2.45345	0.0101576	0.0499351
LOC101790737	LOC101790737	0.531954	5.12946	2.01887e-06	5.9884e-05
LSM7	LSM7	0.531392	4.36039	0.000200932	0.00252749
NUP98	NUP98	0.530565	6.11763	0.00437918	0.0268848
CCDC77	CCDC77	0.530562	2.44877	0.00374515	0.0238971
COQ9	COQ9	0.530382	3.49027	0.00224855	0.0161518
ENOPH1	ENOPH1	0.529543	4.45797	0.00037583	0.00416016
MRPL40	MRPL40	0.529376	3.37777	0.00399314	0.0249956
PTP4A3	PTP4A3	0.529161	4.18735	0.0020926	0.0152727
KPNB1	KPNB1	0.52885	6.25634	7.55694e-05	0.00113419
TFG	TFG	0.528395	5.53911	0.00305554	0.0204947
RAB21	RAB21	0.527756	6.52142	4.36835e-05	0.000732795
SAMD4B	SAMD4B	0.527702	2.15118	0.0067112	0.0370593
ADIPOR1	ADIPOR1	0.526792	4.54112	0.000149571	0.00200303
COPE	COPE	0.526364	5.93929	0.00126768	0.01056
NCAPH	NCAPH	0.525349	5.05383	0.00205371	0.0150521
CANX	CANX	0.525161	7.72017	0.000492867	0.00513635
SNX18	SNX18	0.524932	4.37467	0.00101529	0.00893871
DNAJC3	DNAJC3	0.523089	6.10632	1.95095e-05	0.00038886
SSB	SSB	0.522839	6.0063	0.000217589	0.00268697
MDC1	MDC1	0.522568	4.15927	0.000282242	0.00331739
FLII	FLII	0.522431	4.90017	0.000943227	0.00844193
SNRNP200	SNRNP200	0.522329	5.75483	0.00147671	0.0118623
USP14	USP14	0.521858	5.45842	1.62922e-06	4.98507e-05
C26H1orf43	C26H1orf43	0.521125	3.0145	0.00262423	0.0182113
ANKRD49	ANKRD49	0.521119	2.3995	0.00307927	0.0206381
DNAJB11	DNAJB11	0.51982	5.92569	0.000162325	0.00213037
LLGL1	LLGL1	0.519561	2.81868	0.00419772	0.0259824
CLIC2	CLIC2	0.519438	6.45972	0.00397709	0.0249688
USP5	USP5	0.518572	4.64604	0.000514598	0.00530925
PDCD11	PDCD11	0.518484	5.00986	0.000175705	0.0022644
NDOR1	NDOR1	0.518441	3.64233	0.00326372	0.0215839
CTSZ	CTSZ	0.518293	6.60207	0.00172726	0.0132953
TKT	TKT	0.518016	6.47858	0.00532006	0.0311504
PRPF4	PRPF4	0.51753	4.5989	0.00012066	0.00167758
TXNL1	TXNL1	0.516719	5.54478	0.00148037	0.0118808
SFMBT1	SFMBT1	0.516664	3.08354	0.00578685	0.0332516
PXN	PXN	0.516124	5.07481	0.00156182	0.0123427
MRPS10	MRPS10	0.516077	2.75125	0.00840523	0.0436803
LARP1	LARP1	0.515206	5.10805	0.00785308	0.0416239
NAMPT	NAMPT	0.514852	6.58638	0.000547636	0.00554904
CEP41	CEP41	0.514705	1.91759	0.00244811	0.0172369
PCBP2	PCBP2	0.514647	5.0036	0.00477579	0.0287731
PAPSS1	PAPSS1	0.514183	4.80108	0.000495126	0.00515683
ATP6V0C	ATP6V0C	0.514048	6.05289	0.000298932	0.00347464
COMMD8	COMMD8	0.513843	4.66632	0.000456886	0.00482755
PSMD11	PSMD11	0.513363	5.58095	1.13355e-06	3.71328e-05
WDR24	WDR24	0.513082	2.91049	0.00359069	0.0231726
LRRC59	LRRC59	0.512741	6.24421	0.00953874	0.0477753
RNF26	RNF26	0.511952	3.13772	0.00178881	0.013634
TOM1	TOM1	0.511703	4.08957	0.0031361	0.0209073
SRP54	SRP54	0.511476	5.77885	7.21919e-05	0.00109284
ANKS6	ANKS6	0.510952	2.85805	0.0084385	0.0438402
LOC113845399	TRIM7	0.510558	5.87824	0.00504207	0.0299522
FIP1L1	FIP1L1	0.510413	4.97234	8.99935e-06	0.000203645
CASP7	CASP7	0.51024	4.4612	0.00527424	0.030973
HMMR	HMMR	0.510023	4.70731	0.00836281	0.0434996
GTSE1	GTSE1	0.509814	3.98809	0.000147877	0.00198374
SEPHS1	SEPHS1	0.509545	3.82725	0.00107809	0.0093534
SERP1	SERP1	0.509178	5.17736	0.0019772	0.0146003
CASR	CASR	0.508959	4.90999	0.00295174	0.0199202
LOC101790643	LOC101790643	0.508831	7.1305	0.000100743	0.00145721
POLR3E	POLR3E	0.507859	4.0413	5.12339e-05	0.000831485
TMCO1	TMCO1	0.507197	4.5788	0.000972886	0.00865444
UTP25	UTP25	0.506667	3.75652	0.00291454	0.0197299
NHLRC3	NHLRC3	0.506338	4.40691	0.00134748	0.0110362
SIL1	SIL1	0.50608	2.84917	0.00231036	0.0164698
NUDC	NUDC	0.505694	5.8729	0.000834932	0.00768223
ATP23	ATP23	0.505681	3.33153	0.00291738	0.0197415
BET1	BET1	0.505245	4.18453	0.00334511	0.0219836
QARS1	QARS1	0.50465	4.46345	0.00401693	0.0250755
WDR77	WDR77	0.504279	4.81877	0.0010327	0.00904451
ERH	ERH	0.504138	5.54589	0.00127476	0.0105938
LOC113841075	LOC113841075	0.504092	2.69897	0.00873827	0.0449851
NOLC1	NOLC1	0.503985	5.86938	0.0011293	0.00967339
MPHOSPH10	MPHOSPH10	0.502499	4.61686	0.00185704	0.0139683
INTS3	INTS3	0.501888	4.33423	0.00357227	0.0230876
CDK17	CDK17	0.501277	5.33751	0.00017604	0.00226466
VPS37C	VPS37C	0.501189	2.59843	0.00557446	0.0322848
NCSTN	NCSTN	0.500968	5.32423	0.000168157	0.00218891
HMOX2	HMOX2	0.500852	4.36698	0.0100471	0.0495582
GNPNAT1	GNPNAT1	0.500821	4.16773	0.00415682	0.0257891
LOC101803141	ACY1	0.500447	4.25959	0.00262903	0.0182113
NIF3L1	NIF3L1	0.498925	3.77877	0.007069	0.0385981
KLF11	KLF11	0.498821	3.50559	0.00678607	0.0374139
RAPSN	RAPSN	0.498303	1.96371	0.0041789	0.0258932
TMEM241	TMEM241	0.496942	4.14352	0.00175148	0.0134172
FARSB	FARSB	0.49647	5.10405	0.00217449	0.015733
GIPC1	GIPC1	0.49581	2.52334	0.00985881	0.0488765
STARD3NL	STARD3NL	0.495679	3.40828	0.00162496	0.0127102
CHID1	CHID1	0.495566	3.10016	0.0063199	0.0354447
PPP1R9A	PPP1R9A	0.494937	4.68901	0.00929165	0.04698
ARL6IP5	ARL6IP5	0.494688	6.53106	0.000391137	0.0042981
COPB1	COPB1	0.49456	6.40616	6.56503e-05	0.00101302
MAPKAPK5	MAPKAPK5	0.494423	4.43333	0.00601147	0.034081
MRPL47	MRPL47	0.494381	4.00933	0.00207878	0.0152098
ATP13A1	ATP13A1	0.494317	4.9827	5.1894e-05	0.000836785
DSCC1	DSCC1	0.493322	3.7625	0.0076298	0.0408315
GALNS	GALNS	0.492969	4.03755	0.00438026	0.0268848
IDH3A	IDH3A	0.492437	5.6363	0.00103674	0.00906632
LOC101800344	DDX21	0.491983	5.42883	0.00114839	0.00978922
RSPRY1	RSPRY1	0.491886	4.49909	0.00292363	0.0197685
LAPTM5	LAPTM5	0.491697	7.28623	0.000177679	0.00227592
RAPGEF2	RAPGEF2	0.491692	5.54922	0.00991974	0.0490816
NAA60	NAA60	0.49157	4.35707	0.0011616	0.00989697
SHISA5	SHISA5	0.490611	6.5536	0.00183767	0.0138973
TRAP1	TRAP1	0.489251	4.67849	0.00247987	0.0174117
TUBG1	TUBG1	0.489074	3.52552	0.00633311	0.0354848
MED28	MED28	0.488609	3.08726	0.00530104	0.0310602
LOC101797262	LOC101797262~	0.488521	2.9755	0.00763363	0.0408315
GBF1	GBF1	0.488252	5.76803	0.00244179	0.0171993
NUP88	NUP88	0.488184	4.14406	0.000818773	0.00760461
ITPRIPL2	ITPRIPL2	0.487341	4.48225	0.000579423	0.00576469
PRRC2C	PRRC2C	0.487158	6.69083	0.00103664	0.00906632
PSMA7	PSMA7	0.48659	5.70987	0.0022874	0.0163545
RANGAP1	RANGAP1	0.485916	5.47122	4.25293e-05	0.000722957
ERLEC1	ERLEC1	0.485558	5.84199	0.00056031	0.00563471
PEX26	PEX26	0.485196	5.09605	0.00832245	0.0433528
GRPEL1	GRPEL1	0.48516	3.97477	0.000928984	0.0083485
CPOX	CPOX	0.48439	4.31903	0.000732611	0.00695763
EHD4	EHD4	0.483912	6.19055	0.00931599	0.0470488
NCLN	NCLN	0.482401	5.93843	2.91029e-05	0.00053234
TACC3	TACC3	0.481693	5.93586	0.00747408	0.0401852
LPCAT3	LPCAT3	0.481636	5.26734	0.00151706	0.0120808
CPT1A	CPT1A	0.481095	5.66326	0.00943623	0.0474786
ARHGDIA	ARHGDIA	0.479576	7.38592	0.000311466	0.00359023
UBQLN4	UBQLN4	0.479097	5.22235	0.000208193	0.002597
DDHD2	DDHD2	0.477796	3.52973	0.00769183	0.041072
ARCN1	ARCN1	0.477201	6.75351	0.000317852	0.00365759
CLN5	CLN5	0.476501	4.40991	0.00503702	0.0299323
MIA3	MIA3	0.476441	5.34116	0.00590076	0.0336678
GRSF1	GRSF1	0.47517	4.3577	0.00466315	0.0282361
HSPA4	HSPA4	0.47473	6.26169	0.00617328	0.0347557
LOC101794097	LOC101794097	0.474426	4.14653	0.00774803	0.0412482
ARHGAP12	ARHGAP12	0.474326	5.09373	0.00364423	0.0234234
SNRPB	SNRPB	0.474101	4.90931	0.00545009	0.0317319
ALG9	ALG9	0.473637	4.75866	0.000210166	0.00261183
TSR1	TSR1	0.472999	4.23365	0.00133182	0.010954
SNX27	SNX27	0.472662	3.78024	0.00233979	0.0166411
SNX12	SNX12	0.472557	5.81203	0.000500496	0.00519734
HADHB	HADHB	0.472514	5.72269	0.00196362	0.0145184
ACO2	ACO2	0.471542	7.12529	0.00290991	0.0197062
LOC101793955	SLC24A3	0.471289	5.40429	0.000998377	0.00881181
LOC101789577	EDEM2	0.470559	5.19302	0.00043947	0.0046827
NR6A1	NR6A1	0.470208	2.53917	0.0091772	0.046643
UPRT	UPRT	0.470195	3.4228	0.00612416	0.0345233
TFB2M	TFB2M	0.469974	4.27151	0.00360227	0.0231961
PDHX	PDHX	0.469368	4.31816	0.00367094	0.0235433
AGPAT4	AGPAT4	0.468768	4.49	0.00431914	0.0265933
C11H15orf40	C11H15orf40	0.467708	2.87085	0.00358822	0.0231651
ARF1	ARF1	0.466225	7.66197	8.45773e-06	0.000194395
YIPF3	YIPF3	0.466138	4.67834	0.000810851	0.00755926
CCDC47	CCDC47	0.465602	5.14793	0.000203801	0.0025599
MBTPS1	MBTPS1	0.464777	6.13311	0.00627172	0.0352195
RANBP1	RANBP1	0.464705	6.57669	0.000109045	0.00155047
YIPF5	YIPF5	0.46443	5.65425	0.000679978	0.00656427
UTP20	UTP20	0.463878	4.74	0.00565697	0.0326335
SHOC2	SHOC2	0.463492	4.5288	0.00374202	0.0238937
SUGT1	SUGT1	0.462364	5.89954	0.0087627	0.0450712
MMGT1	MMGT1	0.461984	4.86199	0.000120131	0.00167288
SLC39A9	SLC39A9	0.46186	5.39771	0.00371124	0.0237497
SEC23B	SEC23B	0.46115	5.8432	0.000478564	0.00500809
ACSBG2	ACSBG2	0.460863	4.99553	0.00472303	0.0285299
LOC101790203	STAT5B	0.460258	4.54924	0.00086027	0.00785087
HSPA9	HSPA9	0.459945	6.72503	0.00330256	0.0217692
RBM22	RBM22	0.45882	5.51633	0.000709923	0.00678613
ATP6V1B2	ATP6V1B2	0.458308	5.38491	0.000635526	0.00622411
XPR1	XPR1	0.457764	4.40525	0.000460615	0.00485632
SLC41A2	SLC41A2	0.457726	4.66587	0.00963518	0.0480801
TAF12	TAF12	0.457242	4.339	0.000653161	0.00635396
LOC119716487	LOC119716487	0.456868	2.67484	0.00277717	0.0189829
STARD3	STARD3	0.454804	3.99583	0.0018558	0.0139683
RAB6A	RAB6A	0.454538	5.55616	0.000179488	0.00229403
PGD	PGD	0.45405	5.96553	0.00461047	0.0279944
LOC101804251	LOC101804251	0.454038	8.29569	0.00793962	0.0419181
MTDH	MTDH	0.453623	6.53196	0.00935424	0.0472148
HMGXB4	HMGXB4	0.453406	4.50053	0.00137549	0.0112133
TMEM209	TMEM209	0.452163	3.27807	0.00954941	0.0478015
AURKAIP1	AURKAIP1	0.451964	3.9399	0.00876152	0.0450712
GAS7	GAS7	0.451174	5.52213	0.000357334	0.0040223
MYDGF	MYDGF	0.450422	4.92208	0.00237852	0.0168551
YTHDF2	YTHDF2	0.449887	4.95543	0.00013365	0.00182071
PRPF40A	PRPF40A	0.449321	5.9926	0.000102202	0.00147588
HNRNPH3	HNRNPH3	0.44824	6.72702	8.31578e-05	0.00123124
PPIG	PPIG	0.447819	5.71863	0.0026269	0.0182113
EXOSC8	EXOSC8	0.447759	3.76073	0.00624487	0.0350912
UBAP2L	UBAP2L	0.447681	4.8032	0.00507933	0.0301327
ORC6	ORC6	0.446953	3.33789	0.00859922	0.0445153
SDAD1	SDAD1	0.44634	5.27533	0.000515281	0.00531317
TBC1D8B	TBC1D8B	0.446126	4.42553	0.0019138	0.01424
GINM1	GINM1	0.44593	5.13465	0.00217558	0.0157344
FUCA2	FUCA2	0.445545	5.82111	0.00806714	0.0424256
SMARCA5	SMARCA5	0.445505	5.97228	7.79136e-05	0.00116143
DDB1	DDB1	0.445257	5.96018	0.00553205	0.0321133
GEMIN5	GEMIN5	0.444965	4.36254	0.000811458	0.00755926
SEC22A	SEC22A	0.444083	4.15438	0.00118263	0.0100082
REXO1	REXO1	0.443879	4.84666	0.00265117	0.0183285
PCNA	PCNA	0.443725	5.71991	0.00212577	0.0154633
SAR1A	SAR1A	0.443349	4.72277	0.00214082	0.0155471
NPTN	NPTN	0.44262	5.96349	0.00219357	0.0157994
DHX38	DHX38	0.442375	5.6185	0.000498968	0.00518761
CHUK	CHUK	0.442167	5.36701	0.00749233	0.0402177
SEC63	SEC63	0.442051	6.34653	0.00289602	0.0196424
PDE6D	PDE6D	0.441782	5.25311	0.00183032	0.0138836
TOPBP1	TOPBP1	0.441503	4.2229	0.00117292	0.00996923
RRAGD	RRAGD	0.440479	5.30449	0.00225655	0.0161801
DNAJC7	DNAJC7	0.439986	5.25003	0.0010293	0.00901924
LOC101794906	UBP12	0.439706	5.23867	0.000177731	0.00227592
SNRNP40	SNRNP40	0.439697	4.76575	0.00539558	0.0314769
C2H7orf25	C2H7orf25	0.43898	3.81176	0.000573832	0.00572528
POLR3F	POLR3F	0.438878	3.38215	0.000828257	0.0076434
RAB31	RAB31	0.438841	4.96342	0.0100942	0.0497258
TTF1	TTF1	0.438755	4.53468	0.000106062	0.00151665
FAF2	FAF2	0.437919	4.78384	0.000327867	0.00374584
DCTN1	DCTN1	0.436733	6.49276	0.000554825	0.00559927
FBXO33	FBXO33	0.436457	4.76575	0.00150561	0.0120176
RBBP6	RBBP6	0.436357	6.11069	0.00834987	0.0434569
USP37	USP37	0.435872	3.974	0.00194993	0.0144598
RMDN3	RMDN3	0.435399	5.31503	0.0019626	0.0145184
KCTD20	KCTD20	0.434528	5.22953	2.49017e-05	0.000475297
LOC101799607	LOC101799607	0.434286	4.39788	0.00695089	0.038133
MED17	MED17	0.434129	4.8336	0.000826544	0.00763901
HDGF	HDGF	0.433096	4.08138	0.00782695	0.041523
LOC119713600	LOC119713600	0.432651	4.12485	0.00437633	0.02688
CCNK	CCNK	0.43231	4.92071	0.000217527	0.00268697
DDX27	DDX27	0.431625	6.17964	0.000472546	0.00495397
ERP29	ERP29	0.43157	6.86433	0.00903258	0.0461082
PRPF3	PRPF3	0.4311	4.74868	0.000163321	0.00214024
SMARCD2	SMARCD2	0.430869	5.15702	0.00157443	0.0124111
GSPT1	GSPT1	0.430283	5.7285	9.21325e-05	0.00134484
OLA1	OLA1	0.429612	4.89736	0.0014438	0.0116512
TCOF1	TCOF1	0.429368	4.44692	0.00321481	0.0213672
DDX18	DDX18	0.428817	4.98393	0.00040132	0.0043853
ERGIC2	ERGIC2	0.428317	5.29285	0.000125594	0.00173793
RUVBL1	RUVBL1	0.427006	4.59836	0.00479401	0.0288495
UHMK1	UHMK1	0.426631	5.30843	0.00951512	0.0477251
PES1	PES1	0.425882	4.2983	0.00314321	0.0209468
ATP6V0A2	ATP6V0A2	0.425713	5.36131	0.00856397	0.0443609
EXOSC10	EXOSC10	0.425439	4.61966	2.98421e-05	0.000543903
VTI1B	VTI1B	0.424326	4.81863	0.000429559	0.00460785
UBA5	UBA5	0.423557	4.87548	0.00972947	0.0484405
YWHAE	YWHAE	0.423171	7.60977	0.000356845	0.00401937
TLK2	TLK2	0.422637	5.36847	0.000512713	0.00529291
CHMP6	CHMP6	0.422174	4.33009	0.0032606	0.0215816
LOC101793165	LOC101793165	0.421479	5.03629	0.000410621	0.00445643
CHAF1A	CHAF1A	0.420225	4.57393	0.00101236	0.00891975
EIF2S1	EIF2S1	0.419771	5.67329	0.00403861	0.0251661
DDX10	DDX10	0.418937	4.09024	0.00168301	0.0130537
SGTA	SGTA	0.418609	5.26837	0.000126105	0.00174363
USO1	USO1	0.418248	6.36164	0.00183396	0.0138841
REXO4	REXO4	0.418092	4.62816	4.09376e-05	0.000702764
MKKS	MKKS	0.418026	4.10079	0.000639457	0.00624867
MRPS5	MRPS5	0.417692	4.47655	0.00150547	0.0120176
TRIM59	TRIM59	0.417539	4.15977	0.00936279	0.0472376
FTSJ3	FTSJ3	0.416708	5.46307	0.0012273	0.0103116
LOC101797893	LOC101797893	0.416337	3.72394	0.0051532	0.0304632
BECN1	BECN1	0.416181	4.73965	0.000867433	0.00790458
LOC101793321	PCNP	0.415982	5.7059	1.34056e-05	0.000283276
ALG2	ALG2	0.415807	3.81292	0.0074211	0.0399983
AP2M1	AP2M1	0.415375	7.60016	0.000364021	0.00406698
GPBP1L1	GPBP1L1	0.415273	6.96832	0.0017386	0.013361
EFTUD2	EFTUD2	0.415104	5.55442	0.00210894	0.0153536
TFIP11	TFIP11	0.414094	4.52349	0.00110622	0.00953155
ADRM1	ADRM1	0.413409	4.55619	0.00209737	0.0152948
LEPROT	LEPROT	0.412633	6.76974	0.000128304	0.00176985
SPTLC2	SPTLC2	0.412181	5.4892	0.00225885	0.01619
EXOC3	EXOC3	0.412159	5.34969	0.00026659	0.00315453
DDX31	DDX31	0.411331	3.75732	0.00331643	0.021836
UFM1	UFM1	0.410907	5.5505	0.0094031	0.0473526
EBNA1BP2	EBNA1BP2	0.410035	4.39783	0.00427728	0.0263911
PSMA3	PSMA3	0.409179	5.5701	0.00763381	0.0408315
COPB2	COPB2	0.408943	6.87262	0.000597152	0.00591265
DDX47	DDX47	0.408716	4.527	0.000560583	0.00563471
GCN1	GCN1	0.408247	5.39935	0.0017447	0.0133961
CDK9	CDK9	0.408165	4.00043	0.0023334	0.0166023
SPCS2	SPCS2	0.407731	5.41769	0.00539732	0.0314769
ATP2A2	ATP2A2	0.407692	6.64969	0.00237692	0.0168505
NF2	NF2	0.407454	4.57866	0.00336809	0.0221045
GNS	GNS	0.406697	7.50058	0.00354119	0.0229374
LOC101798194	LOC101798194	0.405979	4.8148	0.00742355	0.0399993
MINPP1	MINPP1	0.405619	4.41258	0.00731769	0.0395746
HMBS	HMBS	0.405259	4.15967	0.00205598	0.0150617
CEBPG	CEBPG	0.403629	4.83644	0.00113881	0.00974536
LOC101793567	LOC101793567	0.403503	4.60356	0.000198537	0.00250094
AZI2	AZI2	0.403175	6.2561	0.00436344	0.0268284
EIF2S2	EIF2S2	0.403042	6.2159	0.000985474	0.00873104
RABEP1	RABEP1	0.401151	5.80271	0.00262058	0.0181959
UPF3B	UPF3B	0.400768	5.82699	0.000495884	0.00516167
EPRS1	EPRS1	0.400123	6.41007	0.00218822	0.0157804
UBA2	UBA2	0.399594	6.13696	0.000682197	0.00658208
CLASP1	CLASP1	0.399543	4.41313	0.00284661	0.0193528
LOC113844833	LOC113844833	0.396108	4.21807	0.00169549	0.0131242
GLG1	GLG1	0.395584	6.52299	0.00977585	0.0485338
PMPCA	PMPCA	0.395369	4.18957	0.00137532	0.0112133
CHPF2	CHPF2	0.394358	4.7135	0.00262686	0.0182113
VPS35	VPS35	0.391704	5.93622	0.000411162	0.00445955
DNAJA3	DNAJA3	0.391399	4.57195	0.000937733	0.00840991
MSH6	MSH6	0.390236	4.1459	0.00590337	0.0336678
KLHL2	KLHL2	0.390161	3.91263	0.00290322	0.019676
VDAC2	VDAC2	0.389855	7.08564	0.00109611	0.0094723
PSMD6	PSMD6	0.389823	4.99337	0.000683202	0.00658453
CAPZA2	CAPZA2	0.389443	7.0127	0.000538983	0.00549944
TANC1	TANC1	0.389164	5.05654	0.00390488	0.0246476
USP10	USP10	0.388891	5.81633	0.00466791	0.0282553
NANS	NANS	0.388442	4.79882	0.00722189	0.0392256
UFD1	UFD1	0.387413	5.5615	0.00204266	0.0150017
NOM1	NOM1	0.386697	3.54721	0.0032958	0.0217409
CTNNBL1	CTNNBL1	0.386544	4.30496	0.00123305	0.0103402
FBXO31	FBXO31	0.385913	5.05309	0.00188079	0.0140719
TTC27	TTC27	0.385581	4.17695	0.00477307	0.0287728
CLTC	CLTC	0.38554	7.58797	0.00458609	0.0278588
TAB1	TAB1	0.383704	3.35564	0.00596841	0.0339176
USP15	USP15	0.383373	5.47356	0.00240483	0.0170003
ZNF438	ZNF438	0.382947	3.88721	0.00354279	0.0229393
RBBP4	RBBP4	0.382908	6.81471	0.00099514	0.0087945
CIAPIN1	CIAPIN1	0.382175	5.50115	0.00871718	0.044916
IFNGR2	IFNGR2	0.380644	6.38225	0.00183301	0.0138841
XPO4	XPO4	0.38022	4.92642	0.00783016	0.0415275
GOLGA2	GOLGA2	0.380097	5.26901	0.00227877	0.0162995
STK25	STK25	0.379632	5.13231	0.00241222	0.0170184
SMG5	SMG5	0.379009	4.90164	0.00661701	0.036666
PSMC1	PSMC1	0.378912	5.75487	0.000466814	0.00490266
LOC119718655	LOC119718655	0.377233	6.56095	0.00899349	0.0459683
PGAM5	PGAM5	0.375887	5.36758	0.00379875	0.0241426
SF3A1	SF3A1	0.375695	6.45906	0.00667201	0.0368893
GFM1	GFM1	0.374786	4.90145	0.00233248	0.0166023
MIER1	MIER1	0.37367	5.32587	0.00769281	0.041072
DRG2	DRG2	0.37334	4.23443	0.00155417	0.0123044
PSMC2	PSMC2	0.37321	5.56643	0.00564469	0.0325948
LOC101799553	LOC101799553	0.371881	6.01163	0.00902045	0.0460596
COPS7B	COPS7B	0.371346	3.71721	0.00413611	0.0257097
TVP23B	TVP23B	0.371257	5.21974	0.00452069	0.0275159
UBIAD1	UBIAD1	0.37025	3.87803	0.00258182	0.0180051
SMG8	SMG8	0.369976	3.5923	0.00741486	0.0399892
RNF126	RNF126	0.369755	4.52257	0.00414072	0.0257293
SEC24B	SEC24B	0.36946	4.93414	0.00953684	0.0477753
MOSPD1	MOSPD1	0.369455	4.8505	0.00161982	0.0126756
M6PR	M6PR	0.368556	6.55312	0.00400813	0.0250384
SMPD4	SMPD4	0.368132	3.63078	0.00431555	0.0265805
ZNF319	ZNF319	0.368085	4.04043	0.00585066	0.0334978
RAC1	RAC1	0.367732	7.07849	0.000530921	0.0054396
KIAA0586	KIAA0586	0.367619	3.15245	0.00891276	0.0456691
RELCH	RELCH	0.367415	4.63939	0.00808148	0.0424501
DCUN1D5	DCUN1D5	0.367273	4.21037	0.00172854	0.0132953
IST1	IST1	0.366406	5.42901	0.00609277	0.0343795
INO80C	INO80C	0.366188	4.01842	0.00790409	0.0418059
POLDIP2	POLDIP2	0.365283	4.2005	0.00898063	0.0459231
SNX1	SNX1	0.362886	5.7151	0.00292253	0.0197685
UBE2Q1	UBE2Q1	0.362037	5.63113	0.00257675	0.017984
ABI1	ABI1	0.361371	5.96608	0.000367629	0.0040897
MFSD1	MFSD1	0.361114	5.1828	0.00640738	0.0357391
HDGFL2	HDGFL2	0.359293	4.57692	0.0100141	0.0494646
NUB1	NUB1	0.359253	6.34041	0.00304095	0.0204294
ATP6V1H	ATP6V1H	0.358244	4.88681	0.00259672	0.0180731
CERS2	CERS2	0.357306	5.3239	0.00572549	0.0329823
SF3A3	SF3A3	0.356421	5.08647	0.000789163	0.00739008
TRAF2	TRAF2	0.356113	5.67969	0.00182735	0.013867
PPM1G	PPM1G	0.355644	5.31616	0.00104576	0.00913099
ACBD3	ACBD3	0.355283	4.72361	0.00572683	0.0329823
ZNF410	ZNF410	0.354251	4.39375	0.00434956	0.0267618
LOC101798867	SPATA2-L	0.3534	4.75123	0.0014249	0.0115359
SLC39A13	SLC39A13	0.352116	4.39175	0.00185048	0.0139521
RAB10	RAB10	0.35117	6.55847	0.00161947	0.0126756
LMNB2	LMNB2	0.351058	5.54991	0.0096157	0.0480238
LOC101804737	LOC101804737	0.351034	5.06645	0.000571168	0.00571418
DNAJC11	DNAJC11	0.350771	4.791	0.00431366	0.0265782
ZNF326	ZNF326	0.35009	5.92138	0.00921541	0.0467425
PAFAH1B2	PAFAH1B2	0.349852	5.04471	0.00159488	0.0125251
HADH	HADH	0.349019	6.43091	0.00769998	0.0410978
UBE2D2	UBE2D2	0.348753	6.36915	0.00889736	0.0456168
SUMO1	SUMO1	0.347442	5.65693	0.00873827	0.0449851
UMPS	UMPS	0.345564	4.16479	0.00692458	0.0380481
GLT8D1	GLT8D1	0.34517	3.98422	0.00511827	0.030288
CCNE1	CCNE1	0.344903	3.68934	0.0039906	0.0249956
NFRKB	NFRKB	0.344902	4.82368	0.00711193	0.0387723
GMPS	GMPS	0.34475	6.04152	0.00188315	0.0140776
FAM98A	FAM98A	0.34432	5.09167	0.00324137	0.0214787
SELENOS	SELENOS	0.34409	5.67695	0.00959468	0.0479734
DGCR2	DGCR2	0.342684	5.48745	0.00607803	0.0343705
ARIH2	ARIH2	0.342562	4.469	0.00112526	0.00964377
SDF4	SDF4	0.342446	6.01001	0.00279301	0.0190615
REPS1	REPS1	0.337902	5.20337	0.0064312	0.0358286
UBE2G1	UBE2G1	0.337305	5.39507	0.00604776	0.0342577
ATP6V1C1	ATP6V1C1	0.336935	4.90589	0.00332187	0.0218636
LOC101803227	LOC101803227	0.334333	5.4181	0.00168564	0.0130626
PPM1D	PPM1D	0.33354	4.68833	0.0100419	0.0495463
TMEM33	TMEM33	0.331587	5.27211	0.00156696	0.0123611
RNF114	RNF114	0.330726	5.85586	0.00219319	0.0157994
ETF1	ETF1	0.328208	6.39625	0.00746564	0.0401644
DAZAP1	DAZAP1	0.327056	5.82418	0.00352937	0.0228861
RAB5C	RAB5C	0.323554	5.60405	0.00438809	0.0269046
ERGIC3	ERGIC3	0.322279	4.58646	0.00684654	0.0376882
NCL	NCL	0.3206	8.37666	0.00618577	0.0348148
COPS4	COPS4	0.320508	4.90596	0.00652787	0.0362407
RPF1	RPF1	0.319919	4.62706	0.00665766	0.0368332
TSG101	TSG101	0.316422	5.10711	0.0050721	0.0301001
PFN2	PFN2	0.316209	6.22038	0.0091199	0.0464254
ZDHHC3	ZDHHC3	0.313966	5.04237	0.00776605	0.0412748
BZW1	BZW1	0.311798	6.92548	0.00467731	0.0283024
UBE2J2	UBE2J2	0.308317	5.85679	0.006312	0.0354117
CCNC	CCNC	0.306171	4.66947	0.00888395	0.0455614
UBE2L3	UBE2L3	0.303994	6.52284	0.0055904	0.0323558
CDC23	CDC23	0.30363	4.05912	0.0078094	0.041455
CNEP1R1	CNEP1R1	0.303451	4.73309	0.00524671	0.0308237
PSMC6	PSMC6	0.303214	5.83701	0.00749382	0.0402177
CEBPZ	CEBPZ	0.302298	4.76261	0.009752	0.0484541
CAPRIN1	CAPRIN1	0.300415	7.32993	0.00561863	0.0324977
LOC101802533	LOC101802533	0.298618	6.49144	0.00385023	0.024364
DR1	DR1	0.295527	5.87344	0.00654625	0.0363083
TMX1	TMX1	0.289976	6.09441	0.00917288	0.0466345
CENPT	CENPT	0.285443	4.66949	0.00904943	0.0461786
EIF4H	EIF4H	0.2623	7.10297	0.00860139	0.0445153
RABGAP1L	RABGAP1L	-0.265743	6.13121	0.00932706	0.0470912
CTBP1	CTBP1	-0.289348	7.00205	0.00449911	0.0274156
NMT2	NMT2	-0.291559	4.7519	0.0063925	0.0357264
RNMT	RNMT	-0.292573	5.0091	0.00649382	0.0361202
UBR7	UBR7	-0.294271	5.8042	0.00565318	0.0326331
LOC101789404	LOC101789404	-0.297151	5.07216	0.00908456	0.0463032
MEAF6	MEAF6	-0.298934	5.50125	0.00544109	0.0316901
UBE2Q2	UBE2Q2	-0.308087	6.46096	0.00382101	0.0242349
DMTF1	DMTF1	-0.310129	4.03978	0.00963979	0.0480894
LANCL2	LANCL2	-0.310824	5.4952	0.00480523	0.0288775
ACTR3	ACTR3	-0.314406	7.29737	0.00789864	0.0418023
ANP32A	ANP32A	-0.315001	5.46926	0.00686964	0.0377916
LRWD1	LRWD1	-0.315035	4.09174	0.0071052	0.0387476
CHD2	CHD2	-0.318397	6.38198	0.0064896	0.036113
RALA	RALA	-0.322493	4.84551	0.00640901	0.0357391
SLC2A8	SLC2A8	-0.323757	4.64185	0.00448557	0.0273887
INSIG2	INSIG2	-0.327214	4.89139	0.0052774	0.030973
TDRD3	TDRD3	-0.333282	5.11861	0.00467943	0.0283055
NAXD	NAXD	-0.334125	4.53322	0.00766021	0.0409555
GMCL1	GMCL1	-0.335452	6.00076	0.00517757	0.03053
ITFG2	ITFG2	-0.336632	4.52782	0.00448999	0.0273887
ST3GAL6	ST3GAL6	-0.337795	5.52123	0.00477639	0.0287731
PRPSAP2	PRPSAP2	-0.338549	4.86738	0.00237343	0.0168326
USP45	USP45	-0.339793	4.62005	0.00895176	0.0458288
FAM3C	FAM3C	-0.339922	5.88396	0.00921098	0.0467393
GNB4	GNB4	-0.341228	7.05639	0.00938604	0.0473126
PHF14	PHF14	-0.343401	4.2545	0.00464127	0.0281328
NEK6	NEK6	-0.344491	5.61303	0.00975229	0.0484541
GRK4	GRK4	-0.345751	4.82731	0.00620832	0.0349193
SFT2D1	SFT2D1	-0.347769	4.78453	0.00950813	0.0477173
FBXL5	FBXL5	-0.34786	5.81578	0.00165899	0.0129204
DDX5	DDX5	-0.348002	8.9146	0.00273754	0.0187705
SLC49A4	SLC49A4	-0.348714	4.00962	0.00783364	0.0415334
TSPAN9	TSPAN9	-0.348882	6.61313	0.00428408	0.0264237
USP3	USP3	-0.349002	5.08635	0.00218739	0.0157804
ATG4C	ATG4C	-0.350687	4.61303	0.00445874	0.0272522
LUC7L3	LUC7L3	-0.355676	6.68605	0.00936622	0.0472376
RNF4	RNF4	-0.356752	5.38214	0.00312561	0.0208718
CTNNBIP1	CTNNBIP1	-0.359785	4.17603	0.00202605	0.0148984
TARS3	TARS3	-0.360401	3.53832	0.00828457	0.0432067
HDAC2	HDAC2	-0.361308	6.24485	0.00125388	0.0104798
MARCHF7	MARCHF7	-0.362048	5.57773	0.00422543	0.0261232
GTDC1	GTDC1	-0.363228	3.77436	0.00925566	0.046879
SMIM30	SMIM30	-0.363461	6.444	0.00180552	0.0137311
KLHL7	KLHL7	-0.364871	5.2981	0.00188606	0.0140887
ATG7	ATG7	-0.366373	4.23195	0.00399159	0.0249956
CDYL	CDYL	-0.369638	3.85476	0.00996876	0.0492964
EAF1	EAF1	-0.371001	3.96956	0.00975119	0.0484541
NUDT19	NUDT19	-0.372299	3.13712	0.00832233	0.0433528
GOLM2	GOLM2	-0.372378	6.31946	0.000340918	0.00386726
ARGLU1	ARGLU1	-0.373461	6.79162	0.00212997	0.0154875
TOP2B	TOP2B	-0.37501	6.62372	0.00348003	0.0226157
LOC101791909	H3F3A	-0.382443	7.07184	0.00836302	0.0434996
HS2ST1	HS2ST1	-0.382675	4.76856	0.0071532	0.0389489
PEX2	PEX2	-0.383596	3.67167	0.00290113	0.0196695
ARMT1	ARMT1	-0.384471	4.37781	0.00164191	0.0128142
LOC101799034	LOC101799034	-0.385218	8.47157	0.00925491	0.046879
TASOR	TASOR	-0.387381	5.06171	0.00720086	0.039172
ZFAND4	ZFAND4	-0.387395	3.64525	0.00478623	0.0288224
ESYT2	ESYT2	-0.387844	5.61325	0.00402017	0.0250779
SLC37A3	SLC37A3	-0.390921	3.97659	0.00991491	0.0490721
DOLPP1	DOLPP1	-0.391568	3.50802	0.00345497	0.0225274
RAB39B	RAB39B	-0.393267	4.81598	0.00479912	0.0288605
ANGEL2	ANGEL2	-0.39557	4.04495	0.00102196	0.00897834
CEP170	CEP170	-0.395923	4.36906	0.00947632	0.0476277
NRK	NRK	-0.397464	6.64198	0.0077153	0.0411555
TBC1D9B	TBC1D9B	-0.398539	5.84443	0.000818399	0.00760461
RPIA	RPIA	-0.398915	5.05153	0.00974207	0.0484541
ARID4B	ARID4B	-0.399629	5.17124	0.00817559	0.0427781
CRLF3	CRLF3	-0.401159	6.01782	0.0019542	0.0144792
ZBTB1	ZBTB1	-0.401167	4.38775	0.00137877	0.0112245
KIF3A	KIF3A	-0.401253	3.92778	0.00565969	0.0326385
ARFIP1	ARFIP1	-0.403134	5.90713	0.00399409	0.0249956
LOC101802800	LOC101802800	-0.404327	4.02828	0.00749332	0.0402177
INTS6	INTS6	-0.405243	5.21103	0.00693318	0.0380577
TUBGCP5	TUBGCP5	-0.406245	4.14759	0.00792471	0.0418772
HPS5	HPS5	-0.407903	5.56486	0.00284832	0.0193563
CHST10	CHST10	-0.408704	4.78599	0.000179498	0.00229403
ZNF362	ZNF362	-0.410189	4.17724	0.00919764	0.0467288
LOC101796148	LOC101796148	-0.410617	4.00349	0.00766644	0.0409686
PCGF6	PCGF6	-0.411294	4.49368	0.00218008	0.015754
WDR20	WDR20	-0.411568	4.50249	0.00488292	0.0292143
SGPP1	SGPP1	-0.412872	4.97373	0.00496386	0.0296078
LOC101795909	SFSWAP	-0.414088	5.67907	0.000872625	0.00793954
AGTPBP1	AGTPBP1	-0.41539	3.72057	0.00936682	0.0472376
ZEB1	ZEB1	-0.415515	5.02744	0.00594519	0.0338294
MOSMO	MOSMO	-0.41705	3.39655	0.00084499	0.00776047
LOC101794174	LPAR6	-0.417904	4.67498	0.00660897	0.036633
TGFBR3	TGFBR3	-0.419342	6.45777	0.00673238	0.037163
IDS	IDS	-0.421654	3.48087	0.00805774	0.0423888
SUSD6	SUSD6	-0.422179	5.77115	0.00895608	0.0458349
LDLRAP1	LDLRAP1	-0.423432	5.25124	0.000153726	0.00204348
MYNN	MYNN	-0.425044	4.90968	0.00533347	0.0311886
RABGAP1	RABGAP1	-0.428533	4.41311	0.000361669	0.00405552
RASA2	RASA2	-0.429239	4.76529	0.0096124	0.048021
MIOS	MIOS	-0.429865	4.51666	0.0063877	0.0357109
VMA21	VMA21	-0.429956	4.7594	0.000218792	0.00269696
ANKRD27	ANKRD27	-0.430042	5.13468	0.0032956	0.0217409
BCOR	BCOR	-0.431299	4.29151	0.00542443	0.031614
VPS35L	VPS35L	-0.431775	4.68004	0.00350145	0.0227387
PSMD10	PSMD10	-0.431848	4.6191	0.00308943	0.0206905
CCDC50	CCDC50	-0.432062	6.40373	0.00868072	0.0447807
STAG1	STAG1	-0.432285	4.4573	0.00680628	0.0375136
LOC101805171	LOC101805171	-0.433212	4.53741	0.00185913	0.0139753
PRKAR2B	PRKAR2B	-0.433682	4.73483	0.00848161	0.0440054
MBNL2	MBNL2	-0.435469	4.30726	0.00508446	0.0301327
TRIM24	TRIM24	-0.435904	5.09006	0.0034629	0.0225471
STK24	STK24	-0.437073	3.46024	0.00760705	0.040738
CAPZA1	CAPZA1	-0.437504	6.52877	0.000298354	0.0034719
DAGLB	DAGLB	-0.437757	3.70683	0.00123531	0.0103493
KLHL24	KLHL24	-0.439056	5.83202	0.00638674	0.0357109
HIBCH	HIBCH	-0.439501	5.0356	0.00485119	0.0290641
STX2	STX2	-0.440191	5.00138	0.000356393	0.00401686
ANKRD13A	ANKRD13A	-0.440855	6.47444	0.00384891	0.024364
CCNY	CCNY	-0.440984	3.72298	0.0070999	0.0387427
HMBOX1	HMBOX1	-0.441434	4.97013	0.0087293	0.0449652
LOC101791905	XYNA	-0.442109	4.22204	0.0041277	0.0256666
PLCL2	PLCL2	-0.442158	4.90862	0.00306635	0.0205594
ATM	ATM	-0.442446	4.5146	0.00730232	0.0395269
ERO1B	ERO1B	-0.442725	5.25461	0.00415768	0.0257891
RNF146	RNF146	-0.444088	4.04064	0.000354897	0.00400514
GARNL3	GARNL3	-0.444643	4.31992	0.00575816	0.0331085
DNAJC19	DNAJC19	-0.445502	4.12518	0.00929166	0.04698
FAM117B	FAM117B	-0.446405	3.78972	0.0066271	0.0367104
AGL	AGL	-0.446512	4.6733	0.00225345	0.0161645
FHOD1	FHOD1	-0.446842	4.47399	0.00649048	0.036113
LOC101792332	LOC101792332	-0.447113	3.35588	0.0056569	0.0326335
GYG1	GYG1	-0.44796	4.41491	0.000874016	0.00794396
CD151	CD151	-0.449335	5.74017	0.00521872	0.0307004
ZBTB38	ZBTB38	-0.450011	4.85565	0.00448652	0.0273887
EIF3F	EIF3F	-0.45074	6.15286	0.00546974	0.0318252
MAP3K5	MAP3K5	-0.450822	4.32325	0.00147622	0.0118623
PRKX	PRKX	-0.45098	4.51658	0.000572575	0.00572249
SPOPL	SPOPL	-0.452387	5.36266	0.00199774	0.014727
MSL1	MSL1	-0.45288	5.10261	0.00231266	0.0164748
ZMYM2	ZMYM2	-0.452977	4.51031	0.00877382	0.0451074
TNRC6C	TNRC6C	-0.45301	4.91209	0.000630178	0.00618208
CCND1	CCND1	-0.453939	5.86029	0.0041553	0.0257891
FAM126A	FAM126A	-0.455422	5.91907	0.00501743	0.0298362
BMPR2	BMPR2	-0.45543	6.79823	0.00597721	0.0339346
BNIP3L	BNIP3L	-0.455598	6.45226	0.000545626	0.00554468
MAP2K5	MAP2K5	-0.455752	5.06398	2.71328e-05	0.0005052
MAPK8	MAPK8	-0.45704	4.78309	0.0025267	0.017698
NEDD4	NEDD4	-0.457553	4.10677	0.00863316	0.0446271
LOC101799320	SERTAD2	-0.458431	4.42657	0.00032781	0.00374584
ST8SIA4	ST8SIA4	-0.458867	4.23792	0.000532049	0.00544769
LOC119716123	TGFBR1	-0.459877	3.90155	0.00554336	0.0321471
JAK1	JAK1	-0.459959	7.06432	0.00463924	0.0281302
EML4	EML4	-0.460115	5.06062	0.00184546	0.0139322
FUT11	FUT11	-0.462308	3.07123	0.00595964	0.0339006
KIAA1143	KIAA1143	-0.463043	4.58542	0.00530635	0.0310805
KLF13	KLF13	-0.464858	5.41266	0.000855058	0.00781208
CBLB	CBLB	-0.465337	4.89189	0.00111874	0.00960609
ZBTB46	ZBTB46	-0.466378	4.46379	0.00235377	0.0167277
ATP11B	ATP11B	-0.466771	6.34824	0.00184978	0.0139521
SLC9A5	SLC9A5	-0.468078	4.31032	0.00530111	0.0310602
MTMR10	MTMR10	-0.468267	5.25705	0.00757668	0.0406249
PHF21A	PHF21A	-0.468648	4.31954	0.0015036	0.0120176
ACADSB	ACADSB	-0.469553	5.25718	0.000585781	0.00581147
MAP3K3	MAP3K3	-0.469619	5.36716	0.000233804	0.00283648
FAN1	FAN1	-0.470668	3.00855	0.00642621	0.0358235
TNFAIP8L1	TNFAIP8L1	-0.470832	4.40085	0.00488623	0.0292187
ACAP2	ACAP2	-0.47092	5.5426	0.000696059	0.00668278
CNOT6	CNOT6	-0.472239	6.76982	0.00117673	0.00998717
TBC1D5	TBC1D5	-0.472268	4.96435	0.000506123	0.00523719
SRP72	SRP72	-0.47257	6.22415	0.000617002	0.00606978
PDIK1L	PDIK1L	-0.473083	4.22059	0.00127606	0.0105946
SIAH2	SIAH2	-0.473313	4.21954	0.00722806	0.039247
HIP1	HIP1	-0.474003	4.71884	0.00201851	0.0148617
BTF3L4	BTF3L4	-0.475096	6.58741	0.00012525	0.00173453
KDM4B	KDM4B	-0.475541	4.71565	0.000261427	0.00310723
CAMK1D	CAMK1D	-0.475601	4.87643	0.00343256	0.0224157
ACADM	ACADM	-0.476046	5.95055	0.00121449	0.0102138
ABI2	ABI2	-0.476306	4.81825	0.000176728	0.00226853
LOC101803784	LOC101803784	-0.478193	4.11386	0.000571418	0.00571418
TRMT44	TRMT44	-0.478436	3.14958	0.00533361	0.0311886
CCNI	CCNI	-0.479423	7.03894	0.00301871	0.0203156
APPL1	APPL1	-0.480637	4.55363	1.6369e-05	0.000335793
ANKMY2	ANKMY2	-0.480919	4.65256	0.000121525	0.00168828
SGCB	SGCB	-0.481662	4.81351	0.0014433	0.0116512
ALDH5A1	ALDH5A1	-0.482973	4.12699	0.00504613	0.0299662
IFFO1	IFFO1	-0.483196	3.36436	0.00259861	0.0180791
WDR47	WDR47	-0.483614	3.59307	0.00396581	0.0249336
STAT4	STAT4	-0.484946	4.59072	0.0094808	0.0476277
STK38	STK38	-0.486169	5.94736	0.00267217	0.0184161
UHRF1BP1L	UHRF1BP1L	-0.487696	4.04381	0.00328717	0.0217003
KRIT1	KRIT1	-0.488117	4.54702	0.000716112	0.00682307
GALC	GALC	-0.4886	4.69222	0.00851964	0.0441573
UBL3	UBL3	-0.488881	6.32502	0.000658386	0.00638912
TLE4	TLE4	-0.488893	3.63213	0.00869416	0.044833
PKD2	PKD2	-0.489299	4.04682	0.00554335	0.0321471
B4GALT5	B4GALT5	-0.489663	5.19708	0.00074573	0.00707075
UBE2E1	UBE2E1	-0.489673	4.14076	0.000432575	0.004631
MRAS	MRAS	-0.48977	4.51054	0.00729925	0.0395235
FAM76B	FAM76B	-0.490033	4.07645	2.90529e-05	0.00053198
SESN1	SESN1	-0.490237	6.43644	0.00279156	0.0190591
NFU1	NFU1	-0.490309	5.03074	0.000906908	0.00817521
PGM2L1	PGM2L1	-0.491076	4.23131	0.000456653	0.00482755
OAZ2	OAZ2	-0.491411	5.3215	0.00322412	0.0214048
RASAL2	RASAL2	-0.491568	5.70483	0.000568492	0.00570768
LOC101797103	HDHD5	-0.492453	2.82568	0.00443925	0.0271519
TMEM245	TMEM245	-0.492866	4.88913	0.000161274	0.00211973
C13H3orf18	C13H3orf18	-0.493604	2.49815	0.00823618	0.0430369
BOK	BOK	-0.493908	3.25568	0.00808782	0.0424642
[truncated: 1,573 more rows]

## Sheet: VN1293 Spleen 3 dpi
genes	genes	logFC	logCPM	PValue	FDR
LOC101790812	CYP1A4	8.4271	1.70268	1.52981e-15	2.06594e-13
LOC119718688	CLEC4E-L	8.0052	0.652393	0.00066306	0.00490245
LOC119716998	CD5L	7.31327	2.40165	7.01101e-27	6.60682e-24
IFITM1	IFITM1	6.81249	5.08102	3.46146e-17	5.95915e-15
LOC119713380	LOC119713380~	6.67341	-2.02989	9.37027e-05	0.000973045
LOC113841984	DMBT1-L2	6.37592	-1.5713	2.00756e-10	1.02182e-08
LOC113839656	FSIP2	6.22063	-3.26133	0.0018499	0.0110303
LOC119714097	HSP30C-L	6.04233	1.38271	7.03205e-10	3.14205e-08
LOC119715110	DMBT1-L..same as L2	6.03266	-2.49494	8.4429e-06	0.000128029
LOC101793492	MX1	5.94272	5.98085	9.03407e-37	7.93191e-33
LOC113839652	LOC113839652ncRNA	5.93273	-3.09039	0.00405457	0.0205941
LOC119718726	TYMP	5.77104	1.37932	9.24529e-09	3.15851e-07
LOC101800410	CD1B3	5.75623	2.38459	3.6356e-21	1.41869e-18
LOC119715109	DMBT1-L..same as L2	5.62682	-3.46469	8.74022e-06	0.000132309
APOBEC1	APOBEC1	5.47805	3.22574	9.22807e-12	6.40494e-10
LOC113843354	LOC113843354-ncRNA	5.23057	-0.730435	5.00657e-12	3.60309e-10
SLC6A11	SLC6A11	5.22624	-2.63999	1.47774e-07	3.73367e-06
CCDC194	CCDC194	5.06945	-1.82053	1.0332e-09	4.38237e-08
LOC119713237	LOC119713237 -psue	5.00977	-2.9519	2.08663e-05	0.000280132
CDH8	CDH8	5.00637	-3.33918	2.69351e-05	0.000347269
LOC101794704	IFI27L2B	4.99672	6.70402	1.76381e-16	2.7654e-14
LOC119717276	IFIT5-L…either misassembly or very recent duplication	4.96957	5.92202	1.20768e-17	2.25606e-15
IRX1	IRX1	4.93727	-0.691457	4.78909e-15	5.92228e-13
LOC113845425	PCNT	4.91055	3.67458	2.05867e-06	3.67007e-05
RSAD2	RSAD2	4.74016	5.25626	5.11897e-13	4.4721e-11
LOC101800895	OASL	4.64694	7.61783	2.96006e-18	6.33608e-16
LOC119714308	LOC119714308 -ncRNA	4.56052	-3.07953	0.0120237	0.0478224
LOC101800026	GABRR1	4.43649	-1.21193	2.59909e-05	0.000337574
LOC119717277	IFIT5-L…no protein coding	4.37881	5.70535	1.68752e-11	1.09346e-09
KCNF1	KCNF1	4.2797	1.55212	2.02134e-08	6.30458e-07
HCRTR2	HCRTR2	4.20005	-1.85911	0.000203156	0.00184882
EPSTI1	EPSTI1	4.17672	5.54698	6.08885e-18	1.215e-15
LOC119713381	LOC119713381~	4.15234	-2.97382	0.00198065	0.0116361
LOC110352629	LOC110352629-ncRNA	4.05686	-3.1501	0.000648748	0.00482304
LOC101797088	COR4	4.05023	-0.179079	7.75679e-11	4.35173e-09
MUC1	MUC1	4.02294	1.90731	0.00448848	0.0223406
LOC119712987	IFI27L2A.1	3.98646	3.54588	0.00058123	0.00439742
LOC101797569	IFIT5	3.97282	7.43768	5.83243e-11	3.38011e-09
LOC119713382	LOC119713382-ncRNA	3.93338	-3.76503	0.0119959	0.0477443
LOC119715391	LOC119715391-pseu	3.92226	1.72042	8.10156e-13	6.71054e-11
LOC101794764	PLA2G4E	3.92219	-2.21339	0.000508421	0.0039434
LOC101798108	NODAL	3.91553	-1.59758	5.51043e-11	3.20408e-09
ANGPTL7	ANGPTL7	3.91425	0.348683	1.09126e-07	2.84733e-06
LOC119717987	LOC119717987-ncRNA	3.9043	-3.43594	0.00231258	0.0130954
CMPK2	CMPK2	3.87624	5.56841	6.94507e-15	8.29629e-13
PIWIL1	PIWIL1	3.84953	-0.66677	1.4902e-09	6.21332e-08
DDX60	DDX60	3.84444	7.11532	1.7919e-12	1.39229e-10
LOC106019593	LOC106019593-ncRNA	3.79865	-2.9009	0.0028059	0.0152875
LOC119715891	LOC119715891 -ncRNA	3.77684	-3.53034	2.46931e-06	4.3448e-05
ANKFN1	ANKFN1	3.77031	-1.35891	3.63099e-07	8.20595e-06
LOC119714237	CLIP2-L	3.75265	6.07353	1.30782e-24	8.50569e-22
LOC101803673	AKR1B8-L	3.7386	-0.755592	1.4151e-10	7.50728e-09
LOC119716435	LOC119716435	3.73707	-3.44247	0.0029681	0.0159681
LOC119715298	LOC119715298-ncRNA	3.73526	1.37867	1.14505e-10	6.22507e-09
SERPING1	SERPING1	3.7254	1.53243	1.66821e-08	5.37499e-07
LOC119714924	LOC119714924 -ncRNA	3.72358	-3.23332	0.000183228	0.00169625
LOC101795407	EC 2.1.1.22	3.70549	-1.90836	0.000603416	0.00454374
LOC106020323	LOC106020323-ncRNA	3.70025	-2.06772	0.000350338	0.00290459
UBE2L6	UBE2L6	3.69973	4.10289	2.8433e-24	1.72166e-21
LOC101795406	IFNL3	3.69955	-1.96072	0.0119308	0.0475824
RAB17	RAB17	3.69954	1.26363	0.00723259	0.0325736
LOC113840340	GZMA	3.67822	3.04655	2.99484e-18	6.33608e-16
LOC119717643	LOC119717643 -ncRNA	3.60839	-0.0313467	2.59715e-06	4.5289e-05
LOC119714477	LOC119714477-ncRNA	3.5872	-2.40362	0.00176334	0.010637
LOC113844853	LOC113844853-ncRNA	3.58652	-1.41894	2.50636e-10	1.25033e-08
LOC106020235	LOC106020235-ncRNA	3.57218	-0.702997	0.00037126	0.00304499
CIDEC	CIDEC	3.5677	0.0539916	2.94343e-05	0.00037563
USP18	USP18	3.559	6.27366	2.0546e-17	3.71946e-15
GJB7	GJB7	3.54626	0.428541	9.12966e-06	0.000137745
LOC101793679	PLA2G4E	3.54155	-0.755256	3.35432e-07	7.65954e-06
LOC119715897	LOC119715897 -ncRNA	3.51924	-1.29381	6.52503e-12	4.59256e-10
LOC101791268	LYPD6	3.50538	0.70413	0.0107135	0.0437404
NR1H4	NR1H4	3.4999	3.06165	5.78643e-12	4.09716e-10
LOC119717891	LOC119717891-ncRNA	3.49221	-0.612994	8.70216e-15	1.01199e-12
LOC113839905	LOC113839905-ncRNA	3.47992	-1.82581	6.55508e-10	2.95147e-08
LOC119718081	LOC119718081-ncRNA	3.45087	-0.88657	5.48082e-13	4.7178e-11
LOC110353243	LOC110353243-ncRNA	3.42476	-2.70966	8.9793e-08	2.38542e-06
LOC119714098	HSP30C	3.41855	4.14362	1.29689e-05	0.00018759
LOC106015924	LOC106015924-ncRNA	3.41392	-1.66288	0.000477221	0.0037394
LOC101801682	CLEC#	3.39108	-2.83771	0.0030978	0.0165442
LOC119717567	LOC119717567 -ncRNA	3.38216	-3.59837	0.00126208	0.00819304
LOC119716686	LOC119716686-ncRNA	3.37434	-0.959693	4.77452e-07	1.05063e-05
LOC101791571	ARL16	3.3657	4.33825	1.37903e-19	3.66906e-17
GAS6	GAS6	3.34638	4.80171	1.88986e-36	1.1062e-32
MTNR1B	MTNR1B	3.33389	-2.07289	0.00186765	0.0111022
LOC119716704	CENPE-L	3.32815	-3.16183	0.000333775	0.00278701
LOC119715154	NUGGC-L	3.32051	-2.03189	8.57171e-09	2.95716e-07
SLC5A7	SLC5A7	3.31568	4.49259	0.00272978	0.0149657
ACKR4	ACKR4	3.3149	3.32566	2.19602e-19	5.6709e-17
CGN	CGN	3.30441	3.9068	4.39615e-33	1.54393e-29
LOC110352081	LOC110352081-ncRNA	3.27696	-0.753469	2.57594e-11	1.62127e-09
LOC101793233	CLEC17A	3.27009	5.05146	1.07499e-19	3.09455e-17
LOC101792103	LOC101792103~	3.24319	-3.37664	0.000796366	0.00566161
LOC113841930	LOC113841930-ncRNA	3.2288	-2.19924	8.78336e-05	0.000924121
LOC101791385	CCL5	3.22597	3.88739	2.26132e-09	9.02473e-08
LOC101796691	ANKRD26	3.22087	-2.98113	0.000347669	0.00288629
LOC101798585	ALDH3B1	3.21881	-1.44344	4.02655e-09	1.51405e-07
IL4I1	IL4I1	3.21772	3.93505	3.89623e-07	8.74908e-06
LOC119717862	LOC119717862-ncRNA	3.2173	0.147656	8.72176e-19	2.06965e-16
LOC119713997	BCL2L14	3.21019	3.19386	1.24292e-15	1.70513e-13
GUCA1B	GUCA1B	3.20171	-1.94811	1.72465e-05	0.000238839
LOC110352318	LOC110352318-ncRNA	3.18785	-2.92348	3.68658e-06	6.2008e-05
LOC101792586	WDR64	3.18518	1.03263	2.58515e-10	1.28096e-08
LOC106016555	LOC106016555-ncRNA	3.17535	1.67011	1.54122e-15	2.06594e-13
LOC119718509	CA15L	3.16647	-2.68048	4.18156e-07	9.3183e-06
LOC101791001	CYP1A5	3.15801	0.936732	0.000261246	0.0022846
LOC113843692	IFITM3	3.15603	7.18071	5.53323e-25	3.73706e-22
PITX2	PITX2	3.15192	1.32286	9.99456e-05	0.00101978
SAMD15	SAMD15	3.14395	-2.28063	2.51243e-05	0.000328261
LOC119715924	LOC119715924-ncRNA	3.14393	-0.517135	2.53827e-06	4.4483e-05
LOC119716328	LOC119716328 -ncRNA	3.14149	-3.46914	0.000440422	0.00349788
LOC101793511	SAMD9	3.13381	7.82754	1.17743e-20	4.21953e-18
LOC101796308	ZP3	3.1028	-3.55171	0.0111616	0.0451505
LOC113841140	MROH2B	3.0989	-3.06748	0.00528308	0.0254028
LOC119715136	LOC119715136-ncRNA	3.08899	-1.7558	0.00638708	0.0294685
CCR10	CCR10	3.08451	-0.0432747	3.60864e-11	2.17758e-09
LOC101796911	ALDH3B1	3.07705	2.16599	9.38461e-29	1.1771e-25
ANKLE1	ANKLE1	3.07548	-1.3557	2.83081e-08	8.45482e-07
PARM1	PARM1	3.07303	2.52347	1.79078e-18	3.98051e-16
LOC113845378	CLEC2B-L	3.07136	6.46183	0.00198324	0.0116474
LOC119714920	LOC119714920 -ncRNA	3.06452	-2.1757	0.000914091	0.00632694
LOC101796809	HERC3	3.05696	5.24186	3.9834e-16	5.78087e-14
LOC119714927	LOC119714927 -ncRNA	3.05187	-3.30634	0.00386507	0.0197816
LOC101797392	KRT80	3.05009	-0.160053	1.34706e-05	0.000193413
FOXN4	FOXN4	3.03735	-1.98137	3.55307e-05	0.00043907
LOC119716954	LOC119716954 -ncRNA	3.0333	-2.96174	0.000402829	0.00324332
LOC119717931	LOC119717931-ncRNA	3.02672	-3.43313	0.0112845	0.045511
LOC119715074	LOC119715074-ncRNA	3.01728	1.0384	1.95063e-07	4.76398e-06
LOC119716531	LOC119716531-pseuo	3.01668	1.91079	4.15263e-09	1.55812e-07
PLAC8	PLAC8	3.01378	3.96219	3.91898e-08	1.14125e-06
C1QB	C1QB	2.9867	5.59606	6.48849e-29	9.49482e-26
LOC119716594	LOC119716594-psue	2.9526	3.65598	3.53364e-09	1.33408e-07
LOC110354597	cygnin	2.93829	-2.92842	0.000524985	0.00404685
LOC113844155	CARNMT1	2.93384	-2.43712	0.00123604	0.00805976
LOC101802642	NUGGC	2.91508	2.80567	6.63825e-10	2.98127e-08
LOC101797182	GJB3	2.88967	1.50927	0.00999477	0.0415344
IRF7	IRF7	2.88785	5.56845	1.02152e-18	2.36025e-16
PTX3	PTX3	2.87587	0.196879	0.000102787	0.00104392
EML6	EML6	2.86989	0.656778	9.67006e-08	2.55732e-06
LOC113843461	LOC113843461~	2.85974	-3.30004	0.0045081	0.0224128
LOC101794355	H2B-V	2.85466	-0.399936	2.82707e-11	1.7604e-09
LOC119715135	NUGGC-L	2.83498	-0.779755	3.06317e-08	9.08603e-07
LOC119718505	immunoglobulin lambda-1 light chain-like	2.83056	11.2742	2.56689e-07	6.06657e-06
LOC101799803	BPI	2.82422	5.3021	7.30533e-06	0.000113285
LOC119716892	LOC119716892-ncRNA	2.81278	-1.2866	0.00368691	0.0190362
C1S	C1S	2.80838	5.61493	7.60485e-16	1.06833e-13
LOC119715150	NUGGC-L2	2.8003	-0.190628	6.34731e-09	2.26993e-07
LOC119715510	LOC119715510 -ncRNA	2.78348	-1.95077	1.88334e-06	3.39795e-05
LOC119715065	IgH.914-L	2.78229	4.01523	4.15516e-06	6.88345e-05
HSPA2	HSPA2	2.77811	8.38838	7.47014e-09	2.61306e-07
ATP6V1G3	ATP6V1G3	2.77559	-1.29118	0.00116155	0.00766222
LOC119718589	Ig lambda chain V-1 region-like	2.77036	5.58083	2.40138e-05	0.00031563
LOC119715071	LOC119715071 -ncRNA	2.76913	2.02397	0.000697709	0.00509853
LOC119718680	BTN1A1-L	2.75175	-1.17316	0.0080959	0.0352764
LOC113845749	BPI	2.7457	4.55657	3.62906e-07	8.20595e-06
LOC119716028	LOC119716028 -ncRNA	2.71435	-1.72282	0.00781986	0.034398
RBBP8NL	RBBP8NL	2.71359	-2.88669	0.00283916	0.0154447
HHIPL2	HHIPL2	2.7049	-0.572229	0.00180068	0.0108065
CETP	CETP	2.69685	-0.581899	4.0043e-05	0.000485939
C1QA	C1QA	2.69304	6.14341	1.42174e-23	7.80179e-21
GP1BA	GP1BA	2.68145	3.02063	1.75881e-09	7.14922e-08
IFITM2	IFITM2	2.67708	5.27787	9.99791e-13	8.05336e-11
LOC101800226	LCN15	2.66916	1.76343	9.71507e-07	1.92765e-05
DHX58	DHX58	2.66182	4.81361	1.31592e-16	2.11995e-14
LOC113841831	LOC113841831-ncRNA	2.65405	-2.34308	3.9129e-08	1.14125e-06
DDX58	DDX58	2.65325	6.66311	3.46494e-19	8.69204e-17
PHGDH	PHGDH	2.65092	-2.39241	0.00301256	0.0161754
LOC119715151	NUGGC-L	2.65028	0.236217	2.00063e-07	4.8793e-06
C1R	C1R	2.64324	5.23822	3.59444e-12	2.59747e-10
LOC119714803	LOC119714803~	2.64322	2.79714	7.46764e-15	8.8129e-13
NR0B1	NR0B1	2.6261	-2.51237	0.00117591	0.00774243
LOC119715375	GBP2-L	2.62485	3.54184	0.000119815	0.00118399
MGAT4D	MGAT4D	2.62276	4.52634	1.81702e-16	2.82361e-14
LOC119717159	LOC119717159 -ncRNA	2.61665	-3.20388	0.0028974	0.0156693
AXDND1	AXDND1	2.59663	-2.42796	9.79534e-07	1.94138e-05
LOC119715067	IgH.914-L	2.59116	1.95795	6.05509e-06	9.63983e-05
LOC101797566	GSTP1	2.59099	7.0246	2.3878e-08	7.26686e-07
KCTD16	KCTD16	2.58986	-1.81664	0.000128526	0.00125454
LOC119715075	LOC119715075 -ncRNA	2.58724	1.55663	1.19606e-05	0.000175351
ZP1	ZP1	2.58696	2.44248	4.84577e-11	2.87472e-09
LOC119716307	LOC119716307-ncRNA	2.58567	0.265659	2.26138e-08	6.95444e-07
LOC119718657	TAP1-L	2.57964	3.38313	0.000919912	0.00635587
ALDH8A1	ALDH8A1	2.56867	1.15251	4.61589e-09	1.71727e-07
FKBP11	FKBP11	2.56762	2.48449	6.43071e-18	1.2547e-15
LOC119713856	MRP-126	2.557	4.98648	4.69822e-07	1.03644e-05
PIM1	PIM1	2.54205	4.12309	8.72765e-31	1.91572e-27
FKBP5	FKBP5	2.53136	4.28431	6.37889e-10	2.90214e-08
LOC113841989	MTIF2-L	2.52577	11.4063	1.3686e-09	5.73569e-08
LOC106018996	LOC106018996-ncRNA	2.52318	1.25671	1.7682e-06	3.21091e-05
BFSP1	BFSP1	2.50804	-2.20337	0.0024449	0.0136883
ZBTB16	ZBTB16	2.50782	3.22633	1.69581e-06	3.09547e-05
TRANK1	TRANK1	2.49465	7.17327	2.3e-12	1.756e-10
C1QC	C1QC	2.49145	5.84881	3.48778e-18	7.29111e-16
LOC101794588	PADI1	2.48395	-2.4033	0.000743225	0.00536886
ZFAND2A	ZFAND2A	2.48381	2.96107	2.21813e-12	1.70498e-10
TLR5	TLR5	2.47956	1.3518	3.82124e-08	1.11649e-06
TM4SF19	TM4SF19	2.47597	-3.21457	0.000939707	0.00646348
LOC101798586	BPI	2.47512	4.51594	4.38093e-05	0.000521587
LOC119718507	Ig lambda chain V-1 region-like	2.47485	4.70457	3.06166e-05	0.000388178
COL9A3	COL9A3	2.4715	1.50164	1.05498e-06	2.06297e-05
FYB2	FYB2	2.4712	1.34396	0.00074155	0.00536311
LOC119717910	HEPACAM2-L	2.469	-2.76984	1.34855e-05	0.000193468
LOC119713964	LOC119713964 -ncRNA	2.46648	-0.293483	0.000149049	0.00142555
LOC119715376	GBP2-L	2.46419	3.27756	0.000557435	0.00424667
LOC113841282	28s rRNA	2.45699	4.47302	6.37943e-10	2.90214e-08
LOC101797494	CYP1B1	2.44724	1.64871	5.30689e-07	1.14906e-05
LAMC2	LAMC2	2.44672	3.09297	0.000130934	0.00127309
LOC119717946	LOC119717946 -ncRNA	2.44251	-2.17846	0.00103803	0.0070188
LOC119716530	NUGGC-L1	2.43434	3.29907	1.02413e-06	2.01385e-05
LOC119714765	LOC119714765-ncRNA	2.42398	6.0463	3.40894e-10	1.61786e-08
EIF2AK2	EIF2AK2	2.42248	7.91647	1.0184e-13	9.99056e-12
LOC101791581	FCN2	2.42166	-2.62405	0.00773277	0.0341432
LOC119715378	GBP2-L	2.40691	2.46608	5.21395e-05	0.000602744
LOC106016418	LOC106016418-ncRNA	2.39901	-2.54301	5.91146e-05	0.000667557
DRAM1	DRAM1	2.38979	5.25367	9.80551e-30	1.72185e-26
LOC101794455	LOC101794455-ncRNA	2.38967	-1.52245	0.00883442	0.0377084
CCDC162P	CCDC162P	2.38655	1.72147	5.61152e-08	1.55915e-06
PDK4	PDK4	2.38532	5.85305	1.62093e-09	6.63287e-08
LOC119715133	NUGGC-L	2.38466	1.08493	1.3299e-05	0.000191106
LOC119718256	LOC119718256 -ncRNA	2.37862	-2.69913	0.00267039	0.0146957
LOC106016429	LOC106016429-ncRNA	2.37256	-1.94679	0.000366447	0.00301256
LOC119713006	SIRPA-L	2.37044	0.0578375	9.3999e-07	1.87571e-05
EAF2	EAF2	2.36735	4.99869	4.0037e-25	2.8122e-22
APOLD1	APOLD1	2.36722	1.9823	5.28247e-06	8.54145e-05
LOC101790301	ENDOD1	2.36324	3.08607	7.38623e-07	1.53675e-05
LOC113843384	LOC113843384-ncRNA	2.36256	-3.19926	0.00506545	0.0245552
LOC101792646	LOC101792646-ncRNA	2.36137	-1.935	1.44645e-06	2.69922e-05
STK32A	STK32A	2.35597	-1.6893	1.78273e-05	0.00024572
LOC119715073	LOC119715073 -ncRNA	2.35439	-0.379718	0.000321006	0.00271003
LOC113840297	GZMA	2.35107	2.24638	9.43771e-08	2.49964e-06
TMED3	TMED3	2.34332	4.80309	8.15746e-17	1.35137e-14
LOC101803211	LOC101803211~	2.33942	4.04526	0.00248468	0.0138765
CHAC1	CHAC1	2.33177	2.93866	3.40967e-11	2.07176e-09
LOC110351439	H3	2.33133	-3.38576	0.000101236	0.00102996
JCHAIN	JCHAIN	2.33073	10.4276	3.45158e-08	1.01524e-06
LOC106017920	LOC106017920-ncRNA	2.33052	0.584973	0.000144767	0.00139217
LOC106020449	LOC106020449-ncRNA	2.32591	-2.28368	2.5946e-07	6.12382e-06
LOC119718682	CD69-L	2.32014	0.784928	0.000107832	0.00108637
IRF6	IRF6	2.30816	3.86636	2.28919e-07	5.46915e-06
CREB3L3	CREB3L3	2.30051	2.74321	0.00215182	0.0123645
LOC101800424	CCL24	2.29982	-1.55714	4.3065e-05	0.000514787
LOC106019040	LOC106019040-ncRNA	2.29379	-3.76155	0.00530154	0.0254567
IL10	IL10	2.29181	-0.102669	5.55229e-05	0.000633105
LOC101791673	LOC101791673~	2.26848	-1.15019	0.000391693	0.00317697
SYT8	SYT8	2.26359	0.772771	0.00448003	0.0223049
LOC106018390	LOC106018390-ncRNA	2.26069	0.383912	5.38151e-06	8.66172e-05
LOC101796105	PMLL	2.25949	4.10065	1.99551e-14	2.16303e-12
LOC101802038	TUBA5	2.25551	-0.0427395	7.35946e-06	0.000113861
B3GNT7	B3GNT7	2.2497	2.63571	0.000374595	0.00306805
LOC119718238	HYAL3	2.2471	0.991228	3.50892e-09	1.32794e-07
RNF213	RNF213	2.24575	7.89096	7.94072e-10	3.51232e-08
LOC113843492	NKX6-1	2.24156	0.415502	0.00270996	0.0148755
NMI	NMI	2.24037	6.84021	3.45011e-17	5.95915e-15
LOC113843905	LOC113843905-ncRNA	2.24005	-1.18744	0.00156054	0.00965235
LOC119715264	SLC22A6-L	2.23934	-3.53353	0.000780697	0.00558186
LOC113843042	H2B-IV	2.23873	1.6295	2.54726e-09	1.00517e-07
LSMEM2	LSMEM2	2.23343	-1.62245	0.000123718	0.00121571
CDH3	CDH3	2.2297	2.29475	2.91622e-10	1.40684e-08
LOC106017001	MTIF2-L	2.22873	-1.22714	0.00189039	0.0111993
LOC113843474	LOC113843474-ncRNA	2.22832	-3.69558	0.00579193	0.0273037
TPST1	TPST1	2.20792	3.2969	2.27904e-13	2.10631e-11
ASB2	ASB2	2.20107	3.72572	1.30503e-11	8.74671e-10
LOC119715068	Ig heavy chain V region 6.96	2.19862	0.653671	0.000149205	0.00142626
BHLHA15	BHLHA15	2.19698	1.18549	7.08562e-09	2.48847e-07
LOC101795465	PROZ	2.19635	-0.698303	7.12484e-05	0.00077613
SYT17	SYT17	2.1963	-0.00606572	2.28611e-08	7.00077e-07
LOC119715489	18s rRNA	2.19076	10.1749	4.8425e-08	1.38267e-06
TSGA10	TSGA10	2.19036	0.0552851	0.00221211	0.0126571
LOC119717198	LOC119717198 -ncRNA	2.1886	-2.95535	0.00485317	0.0238249
LOC113843368	LOC113843368-pseu	2.18832	2.16551	1.32994e-06	2.50307e-05
BCL2L15	BCL2L15	2.18567	4.01434	3.7157e-08	1.08928e-06
LOC101803350	NUGGC-L3	2.18514	4.17149	7.84933e-05	0.000840453
LOC101790497	HA1F	2.18489	9.30623	9.16144e-05	0.000955881
ALDH1A3	ALDH1A3	2.18181	4.835	2.08816e-14	2.24957e-12
QSOX1	QSOX1	2.17605	2.23971	6.41564e-13	5.41628e-11
LOC106016514	LOC106016514-ncRNA	2.17431	-1.94012	7.19955e-05	0.000783296
LOC101798606	LYZ-L	2.1649	-3.32696	0.000395385	0.00319805
PROK2	PROK2	2.16355	-1.00671	3.72145e-05	0.000456664
LOC101802682	SERPINB	2.15437	1.06076	0.000111022	0.00111085
LOC119717767	LOC119717767-ncRNA	2.14672	-1.46444	0.000185617	0.00171369
LOC101804397	LTC4S	2.14186	1.16754	1.89243e-08	5.9554e-07
MITD1	MITD1	2.13661	6.80491	3.10632e-16	4.54559e-14
DND1	DND1	2.12896	-2.52479	0.012272	0.0485788
CFAP206	CFAP206	2.1244	0.907918	3.20772e-05	0.000403493
RNF135	RNF135	2.12164	5.74599	4.7407e-11	2.82192e-09
LOC113843265	LOC113843265-ncRNA	2.12014	-1.19775	0.00338381	0.017801
LOC113841281	18S rRNA	2.11806	10.342	7.94566e-08	2.13017e-06
LOC113841174	GP1-L	2.11773	8.21691	1.24962e-07	3.21279e-06
LOC119715076	LOC119715076 -ncRNA	2.11585	-0.437054	0.00148115	0.00929223
TRPM8	TRPM8	2.10559	-3.24307	0.00590092	0.0276985
PAPSS2	PAPSS2	2.10387	3.9616	6.31728e-11	3.6134e-09
MANF	MANF	2.1014	5.41255	1.42082e-20	4.98993e-18
LOC101795770	Caltrin-like protein 2	2.10134	-2.55457	0.00256974	0.0142428
METTL11B	METTL11B	2.08413	0.222526	7.70235e-05	0.000829266
LOC101793459	LOC101793459-ncRNA	2.081	0.546525	4.96941e-05	0.000579435
LOC101804875	FAM83D	2.07784	2.54813	9.69888e-08	2.56109e-06
MLKL	MLKL	2.07481	2.8317	4.18176e-10	1.95297e-08
LOC101791071	LOC101791071-ncRNA	2.06906	-0.547526	0.00130761	0.00843245
LOC119714219	LOC119714219 -ncRNA	2.06709	-2.2322	0.0112062	0.0452994
LOC119713151	LOC119713151~	2.06371	5.57134	1.55986e-09	6.44496e-08
LOC106019560	LOC106019560-ncRNA	2.06351	-2.225	0.000304739	0.00259264
LOC119713038	BTN1A1-L	2.05409	3.57186	0.000747553	0.00538877
LOC101798932	SERPINB10	2.04251	3.66457	1.11629e-05	0.000165139
LOC106020300	LOC106020300-ncRNA	2.04027	-2.47997	0.00340866	0.0179103
PRXL2A	PRXL2A	2.03764	4.39744	3.34634e-06	5.67199e-05
LOC113843371	LOC113843371-ncRNA	2.03706	-2.55863	0.000682637	0.00501552
GALE	GALE	2.02249	3.6006	2.91591e-17	5.17051e-15
LOC106020367	LOC106020367-ncRNA	2.02178	-2.60316	6.0443e-05	0.000679936
TENT5C	TENT5C	2.02165	5.52537	6.11422e-11	3.50868e-09
ERMN	ERMN	2.01984	-1.4502	2.11625e-06	3.76889e-05
PML	PML	2.01236	4.15484	1.21966e-16	2.00161e-14
COL25A1	COL25A1	2.00582	-0.296506	0.0020906	0.0121118
LOC119715894	LOC119715894 -ncRNA	2.00564	-1.77367	0.00455126	0.0225763
SPDEF	SPDEF	2.0036	2.61627	0.00805653	0.0351572
C9H2orf72	C9H2orf72	1.99668	0.602136	0.00208877	0.0121052
TDRD7	TDRD7	1.9931	6.14338	9.25181e-11	5.1412e-09
LOC119715152	LOC119715152-pseu	1.98797	3.15441	0.000746672	0.00538694
LOC119712973	CCDC81-L	1.98743	-2.14691	0.00200346	0.0117152
LOC110354195	MSLN	1.98089	-1.36563	0.00763677	0.0338218
CNPY2	CNPY2	1.98047	4.10463	2.03717e-20	6.50412e-18
LOC113845406	LOC113845406 -ncRNA	1.97974	-0.549395	0.00854831	0.0368364
LOC119718703	LOC119718703 -ncRNA	1.96485	-1.04716	0.00439649	0.0220013
NOXRED1	NOXRED1	1.96246	1.6894	0.00188958	0.0111984
TG	TG	1.95859	0.465914	0.000294161	0.00251851
KCND2	KCND2	1.95743	-1.33079	0.00165689	0.0100954
LOC119713052	NUGGC-L	1.95659	1.84791	0.000105225	0.00106499
LOC101800860	SAMD9L	1.95407	7.34907	2.77249e-10	1.35612e-08
FOXL2	FOXL2	1.95356	-1.38179	7.72305e-07	1.59549e-05
PRDM1	PRDM1	1.95206	3.78968	5.97366e-18	1.20572e-15
LOC101798651	VNN1	1.94711	5.26151	0.00134909	0.00862659
LOC119716437	LOC119716437-pseu	1.94432	2.98793	0.000838214	0.00591363
FGFR4	FGFR4	1.9403	2.30753	3.88668e-05	0.000473302
LOC119713019	SIRPB1-L	1.92371	2.25059	0.00249737	0.013913
LOC106017115	LOC106017115-ncRNA	1.92044	-3.13334	0.00158032	0.00975411
LOC106014913	LOC106014913-ncRNA	1.91488	-2.55688	0.000154992	0.00147276
LOC113844859	MT1	1.91374	2.29205	0.00125698	0.00816525
CTSL	CTSL	1.91146	7.24631	1.28243e-16	2.08514e-14
MOV10	MOV10	1.90922	5.09012	4.72911e-10	2.20274e-08
LOC119716438	LOC119716438-pseu	1.90554	2.5254	0.000326133	0.00273883
GDF15	GDF15	1.90504	-1.0831	0.000289178	0.00248311
LOC101793812	CSF2RA	1.90247	4.32151	7.34666e-19	1.76722e-16
EXPH5	EXPH5	1.90065	3.40302	1.84422e-07	4.53565e-06
STX3	STX3	1.89666	-1.14201	1.30485e-06	2.46113e-05
LOC101805370	H1-3	1.89646	-3.08333	0.00482595	0.0237255
LOC119715069	IgH.345-L	1.89476	3.218	0.000310219	0.002636
LMAN1	LMAN1	1.8938	6.96045	1.53332e-25	1.22387e-22
EDA2R	EDA2R	1.89022	1.31686	3.97852e-06	6.64096e-05
MAP3K7CL	MAP3K7CL	1.88986	1.04642	5.1069e-05	0.00059232
PRDX4	PRDX4	1.88395	5.24511	2.76541e-21	1.1562e-18
LOC113842827	LOC113842827-ncRNA	1.88332	-1.46449	5.31689e-05	0.000611425
FABP3	FABP3	1.88174	3.52801	0.00121824	0.00796731
LOC110351673	LOC110351673-ncRNA	1.88052	3.06822	1.54698e-06	2.85946e-05
ATP10A	ATP10A	1.87261	4.86276	4.82935e-13	4.24017e-11
LOC101795891	H3	1.86323	-0.506615	5.19793e-07	1.12708e-05
LOC113840231	Avidin-L	1.86236	1.91264	8.57475e-05	0.000906518
LOC119715534	LOC119715534 -ncRNA	1.85692	-2.8323	0.00345924	0.0181326
RRBP1	RRBP1	1.85677	5.87559	6.49381e-26	5.43006e-23
LOC101804301	SIRPB1	1.85445	0.719039	0.000657032	0.00486475
ALX4	ALX4	1.84812	-2.02126	0.0058017	0.0273351
AGPAT3	AGPAT3	1.84782	4.58576	5.12788e-09	1.88775e-07
ERN2	ERN2	1.84781	3.40465	1.70332e-27	1.99402e-24
IRS2	IRS2	1.84534	3.15751	3.59454e-05	0.00044326
UNC93A	UNC93A	1.84446	2.06611	0.00233071	0.0131726
DERL3	DERL3	1.84415	4.90811	2.83525e-26	2.48935e-23
LOC101794184	H2A	1.8432	-0.951895	3.6037e-06	6.07886e-05
LOC113843689	LOC113843689-ncRNA	1.84086	-1.43696	4.18568e-05	0.000502053
LOC101792755	SEC24D	1.8385	0.699154	2.92923e-10	1.40924e-08
LOC119712985	SIRPB1-L	1.83774	0.228936	2.18599e-06	3.88522e-05
LOC101797500	MAS1	1.83114	-0.680114	0.000841482	0.00593192
C11H15orf48	C11H15orf48	1.82368	7.39597	5.95685e-15	7.26405e-13
LOC106016586	LOC106016586~	1.81722	6.81499	2.56415e-09	1.00956e-07
TMC3	TMC3	1.81515	0.164694	0.000226896	0.00202866
HERPUD1	HERPUD1	1.81077	5.39493	4.22511e-31	1.0599e-27
LOC119715374	GBP2-L	1.79879	4.25173	0.00280572	0.0152875
IFI35	IFI35	1.79505	6.47765	6.3594e-11	3.62568e-09
C3AR1	C3AR1	1.79197	4.40651	1.82143e-20	6.03478e-18
ZNFX1	ZNFX1	1.78884	7.69413	1.53518e-13	1.4651e-11
LOC119715373	GBP2-L	1.7869	4.51449	0.00288891	0.0156523
LOC119717944	FDX1L	1.78605	-0.453256	3.22282e-05	0.000404812
LOC101803809	RGS2	1.78418	5.13441	1.34689e-08	4.44575e-07
TP53INP2	TP53INP2	1.78055	3.19632	4.63941e-13	4.09708e-11
ANKRD6	ANKRD6	1.77862	2.32239	7.06886e-05	0.000770989
CZH5orf34	CZH5orf34	1.77685	2.67969	2.91566e-16	4.30243e-14
LOC101803817	IL8-L	1.77623	0.548553	0.0107159	0.0437404
LOC106020611	BTN3A2	1.77469	3.3007	0.000173719	0.00162694
C27H1orf116	C27H1orf116	1.7743	2.22563	7.90392e-08	2.12222e-06
YES1	YES1	1.77178	5.533	6.36952e-15	7.71371e-13
TRAM2	TRAM2	1.77108	5.3031	0.00307117	0.016417
LOC119715077	SDR39U1-L	1.77009	-1.91219	0.00310008	0.0165463
LOC119715746	LOC119715746-ncRNA	1.76254	-0.884735	0.000181704	0.00168732
LOC110353430	LOC110353430-ncRNA	1.76022	-0.217821	1.62473e-06	2.98121e-05
ANKRD9	ANKRD9	1.75959	0.485261	5.34062e-06	8.62754e-05
LOC119715072	LOC119715072 -ncRNA	1.75816	0.773795	0.00199288	0.0116728
E2F5	E2F5	1.75762	2.71613	2.84544e-21	1.162e-18
XBP1	XBP1	1.75214	5.86009	6.0399e-32	1.76768e-28
LOC119717858	FNDC31-L	1.75102	6.34156	1.80193e-34	7.91046e-31
SCARB2	SCARB2	1.74986	5.90236	7.10327e-27	6.60682e-24
TSHR	TSHR	1.74457	-0.0516604	0.00142443	0.00900072
LOC110351440	H2A-IV	1.74295	0.221959	1.44478e-05	0.000206263
LOC106014975	LOC106014975-ncRNA	1.74265	0.580415	0.000378736	0.00309331
LOC106020182	LOC106020182-ncRNA	1.74145	-3.08211	0.0041931	0.0211826
LOC119718382	PCDHGA5-L	1.73913	-1.72459	0.00071578	0.00519599
RPAIN	RPAIN	1.73351	3.04725	3.74827e-13	3.37536e-11
LOC101796981	TRAM2	1.73307	5.13533	0.00227636	0.0129488
LOC113844889	SULT2B1	1.73295	1.05152	7.99675e-05	0.000854154
CRELD2	CRELD2	1.73141	5.98659	4.00425e-27	4.39467e-24
LOC119715070	IgH.MOP345	1.73051	3.58394	0.00211407	0.0122075
LOC101797052	SEC24D	1.72957	4.2358	2.50158e-16	3.78687e-14
LOC101800767	EP300	1.72885	5.26604	1.53656e-06	2.8462e-05
CHRM4	CHRM4	1.72283	0.393907	2.61603e-05	0.000339523
LOC106014563	LOC106014563-ncRNA	1.72249	-2.56307	0.00155904	0.00964648
EVPL	EVPL	1.71629	2.96473	3.52263e-13	3.20504e-11
LOC119713803	S100A4-L	1.71377	-0.152144	0.000653933	0.00484927
TMOD1	TMOD1	1.71236	1.72076	0.000272617	0.0023652
PDIA4	PDIA4	1.70634	7.85686	5.33169e-24	3.12081e-21
LOC119715066	IGHV3-23	1.70219	4.03659	0.00444155	0.0221447
LOC101798644	AMY2A	1.70021	3.15111	6.19145e-16	8.83917e-14
STC2	STC2	1.70004	2.35861	0.00153636	0.00953975
VIL1	VIL1	1.69389	6.64393	4.5771e-05	0.000542334
GLP2R	GLP2R	1.69127	1.55573	0.0124893	0.0493167
PIP5KL1	PIP5KL1	1.69075	-2.43562	0.00248746	0.0138765
FBLN7	FBLN7	1.68692	1.03964	0.000852206	0.00599309
ETV7	ETV7	1.6862	4.42675	1.06788e-12	8.56255e-11
CLCF1	CLCF1	1.68251	-1.04002	1.2056e-05	0.000176126
LOC101797709	LOC101797709~	1.67275	5.4037	8.46295e-23	4.37086e-20
LOC113845165	LOC113845165 -ncRNA	1.66977	-2.53212	0.000658988	0.00487646
MRPL30	MRPL30	1.6685	4.18171	1.05586e-14	1.19619e-12
ALDH1L2	ALDH1L2	1.66784	2.26299	0.000119265	0.00117922
LOC101803753	c-factor	1.66779	3.16987	0.00988508	0.0411625
LOC106015816	LOC106015816-ncRNA	1.66517	0.0822506	1.2341e-08	4.10433e-07
ANKRD24	ANKRD24	1.66294	-0.724216	0.000485816	0.00379321
LOC101798361	H2B-V	1.65942	0.167315	4.1308e-05	0.000496487
SELENOM	SELENOM	1.65577	3.44319	6.47965e-10	2.93254e-08
SLC25A29	SLC25A29	1.65515	4.19899	2.32921e-15	2.96384e-13
NEURL1	NEURL1	1.65339	3.65739	1.13763e-11	7.80341e-10
LOC101801622	IL20	1.65192	-0.073636	2.67186e-05	0.000345492
LOC101793813	CTCFL	1.65182	-1.96583	0.00207593	0.0120627
HSP90B1	HSP90B1	1.64842	9.24031	1.42408e-16	2.27335e-14
LOC119717701	LOC119717701 -ncRNA	1.64235	-3.7627	0.0116895	0.0467899
AMIGO3	AMIGO3	1.64217	-1.20027	0.000357772	0.00295785
TXNDC5	TXNDC5	1.63989	7.07537	1.03942e-15	1.43719e-13
CFAP45	CFAP45	1.63842	-0.857015	0.00975278	0.0407081
MYOZ3	MYOZ3	1.63635	0.110238	0.000167735	0.00158017
EIF4EBP1	EIF4EBP1	1.63273	5.62044	5.79364e-13	4.93865e-11
LOC101800358	EXFABP	1.63239	6.59539	0.000278538	0.00240232
MEF2B	MEF2B	1.63205	1.18381	8.67593e-07	1.74313e-05
TMEM106C	TMEM106C	1.62296	1.85768	2.05588e-06	3.66882e-05
CREG1	CREG1	1.62238	7.64022	1.58141e-08	5.14253e-07
BMP6	BMP6	1.62038	5.66255	2.07208e-09	8.34688e-08
LOC101801190	MRC1	1.61958	4.63491	2.47599e-08	7.50091e-07
BMERB1	BMERB1	1.6194	1.61966	3.30525e-09	1.26725e-07
CTSB	CTSB	1.61939	8.46785	6.28704e-18	1.24045e-15
BAG3	BAG3	1.61767	4.57857	6.36658e-06	0.0001009
HYAL1	HYAL1	1.61656	1.18645	0.000930671	0.00641893
RBM47	RBM47	1.61627	5.32519	1.23007e-14	1.3758e-12
LOC101797199	F10	1.61625	-0.239212	9.62903e-05	0.000994037
SLC31A1	SLC31A1	1.61568	6.8728	5.50079e-14	5.64876e-12
HSPA5	HSPA5	1.61531	8.65943	1.24849e-12	9.87543e-11
PID1	PID1	1.61505	2.82591	2.7696e-14	2.92977e-12
LOC110353170	LOC110353170-ncRNA	1.61438	3.87967	2.46259e-11	1.5555e-09
CCL26	CCL26	1.60658	2.17303	5.75764e-07	1.22998e-05
LOC119714436	AP-1-L	1.60631	4.06065	1.08248e-09	4.58032e-08
LOC106019327	ADGRE3	1.60619	2.11255	8.71995e-11	4.86103e-09
SCNN1D	SCNN1D	1.60585	-1.25924	0.000256198	0.00224702
OTUD1	OTUD1	1.60523	3.58472	1.24899e-06	2.3762e-05
DDIT4	DDIT4	1.60017	2.95771	1.3241e-05	0.000190428
LOC119715976	LOC119715976-ncRNA	1.59925	-2.86673	0.00807086	0.035211
PRX	PRX	1.59854	-0.985555	0.00200166	0.0117104
GFUS	GFUS	1.59747	4.56533	1.62793e-17	3.0091e-15
PDIA6	PDIA6	1.59446	7.53708	3.69548e-22	1.75386e-19
TNFRSF17	TNFRSF17	1.59023	2.85439	6.50096e-06	0.000102752
AZIN2	AZIN2	1.58935	-0.846878	0.00248673	0.0138765
LOC101795121	H2AC20	1.5887	-2.49377	0.000202594	0.00184711
CABP4	CABP4	1.58612	-1.86527	0.00785989	0.0345254
LOC101797692	SLFN5	1.58051	5.25976	9.75136e-08	2.5679e-06
SMIM33	SMIM33	1.57635	0.973128	0.000755309	0.00543352
LOC119718512	SVOP	1.57153	-1.79695	0.0104636	0.0429833
LOC119713226	LOC119713226 -ncRNA	1.56924	-1.50891	0.00205062	0.0119462
STAT2	STAT2	1.56649	3.31422	2.53135e-08	7.65068e-07
LOC101795569	SULT1D1	1.56293	5.06797	0.000301347	0.00257001
GMPPB	GMPPB	1.56083	2.8134	1.52446e-06	2.83148e-05
PSPH	PSPH	1.56028	1.29014	6.44264e-09	2.29332e-07
LOC106015994	LOC106015994-ncRNA	1.56001	-3.00266	0.00743393	0.0331714
DNAJA4	DNAJA4	1.55843	6.21307	1.98928e-06	3.56446e-05
LOC113844272	AMY2A	1.55564	-0.262377	1.91764e-07	4.69649e-06
HELZ2	HELZ2	1.5552	5.83133	0.000487627	0.00380397
PROC	PROC	1.55478	0.274677	4.13847e-05	0.000497069
LOC101790248	H2AZ1	1.55448	5.75317	4.82297e-19	1.17627e-16
LOC106016657	LOC106016657-ncRNA	1.55254	-2.44789	0.000885174	0.00617547
CGAS	CGAS	1.54863	2.24935	7.25482e-13	6.03766e-11
GSDMA	GSDMA	1.54856	5.07802	2.38574e-09	9.43551e-08
LOC101796226	SELENOM	1.54771	3.39713	1.78225e-08	5.71099e-07
BTD	BTD	1.54692	2.50619	2.17991e-11	1.39197e-09
EBI3	EBI3	1.54468	0.299216	0.000134065	0.00130137
ZFYVE28	ZFYVE28	1.54247	1.80833	7.73756e-08	2.08073e-06
LOC113843097	LOC113843097-ncRNA	1.54177	-2.16078	0.00391172	0.0199854
SSR1	SSR1	1.53988	6.52662	1.11387e-19	3.10468e-17
DUSP1	DUSP1	1.53971	5.02384	7.72317e-05	0.000830956
CDR2	CDR2	1.53802	3.93655	1.35047e-07	3.44819e-06
RBM43	RBM43	1.53797	3.72411	2.36309e-08	7.20413e-07
STOML1	STOML1	1.53611	2.82572	1.40257e-09	5.86406e-08
HYOU1	HYOU1	1.53573	6.65332	1.10317e-20	4.03576e-18
LOC113840169	LOC113840169-ncRNA	1.53425	1.75224	2.86517e-07	6.67272e-06
TCIRG1	TCIRG1	1.53145	4.64662	2.8684e-12	2.12528e-10
UROC1	UROC1	1.52954	-1.42808	0.0123605	0.0488742
LOC119718681	CD69-L	1.52877	1.78225	0.000667677	0.00493036
PLA1A	PLA1A	1.52798	0.536	3.38021e-05	0.00042067
LYVE1	LYVE1	1.52699	3.6626	3.34587e-05	0.000417283
LOC119714935	LOC119714935~	1.52686	1.55452	0.00941141	0.0396004
GDF7	GDF7	1.52618	0.191151	0.00556877	0.026415
LOC101804602	ASAL	1.52606	2.83987	0.00033086	0.00276901
LOC119716706	RSPH6A-L	1.52396	0.0137603	0.00487915	0.023879
MGAT2	MGAT2	1.52076	3.30169	2.49659e-20	7.69125e-18
PRIMPOL	PRIMPOL	1.52001	2.60464	9.94444e-13	8.04721e-11
LOC119714767	CCDC81-L	1.51911	-2.7961	0.0107301	0.043778
LOC101795509	H4C1	1.51231	1.83055	1.51387e-07	3.80854e-06
LOC101798744	PARP14.2	1.5115	6.81558	5.06649e-11	2.96558e-09
LOC101803187	SPHKAP	1.51101	0.657271	0.00544411	0.0259567
KCNE3	KCNE3	1.50788	2.56584	0.000150174	0.00143462
ECE2	ECE2	1.50645	-2.26424	0.00429506	0.0216169
TRIM46	TRIM46	1.50496	1.71933	9.6706e-10	4.18265e-08
ATP8B3	ATP8B3	1.50481	-1.17186	0.000793414	0.0056452
LOC110351447	H4C1	1.50338	1.84461	1.50948e-07	3.80293e-06
TSC22D3	TSC22D3	1.50279	6.30547	6.45771e-09	2.29332e-07
SYCN	SYCN	1.50135	-1.5318	0.00220203	0.0126241
ANKRD22	ANKRD22	1.50076	2.06065	0.000795103	0.00565493
ENPP4	ENPP4	1.50072	3.76449	4.01956e-07	8.99152e-06
SRPRB	SRPRB	1.4975	5.41903	1.64715e-25	1.25756e-22
ERGIC1	ERGIC1	1.49708	6.5248	1.93434e-18	4.24587e-16
STING1	STING1	1.49581	0.591623	6.65017e-05	0.000735371
LOC113843175	LOC113843175-ncRNA	1.49489	-1.80916	0.00148213	0.00929507
ERLEC1	ERLEC1	1.49215	5.84199	7.1486e-27	6.60682e-24
DONSON	DONSON	1.49197	3.86723	1.61171e-15	2.14406e-13
HMOX1	HMOX1	1.49161	5.73889	5.65578e-10	2.6067e-08
UAP1	UAP1	1.48862	3.704	1.16479e-12	9.2551e-11
CLDN1	CLDN1	1.48505	2.914	0.00268488	0.014761
IRF4	IRF4	1.48328	5.0462	2.50175e-06	4.39267e-05
LOC101790204	H1-10	1.48154	-1.81357	0.0049886	0.0242659
TMEM214	TMEM214	1.47832	2.29771	3.75718e-05	0.000460405
GGCX	GGCX	1.47427	2.62939	1.00964e-10	5.54784e-09
OGFR	OGFR	1.4741	6.92763	9.90289e-10	4.2517e-08
LOC101795565	ZC3HAV1	1.47272	7.26634	5.05502e-09	1.86876e-07
LOC101789766	SLC1A3-L	1.47061	4.15853	3.16965e-12	2.31491e-10
POLN	POLN	1.4701	-1.34725	2.3256e-05	0.000307049
LOC110353169	LOC110353169-ncRNA	1.46954	-1.41915	0.000205225	0.00186433
LOC101797844	Acnat2	1.46749	3.06774	6.68228e-06	0.000105333
SLC35B1	SLC35B1	1.46749	4.50746	2.40838e-19	6.12916e-17
LOC119717847	LOC119717847~	1.46651	-0.725334	0.00774643	0.0341812
LOC119716618	LOC119716618-ncRNA	1.46576	-1.03514	9.86844e-05	0.00101161
FICD	FICD	1.46348	3.08321	1.62815e-20	5.60593e-18
LOC113843060	H2AC20	1.46232	-1.92853	0.00015084	0.00143954
DNAJB9	DNAJB9	1.46036	5.16695	5.07075e-18	1.03538e-15
LOC113839659	SIRPB1	1.46027	0.42306	0.00250054	0.0139218
LOC101803021	HDLBP	1.45882	8.61313	1.94427e-16	2.99485e-14
LOC101791922	TRIM10	1.45751	1.24932	0.00860061	0.0369705
LOC101798906	PDCD1LG2	1.45743	3.34638	2.6785e-08	8.05385e-07
UNC93B1	UNC93B1	1.45676	2.66739	1.56705e-05	0.000220491
MYOC	MYOC	1.45656	-0.684291	0.0126859	0.0499164
LOC101790268	LYG2	1.45647	-1.02965	0.0021473	0.0123507
SHROOM1	SHROOM1	1.45568	1.45089	8.28765e-05	0.000882542
IFIH1	IFIH1	1.45539	5.40505	1.70648e-07	4.23845e-06
SULF2	SULF2	1.45439	6.16258	1.22125e-11	8.27997e-10
PPARG	PPARG	1.45361	3.6904	6.36197e-06	0.0001009
RRM2	RRM2	1.4471	5.13312	5.35504e-07	1.15559e-05
GLB1L	GLB1L	1.44658	1.41721	0.000167365	0.00157837
LOC101796082	H2B-I	1.44572	1.51849	6.71572e-05	0.000741219
WNT1	WNT1	1.44329	-2.75147	0.00163897	0.01003
STXBP5L	STXBP5L	1.44327	-0.00819324	0.00208512	0.012096
KCNJ5	KCNJ5	1.4432	-0.507661	0.00146751	0.00923456
LOC119718671	BTN3A2-L	1.44	1.72277	0.0069684	0.0316353
HACD3	HACD3	1.43912	5.93987	8.34961e-39	1.46619e-34
ERN1	ERN1	1.43837	5.32639	7.59775e-16	1.06833e-13
MMP9	MMP9	1.4374	1.30126	0.00578942	0.0272992
UBE2C	UBE2C	1.43588	2.37046	2.67066e-08	8.04403e-07
B4GALT6	B4GALT6	1.43569	0.272944	0.000414377	0.00331804
CKS1B	CKS1B	1.43523	3.73608	1.53096e-07	3.84051e-06
DIO3	DIO3	1.4346	-1.31213	0.0106586	0.0435469
SAT1	SAT1	1.43036	7.70149	1.00347e-15	1.39849e-13
TDRD6	TDRD6	1.42601	3.08142	2.27309e-06	4.02265e-05
NEU2	NEU2	1.42283	0.175796	3.91829e-07	8.78738e-06
SRP68	SRP68	1.42006	5.48305	8.54555e-30	1.66733e-26
LOC101789908	PARP14.1	1.41942	7.57763	5.23608e-09	1.91859e-07
LOC106017311	LOC106017311-ncRNA	1.41903	-0.647542	0.000670399	0.00494348
LOC101798663	RHO	1.41698	-0.965167	0.00863245	0.0370445
NABP1	NABP1	1.41674	4.79832	4.9885e-14	5.21417e-12
EFR3B	EFR3B	1.41352	3.58331	3.10998e-08	9.2093e-07
LOC113845763	LOC113845763~	1.41266	1.23493	3.27948e-05	0.000410461
CARD9	CARD9	1.41088	2.09821	9.59743e-07	1.91078e-05
C5H11orf96	C5H11orf96	1.40982	2.58205	0.00069617	0.00509364
BATF3	BATF3	1.40972	3.82114	3.13661e-09	1.21587e-07
LOC119718601	LOC119718601 -ncRNA	1.40764	-1.13486	0.000768055	0.00550713
CYSTM1	CYSTM1	1.4067	5.17725	3.31365e-07	7.5963e-06
LOC119713363	H3	1.40642	-2.15606	0.0049683	0.0242074
LOC106016194	TMEM170B	1.4029	1.29964	2.03985e-05	0.00027448
LOC119713528	LOC119713528 -psue	1.39742	-1.94439	0.000475325	0.00372954
PTTG1	PTTG1	1.3958	3.73154	1.86677e-07	4.5803e-06
SAMHD1	SAMHD1	1.39273	7.2319	1.20417e-10	6.46641e-09
LMBR1L	LMBR1L	1.39132	0.563278	0.00165564	0.0100913
CREB3L2	CREB3L2	1.39041	6.39475	1.69747e-20	5.73223e-18
E2F3	E2F3	1.39024	2.94927	1.91741e-10	9.7877e-09
CCL19	CCL19	1.38828	6.41951	0.00131029	0.00843736
TMEM139	TMEM139	1.38757	2.33222	0.0122344	0.0484768
TXNRD1	TXNRD1	1.38736	5.83447	8.37983e-08	2.23972e-06
LOC101793815	H2A	1.38698	-1.61419	0.000768363	0.00550713
DGKB	DGKB	1.38562	1.65636	4.66955e-05	0.000550687
TSPAN32	TSPAN32	1.38293	1.44368	0.000334043	0.00278792
CKAP4	CKAP4	1.38103	6.19892	4.76155e-15	5.92228e-13
TFEC	TFEC	1.37984	2.38288	4.61546e-05	0.000545407
LOC113840867	LOC113840867-ncRNA	1.37944	-1.95663	0.00130695	0.00843129
LOC113845142	PCDHGA10-L	1.37909	-2.06186	0.0106916	0.0436719
BMP5	BMP5	1.37593	3.41482	5.49067e-05	0.000627301
LOC101794722	H2A-IV	1.37538	-0.842808	0.000176616	0.00164704
SEMA3B	SEMA3B	1.37529	1.93496	2.24695e-07	5.38962e-06
REXO1	REXO1	1.37104	4.84666	5.09757e-21	1.94594e-18
ITGB5	ITGB5	1.36978	4.25043	1.27704e-12	1.0056e-10
LOC101791569	CCL3	1.36886	3.01773	0.00322976	0.0170827
STAT1	STAT1	1.36777	9.27123	8.96729e-10	3.88804e-08
LOC101790937	2.3.2.27	1.36745	5.21062	1.73988e-07	4.30921e-06
AR	AR	1.36403	3.31884	1.3859e-07	3.52239e-06
LOC101803570	GOX0417	1.36312	2.04318	0.00311275	0.016588
SAR1B	SAR1B	1.36292	6.35319	2.9386e-10	1.40989e-08
PPEF1	PPEF1	1.36267	1.47561	0.000633496	0.00472767
LOC113845557	LOC113845557-ncRNA	1.36121	-0.308401	0.00103524	0.00701145
FGL1	FGL1	1.36075	3.42502	5.11926e-05	0.000593361
ASS1	ASS1	1.35823	2.57581	0.0043349	0.0217737
LOC113839855	SNORD14	1.35504	1.65256	0.00551879	0.0262202
LOC101793887	CSF2RB	1.35487	6.2054	1.01416e-10	5.54784e-09
TEKT2	TEKT2	1.35473	-0.74192	0.00076962	0.00551388
STX19	STX19	1.3545	2.28022	0.00348649	0.0182537
LOC119718500	ADAM20-L	1.35242	-0.473808	0.00698558	0.0316968
TNFRSF13B	TNFRSF13B	1.34815	3.5522	0.000192757	0.00177094
MC5R	MC5R	1.34715	0.463616	0.00653283	0.0300305
YRDC	YRDC	1.3471	1.65874	0.00159943	0.00982717
ANKRD28	ANKRD28	1.34556	4.85426	6.82836e-14	6.89115e-12
DIPK1B	DIPK1B	1.34453	-0.521343	0.00047805	0.00374256
SDF2L1	SDF2L1	1.3435	5.18495	9.65434e-23	4.84372e-20
LOC110352721	LOC110352721-ncRNA	1.34201	-0.627862	0.00548159	0.0260812
DDOST	DDOST	1.34153	6.35944	1.57539e-21	6.91597e-19
ADRA2A	ADRA2A	1.34027	2.06572	0.00232771	0.0131599
PARP9	PARP9	1.33989	6.34675	1.1491e-06	2.21983e-05
CHST2	CHST2	1.33924	4.34746	1.76944e-09	7.17583e-08
TBC1D22B	TBC1D22B	1.33626	3.95384	3.15666e-11	1.93815e-09
PPIB	PPIB	1.33534	6.84572	2.07246e-09	8.34688e-08
SAP30	SAP30	1.33484	3.29787	1.36283e-11	9.06486e-10
LOC101792370	LY6D	1.33387	2.94791	4.84479e-05	0.0005683
ACKR2	ACKR2	1.32634	2.47329	7.98582e-07	1.63821e-05
ERO1A	ERO1A	1.32479	5.29387	4.24662e-17	7.23987e-15
MERTK	MERTK	1.32431	3.53696	9.94944e-10	4.26127e-08
SNORC	SNORC	1.3241	-0.253219	0.000816617	0.00578684
LOC113843668	SNORD57	1.32327	-2.72943	0.00770292	0.0340542
DUSP19	DUSP19	1.32157	2.97	4.32347e-08	1.24459e-06
GCH1	GCH1	1.32045	3.89454	2.22034e-05	0.000294925
PRAM1	PRAM1	1.31808	2.29722	7.42171e-05	0.000803485
SHMT2	SHMT2	1.31805	3.01339	1.86065e-06	3.36835e-05
TRPM1	TRPM1	1.31779	1.56573	1.12068e-08	3.78446e-07
SRPRA	SRPRA	1.31705	6.43883	2.16633e-20	6.793e-18
PLCXD1	PLCXD1	1.3145	3.63524	4.73105e-05	0.000557565
RNGTT	RNGTT	1.31397	4.41396	1.64533e-12	1.28409e-10
ALKAL2	ALKAL2	1.31297	-0.12695	0.00915546	0.0386931
LOC101804509	LOC101804509-ncRNA	1.31216	0.0307885	0.000419717	0.00335773
LOC119715050	GIMAP7-L	1.31009	1.14767	0.00227796	0.0129537
SEC61A1	SEC61A1	1.30976	6.17393	1.34653e-19	3.6377e-17
CEBPA	CEBPA	1.30951	4.35098	2.31098e-09	9.18116e-08
LOC101796723	PTPRK	1.30907	3.5524	0.000152244	0.00144928
C4H4orf47	C4H4orf47	1.30853	0.399899	0.00182949	0.010938
TRIM25	TRIM25	1.306	7.20535	2.82894e-07	6.59711e-06
LOC110354175	WAS	1.30588	1.52863	0.00537164	0.0257019
SEC61B	SEC61B	1.30437	4.32581	1.46119e-11	9.64604e-10
UTP3	UTP3	1.30331	4.64144	4.40718e-13	3.92843e-11
PLK1	PLK1	1.30243	4.38192	2.83111e-08	8.45482e-07
TTPA	TTPA	1.30076	3.42716	0.000829675	0.00586282
LOC106016000	SBSPON	1.29976	3.38839	1.25422e-06	2.38098e-05
IL6R	IL6R	1.29774	2.59585	6.22582e-08	1.71626e-06
AEN	AEN	1.29653	2.15324	3.30292e-06	5.6038e-05
SLC37A4	SLC37A4	1.29619	3.76026	5.11016e-10	2.36766e-08
STT3A	STT3A	1.29522	6.84293	7.22747e-18	1.39466e-15
LOC101794341	TDH	1.29139	-0.543388	0.00487174	0.0238627
LOC119715106	SNORD30	1.29138	-0.391328	7.31679e-05	0.000793594
SPCS3	SPCS3	1.29121	4.5115	2.2427e-15	2.87459e-13
RPN1	RPN1	1.29101	7.69145	1.85844e-25	1.35976e-22
CMBL	CMBL	1.29023	4.18678	0.00164696	0.0100594
DEPDC1	DEPDC1	1.2894	2.68343	8.78227e-07	1.76248e-05
PSAT1	PSAT1	1.2867	1.08993	1.67943e-05	0.000233313
LOC101800757	CCR5-L	1.28619	4.43039	1.56505e-10	8.16837e-09
ARID5A	ARID5A	1.28565	2.9783	8.5076e-08	2.27042e-06
LOC119713667	ZBTB8A-L	1.28438	1.98645	5.99312e-09	2.16097e-07
FBH1	FBH1	1.28378	5.37585	3.11394e-06	5.31397e-05
NUS1	NUS1	1.28243	5.23629	6.31434e-17	1.06615e-14
ELOVL7	ELOVL7	1.28115	3.96688	6.09032e-07	1.29071e-05
LOC101800921	CCL4L1	1.27731	1.54977	0.00797539	0.0348725
MYBL2	MYBL2	1.27669	3.74734	2.62824e-11	1.64241e-09
PDIA5	PDIA5	1.27648	5.42473	1.10828e-14	1.24752e-12
THBS3	THBS3	1.27622	1.75381	8.57028e-05	0.000906518
PMAIP1	PMAIP1	1.27337	3.42783	8.122e-06	0.000123482
MCTP1	MCTP1	1.27249	3.01616	0.000179225	0.00166694
LOC101789577	EDEM2	1.27235	5.19302	6.68558e-22	3.08944e-19
LOC101794337	LOC101794337-ncRNA	1.27126	-0.479189	0.00436924	0.0219148
RINT1	RINT1	1.26975	4.96088	1.14522e-11	7.82491e-10
PDIA3	PDIA3	1.26694	8.10368	2.531e-21	1.08401e-18
SCPEP1	SCPEP1	1.26532	6.52457	1.49264e-13	1.43228e-11
IL15	IL15	1.26427	4.06111	4.16757e-06	6.88844e-05
ITSN1	ITSN1	1.26246	6.04835	6.02472e-10	2.76225e-08
LOC113843094	LOC113843094-ncRNA	1.26127	-1.33617	0.00992612	0.0413159
MOGS	MOGS	1.26094	0.616221	1.66782e-07	4.17192e-06
LOC101794992	LOC101794992-ncRNA	1.26067	2.26999	0.00375272	0.0193305
LOC119713082	LOC119713082-ncRNA	1.25657	-0.702743	0.00150332	0.0093844
SYCP2	SYCP2	1.25223	-0.482831	0.0119895	0.0477362
LOC101802866	PARP12	1.25123	7.00373	1.51679e-06	2.82148e-05
ASL	ASL	1.2492	0.946649	0.00905888	0.0384034
LOC101790981	SLBP	1.24907	4.88686	4.66271e-06	7.64492e-05
LOC119718666	LOC119718666	1.24707	3.56137	2.76318e-05	0.000355468
LOC119718432	LOC119718432 -ncRNA	1.24649	-2.57669	0.0060882	0.0284022
SEC11C	SEC11C	1.24523	5.32632	4.31241e-13	3.86357e-11
LOC119716290	EZR-L	1.24461	6.08381	6.77678e-07	1.42175e-05
LOC101791690	FMO5	1.24367	2.70983	8.20183e-07	1.66934e-05
LOC101791980	LY6E	1.24107	8.71403	6.75219e-07	1.41828e-05
SENP2	SENP2	1.23972	3.7707	8.46308e-22	3.81055e-19
GNE	GNE	1.23972	4.77926	1.86759e-07	4.5803e-06
PLOD1	PLOD1	1.23822	5.75045	2.24231e-15	2.87459e-13
EPCAM	EPCAM	1.2378	7.6171	2.30384e-05	0.000304634
LOC119717836	LOC119717836 -ncRNA	1.2375	-0.667125	0.0100193	0.0416129
LOC113840127	PTPRK	1.23516	2.14226	0.000981889	0.00671678
LOC113839922	NCR2	1.23275	0.929288	0.00164885	0.0100674
LOC110351446	H1-10	1.229	1.9446	1.29522e-06	2.4456e-05
KRTCAP2	KRTCAP2	1.22896	3.97236	7.44785e-10	3.31099e-08
RHOQ	RHOQ	1.22768	4.40531	1.68279e-14	1.84686e-12
LOC119713854	S100A6	1.22625	4.77944	0.000123145	0.00121212
LOC101796544	EZR	1.22538	6.72178	4.40846e-06	7.25515e-05
SEC61G	SEC61G	1.22397	3.51275	1.17784e-06	2.26339e-05
HSPH1	HSPH1	1.22366	5.94969	6.27096e-05	0.000700943
TMPRSS6	TMPRSS6	1.22254	-0.295094	0.000231686	0.00206518
TMEM150C	TMEM150C	1.22228	4.82522	1.46371e-07	3.70357e-06
SLC35A5	SLC35A5	1.22019	3.12331	6.50169e-10	2.93495e-08
HEBP1	HEBP1	1.21949	4.17266	0.00102443	0.00695902
CNOT9	CNOT9	1.21912	5.99082	2.95522e-11	1.8337e-09
LOC101796527	PTPRK	1.2191	4.52764	0.000254047	0.00222942
RPN2	RPN2	1.21806	7.11634	3.01112e-21	1.20171e-18
PLCH2	PLCH2	1.21552	2.70383	0.00299332	0.0160905
LOC113839989	COQ10A	1.21336	-1.90882	0.0089933	0.0382224
LOC101796281	H2AJ	1.2067	2.02996	3.82941e-05	0.00046795
SRP14	SRP14	1.20659	5.01875	8.86715e-08	2.3592e-06
GPR176	GPR176	1.20601	1.52879	1.03595e-08	3.50505e-07
LOC106018081	LOC106018081-ncRNA	1.20521	0.573288	0.00153888	0.00955202
LOC119713249	LOC119713249 -ncRNA	1.20387	-1.89179	0.00383083	0.019635
SSR3	SSR3	1.20266	6.53053	7.47792e-15	8.8129e-13
NDUFS8	NDUFS8	1.20257	4.14835	1.78701e-08	5.71582e-07
LOC113844284	LOC113844284-ncRNA	1.20255	2.76005	0.00300597	0.0161471
CMTR1	CMTR1	1.2013	5.89162	2.01194e-06	3.59406e-05
MCF2L	MCF2L	1.19996	6.29559	7.88321e-06	0.000120583
MASP2	MASP2	1.19817	-1.73116	0.0113873	0.0458312
EDN2	EDN2	1.19761	3.53657	0.00257035	0.0142428
SLC46A1	SLC46A1	1.19541	2.46812	5.35676e-07	1.15559e-05
LOC101793409	RDH12	1.19484	3.439	3.46102e-09	1.31265e-07
ADPGK	ADPGK	1.19417	4.49889	1.04007e-19	3.04393e-17
OSTC	OSTC	1.19331	5.34008	1.28058e-11	8.61571e-10
ENDOV	ENDOV	1.18902	4.6221	1.19205e-06	2.28163e-05
LOC106017100	LOC106017100-ncRNA	1.18768	-1.98396	0.00975222	0.0407081
EDEM3	EDEM3	1.187	5.80212	7.05797e-13	5.91102e-11
SLC8A1	SLC8A1	1.18554	4.21109	6.41531e-10	2.91092e-08
LOC101804337	PDIK1L	1.18367	1.11371	1.23295e-05	0.000179524
LITAF	LITAF	1.18111	5.93547	5.98641e-13	5.07833e-11
GALNT15	GALNT15	1.18102	2.57734	0.000119109	0.00117834
CKAP2	CKAP2	1.18049	3.96759	1.13884e-06	2.20243e-05
EIF2AK4	EIF2AK4	1.17915	5.41269	1.72786e-14	1.88454e-12
TRAM1	TRAM1	1.17795	7.07315	1.1858e-19	3.25353e-17
SERP1	SERP1	1.17604	5.17736	5.46276e-13	4.7178e-11
TMEM267	TMEM267	1.17576	3.26225	2.28841e-08	7.00077e-07
UBE2J1	UBE2J1	1.17545	4.71012	9.91733e-11	5.47636e-09
LOC110354397	LOC110354397-ncRNA	1.17441	0.3003	0.00862973	0.0370418
LOC119717572	ABI3BP-L	1.17424	1.18422	0.0125462	0.0494638
LRRC59	LRRC59	1.17283	6.24421	2.30796e-09	9.18116e-08
LEKR1	LEKR1	1.17232	1.7655	5.90414e-05	0.00066716
LOC106019513	LOC106019513-ncRNA	1.17081	-1.17646	0.000200857	0.00183509
LOC119717108	LOC119717108 -ncRNA	1.1703	0.931848	0.00124477	0.00809859
ALG5	ALG5	1.17021	4.54518	1.50902e-18	3.39723e-16
LOC113843064	H2B-I	1.16812	0.275627	0.000395075	0.00319701
LOC101799683	LCP1	1.16803	3.16413	7.5444e-06	0.000116166
LOC101802747	ASAP2	1.16632	1.97024	0.000151193	0.00144213
CAMKK1	CAMKK1	1.16416	2.36201	1.72151e-05	0.000238593
CD8A	CD8A	1.16331	4.53263	0.00022328	0.0020004
GPR88	GPR88	1.16221	-1.05037	0.000984746	0.00673108
SLC10A7	SLC10A7	1.16112	3.67598	1.11512e-12	8.90072e-11
LOC101805309	FAM83D	1.15881	1.95789	8.10076e-05	0.000863688
SEC23A	SEC23A	1.15796	5.70741	5.1577e-08	1.45805e-06
KDELR2	KDELR2	1.15643	6.61288	1.98205e-20	6.44532e-18
SLC41A1	SLC41A1	1.1533	2.70203	8.18414e-09	2.84019e-07
LOC119714702	LOC119714702~	1.15211	0.0569422	0.00174564	0.0105556
LOC106019452	LOC106019452-ncRNA	1.15142	-1.48381	0.0107815	0.0439468
TBC1D8B	TBC1D8B	1.15007	4.42553	5.43493e-16	7.82273e-14
ASAP3	ASAP3	1.15001	3.49409	5.12584e-06	8.30349e-05
LOC101802708	PNPLA3	1.14995	4.54824	5.43721e-08	1.51551e-06
LOC113843831	LOC113843831-ncRNA	1.14954	1.08496	0.00121409	0.0079491
LOC119717054	CLECL4D-L	1.14903	0.822773	0.00907078	0.0384184
NUP210L	NUP210L	1.14878	1.12318	0.000252248	0.00221695
SOCS1	SOCS1	1.14831	2.52318	0.000202913	0.00184811
ASPA	ASPA	1.1476	2.61711	1.49326e-05	0.000211977
LOC101794139	PCNA	1.14669	2.01276	5.08564e-07	1.10661e-05
LOC119717764	LOC119717764 -ncRNA	1.14624	-1.29736	0.00902993	0.0383194
WNT5B	WNT5B	1.14506	0.942876	0.000853277	0.00599822
LOC101790670	fatty acyl-CoA hydrolase precursor medium chain-like	1.14469	6.68022	0.00518504	0.0250135
CTSD	CTSD	1.14443	8.62775	3.25349e-10	1.54827e-08
KPNA2	KPNA2	1.14277	5.60515	1.08684e-05	0.000161191
PLPP6	PLPP6	1.14248	-0.0739965	0.000760208	0.00545758
LOC101804116	FMO5	1.14246	-0.476558	0.00191434	0.0112956
ATPSCKMT	ATPSCKMT	1.14079	1.73911	0.000424583	0.00338895
TMED6	TMED6	1.13975	-0.382838	0.00996529	0.041467
POU2AF1	POU2AF1	1.13941	5.22998	0.0111383	0.0450664
LOC113843058	H2A-IV	1.13913	1.22409	0.000917422	0.00634499
SELENOS	SELENOS	1.13834	5.67695	3.92545e-18	8.10952e-16
HSDL1	HSDL1	1.13702	3.75198	2.50984e-12	1.89969e-10
TNFSF4	TNFSF4	1.13357	2.89851	0.0032259	0.0170726
PWWP2B	PWWP2B	1.13285	3.49809	2.29667e-13	2.1115e-11
SHISA4	SHISA4	1.12944	-0.925059	0.00857817	0.0369288
GRN	GRN	1.1286	5.66518	2.2552e-06	4.00145e-05
HLX	HLX	1.12857	2.36816	7.93445e-06	0.00012105
LOC101796668	UGT2A1	1.12745	5.50174	0.00728346	0.0327104
TMEM208	TMEM208	1.12676	2.96318	3.34149e-07	7.64017e-06
LOC119713332	LOC119713332-ncRNA	1.1253	-1.52991	0.0081073	0.0353173
GDPD1	GDPD1	1.12517	4.86355	0.000700177	0.00511444
LOC113840696	LOC113840696 -psue	1.12482	-0.501769	0.000248587	0.00219136
LOC110351183	CCL4-H2	1.12257	3.48876	0.000982725	0.00671988
LOC110353222	LOC110353222-ncRNA	1.12163	-1.36899	0.00247731	0.0138538
DTX3L	DTX3L	1.1213	6.44716	3.79586e-08	1.11092e-06
PGAP2	PGAP2	1.12116	2.74805	7.50367e-07	1.55383e-05
YIPF5	YIPF5	1.11731	5.65425	1.49357e-16	2.3628e-14
MPV17L	MPV17L	1.11668	2.0632	1.95717e-06	3.5141e-05
MEF2D	MEF2D	1.11663	1.74613	4.96826e-05	0.000579435
LOC119714705	LOC119714705 -ncRNA	1.11091	1.71068	0.000985411	0.00673187
TMEM39A	TMEM39A	1.10958	3.63531	7.04429e-12	4.9282e-10
LOC101804439	BTN1A1	1.10875	3.20358	0.000242618	0.0021452
SAR1A	SAR1A	1.10432	4.72277	1.05488e-14	1.19619e-12
SRXN1	SRXN1	1.10316	0.618631	0.00154999	0.00960404
METTL23	METTL23	1.10295	3.24773	8.57226e-06	0.000129878
LOC113845240	TMEM238	1.10256	2.76197	1.67776e-05	0.000233266
MPC1	MPC1	1.10196	5.29067	1.21153e-09	5.10177e-08
SRGN	SRGN	1.10191	4.71714	1.99362e-05	0.000270123
USHBP1	USHBP1	1.09923	0.676111	0.00162202	0.00995548
KCNRG	KCNRG	1.09731	3.49177	6.20486e-07	1.30801e-05
GRTP1	GRTP1	1.0967	2.48684	0.00204599	0.0119282
LOC119715857	GIMAP6-L	1.09669	1.84365	0.00152958	0.00951451
EIF1	EIF1	1.09559	7.15254	2.14868e-09	8.61433e-08
PLBD1	PLBD1	1.09358	5.97394	1.18591e-05	0.000174265
ARID3A	ARID3A	1.09322	1.49223	2.67647e-05	0.000345834
ARL5A	ARL5A	1.09227	5.17852	1.00988e-09	4.30425e-08
SRA1	SRA1	1.09027	3.5262	5.00833e-08	1.42538e-06
LOC119717352	LOC119717352 -ncRNA	1.08994	-0.336394	0.00836954	0.0361548
LOC101804800	H1	1.08972	0.816041	0.000219986	0.00197492
LOC101795539	MSMB	1.08892	7.30888	0.00366157	0.0189555
SLC30A7	SLC30A7	1.08832	6.07168	1.99726e-16	3.04973e-14
RHPN2	RHPN2	1.08725	4.04868	2.19169e-05	0.000292448
NCEH1	NCEH1	1.08308	4.28596	1.76087e-06	3.20091e-05
MTHFD2	MTHFD2	1.08301	4.24251	7.06899e-13	5.91102e-11
LOC110354598	LOC110354598-ncRNA	1.08075	0.203208	0.00134039	0.00858082
ALG3	ALG3	1.08059	1.83317	5.01074e-05	0.000583092
PRC1	PRC1	1.07984	3.30856	8.68109e-05	0.000916106
PDCD6	PDCD6	1.07899	4.91445	1.4479e-10	7.65817e-09
FAM214B	FAM214B	1.07713	3.10577	5.72955e-05	0.000650782
MYDGF	MYDGF	1.07712	4.92208	2.16625e-13	2.01267e-11
NMRK2	NMRK2	1.07708	4.93865	1.5592e-09	6.44496e-08
RCBTB1	RCBTB1	1.07415	5.81678	3.39603e-14	3.57091e-12
BHLHE22	BHLHE22	1.0706	-1.79999	0.00840136	0.0362744
LOC113845530	LOC113845530 -ncRNA	1.07036	0.248291	0.00864794	0.0370747
LOC119713606	H4	1.07004	-1.16227	0.00973596	0.0406627
CHCHD10	CHCHD10	1.06785	3.25643	0.000555188	0.00423322
SPTY2D1	SPTY2D1	1.06582	4.59271	9.62158e-12	6.62568e-10
PRICKLE2	PRICKLE2	1.0652	1.13062	0.00136491	0.00870925
ANGPTL4	ANGPTL4	1.06471	1.62282	0.00509893	0.0246669
LOC119714521	MELK-L	1.06399	2.74555	0.00940361	0.0395894
LOC101802129	CEMIP	1.06363	1.0867	0.00627975	0.0290956
HSP90AA1	HSP90AA1	1.06308	10.1689	0.000869422	0.00608977
CEBPD	CEBPD	1.06107	3.67826	0.00198492	0.01165
IFT46	IFT46	1.06107	2.69306	3.5611e-07	8.0792e-06
STX5	STX5	1.06049	2.56709	1.02299e-06	2.01385e-05
SORBS3	SORBS3	1.06005	3.20907	2.54762e-05	0.000331625
MAPK13	MAPK13	1.05879	2.42558	0.00450712	0.0224128
SURF4	SURF4	1.05854	7.20278	2.08218e-09	8.36684e-08
SFMBT2	SFMBT2	1.0581	2.05326	7.54816e-06	0.000116166
SEC24A	SEC24A	1.05502	5.82699	1.19249e-06	2.28163e-05
LOC101804573	DCK	1.05434	3.87674	6.3084e-06	0.000100232
LOC101794413	KLRF1	1.05309	-0.7214	0.00576523	0.027207
MARCHF1	MARCHF1	1.05265	3.65504	5.00422e-06	8.11529e-05
LRRC42	LRRC42	1.0525	3.8354	7.10659e-06	0.000110729
LOC119714347	LOC119714347-ncRNA	1.05123	-0.326162	0.00939993	0.0395834
PRR11	PRR11	1.05068	1.85337	0.00165347	0.0100816
SLC1A4	SLC1A4	1.05068	4.82322	1.36272e-10	7.25236e-09
CDK1	CDK1	1.05063	4.99273	6.36255e-05	0.000708924
CYSLTR2	CYSLTR2	1.04777	2.67229	2.74003e-06	4.75914e-05
LOC101794933	MALT1	1.04751	4.77481	3.8517e-10	1.81329e-08
ITPRIPL2	ITPRIPL2	1.04416	4.48225	9.66893e-14	9.56135e-12
LOC119715847	GIMAP1-L	1.04383	2.93568	0.000128326	0.00125328
MAFF	MAFF	1.04296	2.75837	0.000420961	0.00336333
LOC113844956	PPP1R3D	1.04287	4.10121	5.26468e-05	0.00060741
LOC101790919	TRIM27-L	1.04223	3.70728	3.74535e-05	0.000459276
DNAJC5	DNAJC5	1.04143	5.05029	3.4278e-09	1.30569e-07
GMPPA	GMPPA	1.04125	3.2435	5.76473e-08	1.59415e-06
ADAP2	ADAP2	1.03981	4.53573	1.50456e-11	9.85823e-10
TMEM263	TMEM263	1.03957	4.5723	4.64304e-13	4.09708e-11
LOC113845554	LOC113845554-ncRNA	1.03781	0.910958	0.00188111	0.0111663
FLVCR1	FLVCR1	1.03581	5.11925	2.666e-05	0.000344988
LOC101793461	MAD2L1BP	1.03462	2.67509	2.65159e-06	4.61465e-05
MTHFS	MTHFS	1.03383	2.01504	1.20863e-06	2.30942e-05
PLS1	PLS1	1.03367	5.32164	0.0037747	0.0194096
LOC113845039	LOC113845039-ncRNA	1.03137	0.895487	0.00672442	0.0307342
FOXO3	FOXO3	1.02942	5.37737	1.05495e-06	2.06297e-05
LOC119713166	ABCA9-L	1.02868	5.23149	0.000103912	0.00105236
AURKA	AURKA	1.02761	3.47411	8.26827e-07	1.68045e-05
CDCA3	CDCA3	1.02731	2.38767	0.000176182	0.00164485
ST6GALNAC4	ST6GALNAC4	1.02701	3.43838	1.23228e-05	0.000179524
SNX3	SNX3	1.02573	6.26997	3.25525e-12	2.36207e-10
LOC101797616	RIPK2	1.02569	4.83882	7.55128e-08	2.04001e-06
SPC25	SPC25	1.02455	3.34694	0.00025166	0.0022129
SPTBN5	SPTBN5	1.02353	6.27194	0.00301625	0.0161874
LAMP1	LAMP1	1.02261	8.03208	2.91382e-16	4.30243e-14
TMEM51	TMEM51	1.02144	3.33952	6.81848e-07	1.42879e-05
MFSD5	MFSD5	1.02082	1.62637	1.8251e-05	0.000250577
LOC119714006	LOC119714006 -psue	1.02011	2.58293	0.00011076	0.00111036
MYBL1	MYBL1	1.01995	1.89418	0.00011352	0.00113131
CCDC71L	CCDC71L	1.01851	1.92346	5.86579e-07	1.25004e-05
SH3YL1	SH3YL1	1.0174	3.02053	0.00492353	0.0240426
SLC39A9	SLC39A9	1.01699	5.39771	1.16958e-10	6.31935e-09
LOC119717126	PARPBP-L	1.01593	-0.105487	0.00261227	0.0144386
DNAJC3	DNAJC3	1.0152	6.10632	6.63006e-17	1.1088e-14
IL12RB1	IL12RB1	1.0136	0.824612	0.00811761	0.0353447
ERCC6L	ERCC6L	1.01328	1.98332	8.51562e-05	0.00090244
LOC119715856	GIMAP1-L	1.01209	2.04176	0.000447057	0.00353778
ODC1	ODC1	1.01095	4.77986	2.14126e-08	6.6198e-07
FADD	FADD	1.01014	4.16251	1.06988e-10	5.83452e-09
LOC101791461	NAT-3	1.00901	4.5915	9.31855e-05	0.000968821
PNRC1	PNRC1	1.00829	6.9909	3.57771e-08	1.05058e-06
MNS1	MNS1	1.00808	2.20659	7.86802e-05	0.000841941
MAX	MAX	1.00729	3.80301	8.90733e-07	1.78553e-05
DDIT3	DDIT3	1.00688	1.86795	6.26361e-05	0.000700566
E2F1	E2F1	1.00612	1.71576	1.20078e-05	0.000175861
ACSL1	ACSL1	1.00592	4.45328	9.85818e-05	0.00101115
ABCC3	ABCC3	1.00543	5.11617	9.6835e-05	0.000999073
CEP55	CEP55	1.00524	2.7903	2.28043e-05	0.000302169
ARFGAP3	ARFGAP3	1.00491	5.15896	2.21936e-05	0.000294925
EXO1	EXO1	1.00397	3.02648	0.00141158	0.0089356
ELL	ELL	1.00348	4.70335	2.56394e-14	2.72866e-12
LOC106019929	LOC106019929-ncRNA	1.00179	0.408824	0.00460271	0.0227929
ACOT7	ACOT7	1.00164	4.66901	6.436e-08	1.76864e-06
VOPP1	VOPP1	1.00116	3.69232	1.53663e-05	0.000216907
SOCS3	SOCS3	1.00052	2.81499	0.00241444	0.0135456
LOC119717447	LOC119717447	0.9993	-0.232344	0.000458762	0.00361411
CDKN1A	CDKN1A	0.998482	4.29797	9.57219e-05	0.000990499
RPRD1A	RPRD1A	0.998107	4.5305	3.12388e-07	7.20832e-06
OST4	OST4	0.997782	1.81759	0.00109439	0.00727657
ARL1	ARL1	0.99669	5.21255	1.44657e-08	4.74801e-07
LOC119718217	LOC119718217	0.994492	2.75663	3.15737e-06	5.38285e-05
LFNG	LFNG	0.994361	5.17874	1.46239e-08	4.79095e-07
MED30	MED30	0.993484	3.15855	1.17532e-07	3.03508e-06
STAB1	STAB1	0.993439	5.43651	3.14093e-05	0.000396797
NT5E	NT5E	0.992763	5.6335	0.00224791	0.0128327
CARS1	CARS1	0.99187	5.01587	2.75089e-10	1.34932e-08
CHPF	CHPF	0.990934	2.48342	9.13069e-06	0.000137745
MRPL2	MRPL2	0.990807	2.50958	0.000392644	0.00318321
LOC113843456	RDH12-L	0.988657	-0.138381	0.000995876	0.00679484
ALG2	ALG2	0.988574	3.81292	1.25068e-10	6.69574e-09
GUCY2C	GUCY2C	0.987766	4.19952	0.0114057	0.0458824
LOC119716619	LOC119716619	0.987727	0.285506	0.00186535	0.0110961
FTH1	FTH1	0.987613	11.0304	0.00127599	0.00825889
SRM	SRM	0.98642	4.55341	1.82753e-07	4.50091e-06
LOC119714196	LOC119714196	0.986213	1.83666	0.000112651	0.00112446
LOC101805107	FAM83D	0.985154	1.6435	9.71236e-05	0.00100146
GREB1L	GREB1L	0.983797	3.02423	0.000235249	0.00209057
TRIM71	TRIM71	0.983226	1.73195	0.00104934	0.00706535
LOC101800429	CCR5	0.980753	5.33513	2.32704e-06	4.11094e-05
LOC110351448	H2B-I	0.979346	3.49273	3.24328e-05	0.000406801
DDRGK1	DDRGK1	0.97789	5.81972	9.07846e-20	2.70199e-17
LOC101799125	LOC101799125	0.976359	3.02668	1.34238e-08	4.43921e-07
LOC101796873	LOC101796873	0.974855	0.273906	0.00107901	0.00720981
LOC101797887	LOC101797887	0.974351	4.6804	1.14559e-08	3.86115e-07
KIF18A	KIF18A	0.972835	2.20321	0.0010698	0.00715919
KLF10	KLF10	0.972684	3.69618	2.71426e-07	6.36348e-06
LOC101799876	INF2	0.972079	6.65768	9.03229e-05	0.000945215
LOC101792365	ADORA3	0.971796	2.57355	0.000437195	0.00347539
MASTL	MASTL	0.96961	2.17792	0.000501731	0.00390013
CHID1	CHID1	0.968445	3.10016	7.52836e-08	2.03695e-06
UNC13B	UNC13B	0.968255	2.78891	1.26537e-05	0.000183635
GABRA1	GABRA1	0.966634	2.14543	0.00637755	0.0294323
ATP6AP2	ATP6AP2	0.966249	5.99573	1.97482e-13	1.8644e-11
LOC119717062	CLECL4D-L	0.965756	3.13297	0.00147169	0.00925123
ATP6V0B	ATP6V0B	0.964691	3.70641	5.20767e-08	1.46315e-06
RSPO3	RSPO3	0.964024	3.06578	0.00104432	0.00705026
LOC113841088	PPP5C	0.959998	1.85046	0.00809429	0.0352764
SLC25A1	SLC25A1	0.959846	3.46004	4.27656e-05	0.000511904
CMTM8	CMTM8	0.95967	3.52541	0.00103796	0.0070188
PICK1	PICK1	0.959486	3.76629	2.81585e-12	2.09518e-10
IMPDH2	IMPDH2	0.959096	5.14586	1.78003e-07	4.40243e-06
HTR7	HTR7	0.959086	2.43784	7.66097e-06	0.000117696
IL2RG	IL2RG	0.958992	4.49472	9.85534e-05	0.00101115
LOC119713757	GBA-L	0.957188	3.47841	5.17291e-08	1.45805e-06
SGSH	SGSH	0.956815	3.62065	1.64448e-05	0.000229547
SLCO2B1	SLCO2B1	0.956566	4.72905	0.000124029	0.00121742
RNASET2	RNASET2	0.956323	7.07961	5.49875e-09	1.99913e-07
LOC119717066	LOC119717066 -ncRNA	0.955515	0.0246958	0.012119	0.0481285
DNAJB11	DNAJB11	0.955331	5.92569	2.97451e-12	2.18545e-10
LOC106014283	CASP8	0.954207	4.59419	1.93258e-05	0.000262663
SRP19	SRP19	0.952264	5.73956	0.000377385	0.00308371
STK32C	STK32C	0.951699	0.902303	0.00371718	0.01917
LOC119714802	LOC119714802	0.950367	4.05451	3.85041e-05	0.000470189
TNIP3	TNIP3	0.950093	2.61892	0.00246745	0.0138033
HEXA	HEXA	0.950008	5.2661	2.42236e-05	0.00031815
TLCD1	TLCD1	0.949201	2.1085	0.00140801	0.00891943
SPIDR	SPIDR	0.94866	1.94953	6.82233e-06	0.000107156
CXXC5	CXXC5	0.945667	2.08543	1.00396e-05	0.000150294
ALKBH2	ALKBH2	0.943602	0.905601	0.00490316	0.0239631
LOC110352806	LOC110352806-ncRNA	0.942114	-1.36174	0.00821867	0.0356345
LOC101801977	PRORSD1	0.941299	1.89605	0.000351206	0.00290904
GORASP2	GORASP2	0.94094	5.66439	1.99687e-13	1.86985e-11
CTSS	CTSS	0.940529	6.16563	1.13349e-06	2.19449e-05
DENND5B	DENND5B	0.938935	4.00867	6.85547e-06	0.00010758
SUMF2	SUMF2	0.938647	2.65593	2.83784e-05	0.000363211
LOC110352159	LOC110352159-ncRNA	0.938473	0.703335	0.0118732	0.0473849
HSPA13	HSPA13	0.937386	4.65113	1.63255e-10	8.43166e-09
ADAR	ADAR	0.937193	6.50241	2.6379e-07	6.20931e-06
LOC101804181	PFKP	0.935228	6.53384	1.01407e-09	4.31166e-08
LOC119715807	LOC119715807	0.935028	2.50911	0.000176194	0.00164485
UBA5	UBA5	0.934483	4.87548	9.03401e-09	3.09838e-07
MND1	MND1	0.93393	1.49033	0.0058241	0.0274185
PDPN	PDPN	0.932664	2.85215	0.0108071	0.0440306
PIF1	PIF1	0.930514	1.15798	0.000188668	0.00173729
CANT1	CANT1	0.929536	2.56027	4.0681e-06	6.77759e-05
ACP2	ACP2	0.929162	5.53952	3.09851e-11	1.90912e-09
GFPT1	GFPT1	0.927601	6.76773	4.93381e-11	2.90731e-09
ARL11	ARL11	0.925405	1.66104	8.77958e-05	0.000924121
LOC101804160	UQCRFS1	0.924779	5.7812	3.0285e-07	7.00665e-06
CADM1	CADM1	0.923455	4.70162	3.02467e-05	0.000384043
MRC1	MRC1	0.922246	3.81563	1.07554e-05	0.000159784
LOC101795284	PCID2	0.921846	4.21836	0.000148561	0.00142243
SEC63	SEC63	0.921745	6.34653	3.91527e-10	1.83339e-08
PIEZO1	PIEZO1	0.920724	3.98508	1.54294e-05	0.000217623
TRIM35	TRIM35	0.920715	1.59648	0.00622782	0.0288779
CEBPB	CEBPB	0.920041	4.0091	1.01353e-05	0.000151598
CDC20	CDC20	0.919622	4.50488	0.000393366	0.00318742
LMAN2	LMAN2	0.918936	5.06977	9.64704e-07	1.91649e-05
FANCL	FANCL	0.918735	2.40817	5.88457e-06	9.37686e-05
FAM72A	FAM72A	0.917338	2.55075	0.00013637	0.00132082
FAM13A	FAM13A	0.917299	4.94194	0.000124853	0.00122482
LOC119714110	LOC119714110	0.91703	2.69802	0.00626381	0.0290294
SEC22A	SEC22A	0.916456	4.15438	1.48947e-11	9.79589e-10
SERPINC1	SERPINC1	0.916225	0.147888	0.00697991	0.0316793
CHTF8	CHTF8	0.916141	1.73998	0.000251008	0.00220826
LOC113839960	LOC113839960	0.915113	2.74245	0.00958959	0.0401483
MBTPS1	MBTPS1	0.914487	6.13311	6.19129e-08	1.70942e-06
CNDP2	CNDP2	0.914315	6.83318	6.82507e-05	0.000749699
HOPX	HOPX	0.914016	3.14708	0.000861034	0.00604548
TBC1D4	TBC1D4	0.913918	4.9138	6.61842e-09	2.33842e-07
EXT1	EXT1	0.912371	5.18004	2.06962e-07	5.00586e-06
ALG8	ALG8	0.910489	3.35569	1.19007e-08	3.99573e-07
SLC35E4	SLC35E4	0.910059	-0.193051	0.0101198	0.0419408
LOC113844224	COA4	0.909623	0.583838	0.00371316	0.0191605
SEMA3F	SEMA3F	0.909473	3.8395	0.000365704	0.00300926
GPSM2	GPSM2	0.908806	3.90408	2.4327e-07	5.78054e-06
ST7	ST7	0.908635	3.03649	2.32948e-07	5.54278e-06
LOC101793912	HSD17B6	0.908065	0.835295	0.00735813	0.0329278
LOC119718226	DNAJB1-L	0.907036	3.34028	0.003205	0.0169927
SMIM29	SMIM29	0.906437	-0.14597	0.00902556	0.0383101
SQSTM1	SQSTM1	0.904769	5.65045	4.51937e-05	0.000536874
AIFM2	AIFM2	0.90471	1.74006	0.00497137	0.0242155
TIMELESS	TIMELESS	0.904692	1.38665	0.000665618	0.00491723
LIG3	LIG3	0.90285	5.28089	3.16876e-09	1.22293e-07
C8H1orf112	C8H1orf112	0.899206	2.65972	2.06424e-07	4.99974e-06
LOC101799607	LOC101799607	0.898103	4.39788	1.83083e-08	5.80313e-07
SLC2A1	SLC2A1	0.8966	3.83086	7.50321e-07	1.55383e-05
CXCR4	CXCR4	0.896386	6.42768	3.86502e-05	0.000471646
LOC101803634	INCENP	0.894511	4.52818	0.000556763	0.00424339
FAM20A	FAM20A	0.893918	1.6474	0.00437173	0.0219211
TPX2	TPX2	0.893615	4.76266	9.46934e-05	0.000981592
BORA	BORA	0.89214	2.34191	8.64988e-05	0.000913361
P4HB	P4HB	0.890435	8.34634	5.06511e-05	0.000588639
LOC113839590	LOC113839590	0.889804	3.79493	0.00343395	0.0180216
LOC110353341	LOC110353341-ncRNA	0.88967	1.49851	1.47216e-05	0.00020966
ALG12	ALG12	0.889165	5.37625	1.70864e-08	5.48514e-07
DUSP15	DUSP15	0.888901	2.6307	3.61909e-05	0.000445974
DNAJC5G	DNAJC5G	0.888433	2.70263	0.00121577	0.0079571
ALDH2	ALDH2	0.886915	7.60455	0.000354464	0.00293326
LOC119715228	LOC119715228	0.88643	4.12147	0.0054954	0.0261303
YIPF6	YIPF6	0.886365	4.44698	5.51864e-13	4.72718e-11
MIS18BP1	MIS18BP1	0.884632	3.37116	0.000282843	0.00243466
LOC101801845	LMLN	0.883789	2.88396	0.0014254	0.0090036
LOC119716127	LOC119716127	0.882694	5.13118	0.000339125	0.00282497
SRP54	SRP54	0.882542	5.77885	5.59468e-12	3.98524e-10
LOC119717049	LOC119717049	0.88192	-0.172297	0.0123551	0.0488638
COPB1	COPB1	0.880923	6.40616	8.36158e-13	6.8934e-11
CD80	CD80	0.880704	3.98012	9.81025e-08	2.57886e-06
AIMP2	AIMP2	0.880269	4.20793	4.45147e-06	7.31908e-05
GXYLT2	GXYLT2	0.88012	4.50631	6.80761e-06	0.00010702
BAK1	BAK1	0.879995	6.07076	1.57647e-09	6.4983e-08
NACC2	NACC2	0.879925	3.08378	2.01209e-05	0.000271997
VSIR	VSIR	0.878043	4.36803	7.81933e-07	1.6097e-05
MARCKS	MARCKS	0.876457	6.02273	6.35995e-09	2.26993e-07
EMC1	EMC1	0.876327	4.90817	2.22346e-12	1.70498e-10
LOC113839838	LOC113839838	0.875926	2.08823	0.00186477	0.0110961
B4GALT3	B4GALT3	0.875752	2.90112	2.38329e-05	0.000313488
LOC101790011	H1-11L	0.875598	1.13205	9.3074e-05	0.000968234
TBC1D2	TBC1D2	0.875088	3.64166	0.000290564	0.00249175
BUB1B	BUB1B	0.873675	3.8679	0.0006008	0.00452598
KIF3C	KIF3C	0.873185	1.86701	0.00311355	0.016588
ZNF438	ZNF438	0.872913	3.88721	1.93454e-11	1.24434e-09
IGSF6	IGSF6	0.872548	2.91096	7.26504e-05	0.000789932
IQGAP3	IQGAP3	0.871525	2.13943	0.00136192	0.00869329
CENPF	CENPF	0.871265	3.65557	0.000858139	0.00602998
IGF2BP3	IGF2BP3	0.870671	3.92859	0.000995646	0.00679484
ATP6AP1	ATP6AP1	0.86971	5.40187	1.12757e-07	2.92469e-06
LOC119715450	LOC119715450	0.868634	4.36722	0.0023386	0.0132002
TVP23B	TVP23B	0.866907	5.21974	2.23664e-11	1.42302e-09
LOC101805472	TRAIP	0.86414	2.10954	0.00187565	0.0111384
LOC101800711	PDE4DIP	0.861553	3.90129	3.13262e-05	0.000396032
UNC13C	UNC13C	0.860784	2.75891	0.00762362	0.0337801
CLGN	CLGN	0.859794	2.63141	0.00272346	0.0149357
KIF21A	KIF21A	0.859137	2.67278	0.00287734	0.0156186
EPHX1	EPHX1	0.859077	5.0365	7.92941e-06	0.00012105
FASTKD5	FASTKD5	0.858611	2.13191	0.000201951	0.00184317
HM13	HM13	0.858568	5.73496	4.44207e-08	1.27664e-06
SGO1	SGO1	0.857774	2.38579	0.000266765	0.00232592
EFHD2	EFHD2	0.857211	0.165693	0.00656467	0.0301328
LOC119717691	LOC119717691	0.855	3.56159	0.00033039	0.00276664
BCAP29	BCAP29	0.854961	5.45662	3.79491e-06	6.35865e-05
LOC106015430	LOC106015430-ncRNA	0.854786	0.243273	0.00346987	0.0181775
LOC101791942	OSBPL2	0.854303	2.60462	0.000367873	0.00302003
CD164	CD164	0.854213	7.79537	1.62422e-09	6.63287e-08
PAPSS1	PAPSS1	0.8528	4.80108	6.32363e-09	2.26618e-07
SPATS2	SPATS2	0.852638	5.30002	7.82399e-06	0.000119991
LOC113841161	CYCS	0.852432	6.03514	4.19837e-05	0.000503231
LOC119717610	LOC119717610	0.850572	4.94818	0.00163419	0.0100057
UNC5D	UNC5D	0.850314	1.725	0.00710075	0.0320785
SSR2	SSR2	0.849618	6.45033	6.28227e-10	2.87283e-08
SRGAP2	SRGAP2	0.849067	5.02488	6.46465e-09	2.29332e-07
AARS1	AARS1	0.847479	4.99217	2.69847e-08	8.10001e-07
ZCCHC24	ZCCHC24	0.84651	6.15538	5.68554e-08	1.57473e-06
LOC113840542	KIF22	0.844974	0.219514	0.0104422	0.0429324
SLC38A7	SLC38A7	0.84431	2.83596	2.94066e-05	0.000375549
P4HA1	P4HA1	0.84402	5.91047	2.54501e-10	1.26602e-08
ESPL1	ESPL1	0.843913	1.53553	0.00474066	0.0233903
SLC26A11	SLC26A11	0.843602	2.7462	6.83097e-05	0.000749699
IFRD1	IFRD1	0.843546	7.17729	1.15217e-07	2.97968e-06
TRIM47	TRIM47	0.843542	5.28915	1.62056e-05	0.000226749
HEXIM1	HEXIM1	0.843152	4.99058	8.17476e-06	0.00012407
SEL1L3	SEL1L3	0.842261	6.26905	4.47847e-09	1.66968e-07
TASOR2	TASOR2	0.842079	3.65208	2.17789e-05	0.000290827
ACO1	ACO1	0.8408	6.30897	7.81112e-07	1.6097e-05
TTC39C	TTC39C	0.839571	3.84082	1.05852e-05	0.000157522
RSPH3	RSPH3	0.839398	0.899623	0.0100705	0.0417861
RADX	RADX	0.839112	4.12063	4.96784e-08	1.41616e-06
ECT2	ECT2	0.836104	3.40589	0.000401757	0.00323858
SLC33A1	SLC33A1	0.835413	5.10164	2.96131e-12	2.1849e-10
ADA2	ADA2	0.834387	3.05196	0.00158649	0.00978528
UFM1	UFM1	0.834263	5.5505	1.11498e-07	2.90059e-06
B2M	B2M	0.833346	9.80032	1.6825e-05	0.000233555
SPI1	SPI1	0.832774	6.45869	1.1781e-06	2.26339e-05
GCNT1	GCNT1	0.832654	1.857	0.0118119	0.0471833
GPX8	GPX8	0.832447	2.17344	0.00205112	0.0119462
SMPD1	SMPD1	0.831852	4.46632	2.25594e-06	4.00145e-05
DUSP5	DUSP5	0.831797	3.86335	0.00530635	0.0254688
RAB43	RAB43	0.831438	4.18713	4.91679e-07	1.07876e-05
GOLGA2	GOLGA2	0.831333	5.26901	1.72282e-11	1.11223e-09
PTGS2	PTGS2	0.831054	4.07942	5.3777e-06	8.66172e-05
LOC119714087	LOC119714087	0.830831	-0.015786	0.00957639	0.0401189
LOC106017738	SYNJ2BP	0.830714	3.82811	5.68796e-06	9.0966e-05
STARD5	STARD5	0.830148	2.75716	0.000115085	0.00114433
KIF2C	KIF2C	0.829252	3.27196	0.000151791	0.00144704
LOC113840668	LOC113840668	0.829149	3.45223	0.0035215	0.0183876
C1H12orf45	C1H12orf45	0.828106	4.41273	4.04708e-05	0.000488767
PDXDC1	PDXDC1	0.828048	5.63111	9.71735e-10	4.19255e-08
COPB2	COPB2	0.827803	6.87262	2.56091e-12	1.9136e-10
POFUT2	POFUT2	0.827676	4.99823	3.03228e-11	1.87489e-09
RAP2A	RAP2A	0.827346	4.47552	9.86992e-10	4.24794e-08
TNFRSF11A	TNFRSF11A	0.827345	5.29134	4.54333e-05	0.000538696
LOC119713362	LOC119713362	0.827233	1.77521	0.00417042	0.0210984
MRPS17	MRPS17	0.826863	5.36322	1.67657e-07	4.18396e-06
MRPS26	MRPS26	0.826335	3.7902	0.000559616	0.0042559
HMMR	HMMR	0.826109	4.70731	1.79339e-05	0.000246996
KNSTRN	KNSTRN	0.825973	3.23678	0.00208648	0.0120999
ARFGAP1	ARFGAP1	0.825461	5.24525	1.2835e-07	3.29025e-06
KIAA0753	KIAA0753	0.825215	3.32106	1.58819e-05	0.000223109
KIF23	KIF23	0.825151	3.8996	0.000109613	0.00110114
NDUFA13	NDUFA13	0.825135	3.92286	0.000874217	0.00611117
SLF1	SLF1	0.824064	3.67126	0.00610097	0.0284323
CMTR2	CMTR2	0.82402	5.64207	0.00238607	0.0134249
GLT8D1	GLT8D1	0.822669	3.98422	1.57893e-11	1.02784e-09
SKA1	SKA1	0.821781	1.96708	0.00205427	0.0119565
DPM2	DPM2	0.820955	1.98504	0.00533849	0.0255851
PTGES3	PTGES3	0.820184	6.85626	1.17384e-06	2.26017e-05
NPLOC4	NPLOC4	0.819866	4.59549	2.93065e-07	6.80717e-06
LOC119714792	LOC119714792	0.81952	3.09388	0.00418251	0.0211413
GORASP1	GORASP1	0.818875	4.56002	8.99169e-14	8.97125e-12
LOC101794040	LOC101794040	0.81833	4.10593	2.05261e-05	0.000275775
LOC101790702	LOC101790702	0.817917	2.64413	6.17361e-05	0.000691381
SPCS2	SPCS2	0.817409	5.41769	1.96084e-08	6.14863e-07
LOC101796222	ENTPD8	0.814801	4.27627	1.63289e-06	2.98994e-05
CEBPG	CEBPG	0.814257	4.83644	3.77098e-11	2.26775e-09
P2RX7	P2RX7	0.813905	4.72464	0.00615255	0.0286195
TCTN2	TCTN2	0.812055	2.76594	0.000545397	0.00416943
COP1	COP1	0.812017	4.35499	1.49575e-09	6.21332e-08
HMGB2	HMGB2	0.811999	5.12946	5.08323e-08	1.44436e-06
IMPA2	IMPA2	0.811322	5.54849	6.97948e-06	0.000109136
LOC101795149	HECTD3	0.810919	4.05794	2.73836e-05	0.000352792
CHP1	CHP1	0.81061	7.02999	1.0336e-06	2.03021e-05
ACSS1	ACSS1	0.809632	6.60765	0.000476937	0.00373885
BTG2	BTG2	0.809013	6.30185	8.80374e-05	0.000925157
NKD1	NKD1	0.808691	2.9359	0.000316672	0.00268117
ENTPD7	ENTPD7	0.808679	3.37506	7.75575e-05	0.000832972
SCAPER	SCAPER	0.807245	4.2721	1.6774e-07	4.18396e-06
USO1	USO1	0.804728	6.36164	1.5979e-09	6.55587e-08
TMEM181	TMEM181	0.804678	4.26408	6.00757e-05	0.000677105
TCF21	TCF21	0.804278	3.80674	0.00119911	0.00787152
RDH10	RDH10	0.803984	4.54827	0.00149807	0.00936495
ELAPOR1	ELAPOR1	0.802285	2.19095	0.0116477	0.0466865
CCDC86	CCDC86	0.801806	3.03821	0.00151417	0.0094454
NECAP1	NECAP1	0.801758	5.29176	6.71025e-08	1.83539e-06
EIF5	EIF5	0.80144	7.95116	2.00804e-06	3.59263e-05
CDK5RAP3	CDK5RAP3	0.801028	2.85857	0.000756528	0.00544006
ARSB	ARSB	0.800111	4.78078	4.02968e-05	0.000487954
FBXO33	FBXO33	0.798802	4.76575	5.11557e-09	1.88717e-07
CMKLR1	CMKLR1	0.797957	2.32193	0.00341313	0.0179284
PTPRO	PTPRO	0.797222	2.22804	0.00311841	0.0166088
LOC110354396	FNTB	0.797031	1.50608	0.00101183	0.0068867
TXNL1	TXNL1	0.796775	5.54478	8.5932e-07	1.73427e-05
LOC101797256	CENPP	0.79673	1.3366	0.000858748	0.00603185
LOC113840727	LOC113840727	0.796094	2.02303	0.000776807	0.00555857
SEC23B	SEC23B	0.795926	5.8432	1.34803e-09	5.663e-08
HSPA8	HSPA8	0.793078	9.81991	0.00243115	0.0136219
MYO9A	MYO9A	0.792826	4.44352	0.000106446	0.00107363
GNPNAT1	GNPNAT1	0.79206	4.16773	5.37212e-06	8.66172e-05
CDK5	CDK5	0.791124	2.79574	0.000175113	0.00163824
LMNA	LMNA	0.790209	5.39783	1.41967e-05	0.000202843
BRI3	BRI3	0.789987	4.13118	7.43598e-06	0.000114787
PYCR1	PYCR1	0.789709	5.31462	3.69118e-05	0.000453672
SLC35E3	SLC35E3	0.789683	3.72341	0.000330337	0.00276664
PPA1	PPA1	0.789642	5.77457	0.000154354	0.00146829
APOO	APOO	0.789255	4.50631	4.92787e-06	8.01978e-05
SELENOK	SELENOK	0.789094	4.45747	4.6928e-07	1.03644e-05
NDUFB9	NDUFB9	0.788864	5.13678	0.000933648	0.00642935
LOC101799068	UBB	0.788664	9.83976	3.21789e-05	0.000404482
MRPS18C	MRPS18C	0.787906	2.91738	0.00137432	0.00875336
COPG1	COPG1	0.787478	6.5992	7.60503e-09	2.65496e-07
LOC110352617	LOC110352617-ncRNA	0.787248	3.87873	0.00278669	0.0152254
LOC119713165	ABCA10-L	0.787081	3.81032	0.000803108	0.00570262
LOC119713674	CYRIA-L	0.786628	2.42197	0.00232039	0.0131269
ELOVL6	ELOVL6	0.786128	3.9385	0.00180537	0.0108273
WARS1	WARS1	0.785907	4.33245	2.30634e-08	7.04336e-07
PI4K2B	PI4K2B	0.785728	4.29524	0.000180399	0.00167609
ARL6IP5	ARL6IP5	0.785693	6.53106	1.52926e-08	4.99142e-07
LOC110351624	RFK	0.785648	3.19702	0.00451979	0.0224582
LOC113841293	LOC113841293	0.78461	1.24558	0.00634028	0.0293219
ACER2	ACER2	0.784103	6.30956	0.00521204	0.02513
B4GALT4	B4GALT4	0.783372	3.85891	0.000143424	0.00138091
LOC119715850	LOC119715850	0.783279	2.32902	0.000513909	0.00397544
CNPY3	CNPY3	0.78198	3.49984	1.73151e-05	0.0002396
DDA1	DDA1	0.781434	6.86312	4.68602e-09	1.736e-07
ATF4	ATF4	0.781285	7.97424	2.32683e-07	5.54278e-06
SNX24	SNX24	0.781067	2.55484	0.00120002	0.00787458
SEL1L	SEL1L	0.781015	6.58001	1.351e-07	3.44819e-06
LOC113841492	AURKC-L	0.780826	1.91046	0.00411533	0.0208618
CENPH	CENPH	0.77935	3.02607	0.000836625	0.00590479
MANBA	MANBA	0.779288	4.08845	2.4734e-05	0.000324369
IL2RB	IL2RB	0.778488	3.14605	0.0019367	0.0114084
PSMD7	PSMD7	0.778371	5.45752	1.80052e-07	4.44686e-06
LOC101797289	TUBA1C	0.778225	5.12435	6.82108e-08	1.85991e-06
CISH	CISH	0.77504	5.00929	0.000851257	0.00599121
SND1	SND1	0.774377	4.7044	0.000211186	0.00191057
PGM3	PGM3	0.774136	2.6888	7.68428e-05	0.000828336
CENPO	CENPO	0.77389	1.01177	0.00144725	0.0091154
CHPT1	CHPT1	0.773697	3.54401	0.000109723	0.00110162
RNF128	RNF128	0.772449	5.21794	0.000941447	0.00647291
TFPI2	TFPI2	0.772024	7.29726	0.0017938	0.0107819
SEC13	SEC13	0.771783	5.98013	3.52121e-06	5.95115e-05
LOC119713271	LOC119713271	0.771682	3.91963	0.00952217	0.039964
RAB32	RAB32	0.771665	4.25591	0.000130506	0.00126963
LOC119713243	LOC119713243~	0.771002	5.13827	1.96292e-05	0.000266375
MRPS9	MRPS9	0.769796	4.26118	2.2762e-08	6.98778e-07
DNASE2B	DNASE2B	0.769668	6.07828	0.000977983	0.00669527
SPAG5	SPAG5	0.769388	2.17455	0.00359317	0.0186785
LACC1	LACC1	0.768383	3.74338	5.80521e-06	9.25881e-05
OIP5	OIP5	0.767388	2.65239	0.00103627	0.00701231
TMEM37	TMEM37	0.766215	5.36809	0.00113681	0.00753013
IFT20	IFT20	0.765369	3.79218	1.09979e-05	0.000162973
LOC101789892	CLEC2L	0.764994	2.76783	0.00772004	0.0341127
NHLRC3	NHLRC3	0.764352	4.40691	1.19257e-06	2.28163e-05
DAPP1	DAPP1	0.764215	4.65269	0.000241239	0.00213661
CCNA2	CCNA2	0.763694	5.33621	2.06168e-07	4.99974e-06
B3GAT3	B3GAT3	0.762567	0.594773	0.0107035	0.0437099
CHMP7	CHMP7	0.76164	4.95608	2.85268e-10	1.38762e-08
MPV17L2	MPV17L2	0.760431	2.19281	0.0105225	0.0431416
BET1	BET1	0.760062	4.18453	9.49025e-06	0.000142679
BUB1	BUB1	0.75995	4.56218	6.72924e-05	0.00074178
NCOA7	NCOA7	0.758434	5.62125	0.000890717	0.00619936
PSMD3	PSMD3	0.758115	5.39855	7.50329e-06	0.000115678
HACD4	HACD4	0.756557	3.33731	0.00459289	0.0227571
SLC25A42	SLC25A42	0.756466	3.12443	0.000128731	0.00125584
FBXO5	FBXO5	0.755191	3.09084	0.000108837	0.00109461
DRAM2	DRAM2	0.75479	5.07311	0.000109288	0.00109851
HYLS1	HYLS1	0.753501	1.34475	0.00683708	0.0311375
GOLT1B	GOLT1B	0.753031	3.63983	6.44401e-06	0.000101943
PRRC1	PRRC1	0.752621	5.60526	1.03924e-06	2.03672e-05
ERP44	ERP44	0.752523	5.91043	4.92964e-11	2.90731e-09
PGAM1	PGAM1	0.751196	6.51842	2.83359e-05	0.000363211
LOC106017407	LOC106017407	0.750769	3.17498	0.000920081	0.00635587
LOC101802986	LOC101802986	0.750636	3.89648	0.000218916	0.00196661
PHOSPHO1	PHOSPHO1	0.75009	3.27545	0.000300343	0.00256519
KCNK5	KCNK5	0.74982	5.28673	4.99097e-05	0.000581562
TADA1	TADA1	0.74938	3.75695	1.46656e-05	0.000209203
DIAPH3	DIAPH3	0.748808	1.90354	0.00759949	0.0337073
ELL2	ELL2	0.748223	3.69356	0.00497808	0.0242214
TP53I3	TP53I3	0.748221	2.91235	0.00164443	0.0100509
CIT	CIT	0.74782	2.90225	0.00371661	0.01917
UNC50	UNC50	0.746745	3.4997	2.63772e-05	0.000341581
PM20D2	PM20D2	0.746491	3.38686	0.00130008	0.00839006
CD274	CD274	0.746213	5.74567	0.000571377	0.00433033
SARS1	SARS1	0.745819	4.34185	8.80005e-05	0.000925157
CCNB3	CCNB3	0.745602	2.97975	0.000258316	0.0022601
NDC80	NDC80	0.744939	3.87327	0.0044557	0.0222026
SPDL1	SPDL1	0.74487	3.65483	5.30511e-05	0.00061087
PARP10	PARP10	0.744868	3.12166	0.00507141	0.0245666
PGGHG	PGGHG	0.744637	2.21703	0.000805141	0.00571475
TRIB1	TRIB1	0.744142	4.28438	0.000876108	0.00612195
ATP6V0A2	ATP6V0A2	0.74413	5.36131	3.88184e-06	6.49191e-05
CCDC28A	CCDC28A	0.743856	3.90085	0.000223494	0.0020013
LOC101790565	LOC101790565	0.743474	3.79796	0.00665193	0.0304822
RNF121	RNF121	0.742151	3.68004	6.79161e-05	0.000747247
RCHY1	RCHY1	0.74155	4.55296	1.15794e-05	0.000170582
GMDS	GMDS	0.740026	4.81403	0.000220547	0.00197895
DOLK	DOLK	0.739763	2.62386	0.00062657	0.00468793
SIL1	SIL1	0.739746	2.84917	7.96881e-06	0.000121445
SRD5A3	SRD5A3	0.738813	2.14324	6.15372e-05	0.000689593
COQ9	COQ9	0.738278	3.49027	2.04813e-05	0.000275384
CCNB2	CCNB2	0.737828	5.37654	0.000167018	0.00157679
NR2F6	NR2F6	0.736303	4.30483	0.000450422	0.0035612
TUSC2	TUSC2	0.735308	3.09817	0.00104778	0.00705962
COPE	COPE	0.735235	5.93929	6.31305e-06	0.000100232
LOC101794097	LOC101794097	0.734878	4.14653	3.50473e-05	0.000435241
TXNDC15	TXNDC15	0.734875	3.51101	1.25592e-06	2.38164e-05
CDC7	CDC7	0.733628	2.70865	0.00214263	0.0123279
LOC113844925	SNORD16	0.731931	-0.750133	0.0081798	0.0355099
FOXM1	FOXM1	0.730994	3.02432	0.0085909	0.0369564
MGST1	MGST1	0.730641	5.9173	5.0865e-05	0.000590734
PHLPP1	PHLPP1	0.730155	4.11265	9.75545e-05	0.00100414
CPEB3	CPEB3	0.729834	3.03923	0.000310286	0.002636
GGH	GGH	0.729262	4.98989	3.22287e-06	5.47857e-05
ATP5F1B	ATP5F1B	0.728537	7.44801	4.33593e-05	0.000517248
BACH1	BACH1	0.72841	6.38038	0.000346972	0.0028835
LOC101792364	TOR1A	0.728137	2.78938	0.0121727	0.0482905
MAFG	MAFG	0.727895	4.15022	0.00174373	0.0105495
PYGO1	PYGO1	0.727681	2.09327	0.00181001	0.0108443
SMAD3	SMAD3	0.726901	5.53178	2.53629e-05	0.00033064
SLC6A9	SLC6A9	0.726204	1.66001	0.0109732	0.044573
GPAM	GPAM	0.725436	3.79465	0.00425945	0.0214754
GTSE1	GTSE1	0.723107	3.98809	6.77806e-08	1.85105e-06
LOC101790525	TOR1AIP1	0.722935	4.92404	3.79681e-07	8.5477e-06
SHISA5	SHISA5	0.722348	6.5536	4.16994e-06	6.88844e-05
EMC3	EMC3	0.721773	4.67742	1.27834e-05	0.000185365
KIF18B	KIF18B	0.721768	1.49886	0.00198616	0.01165
LOC101804794	POR	0.721479	5.1849	0.0020191	0.0117925
P3H1	P3H1	0.721049	4.4768	1.44345e-07	3.65758e-06
NKIRAS1	NKIRAS1	0.721032	2.54188	0.00285772	0.0155265
PIGT	PIGT	0.720743	4.38329	4.91751e-06	8.01034e-05
OPTN	OPTN	0.719458	5.5374	2.47631e-05	0.000324507
RNF2	RNF2	0.719357	1.78959	0.000886034	0.00617902
NUF2	NUF2	0.719192	3.45186	0.000266914	0.00232606
CENPL	CENPL	0.718777	1.90697	0.00143906	0.00907684
LOC119713008	LOC119713008	0.715689	2.76218	0.00111105	0.00737901
CTSH	CTSH	0.71533	6.60532	0.000540774	0.00414491
NDUFB10	NDUFB10	0.71508	4.58222	0.000201419	0.00183927
NAV1	NAV1	0.714824	3.25848	0.000183245	0.00169625
HMOX2	HMOX2	0.712574	4.36698	0.000242387	0.00214424
FIP1L1	FIP1L1	0.712196	4.97234	5.21237e-10	2.40866e-08
LOC101803044	LOC101803044	0.711208	3.4761	0.00747883	0.0333236
MAFB	MAFB	0.710916	5.95567	0.0046361	0.0229259
LOC101796972	LOC101796972	0.710474	3.58217	0.00202613	0.0118281
LOC101795245	LOC101795245	0.710128	4.67382	0.00182144	0.0108976
DSCC1	DSCC1	0.710059	3.7625	0.000118178	0.00117244
SLC41A2	SLC41A2	0.710018	4.66587	5.60007e-05	0.000638131
ALDH18A1	ALDH18A1	0.709731	5.04622	2.62604e-07	6.18969e-06
SPSB4	SPSB4	0.709535	2.07373	0.000136455	0.00132092
VCPKMT	VCPKMT	0.709009	2.88883	0.000247134	0.00218119
LOC113839578	LOC113839578	0.707919	3.55331	0.00279807	0.0152709
BCAT1	BCAT1	0.706553	4.90051	0.000185232	0.00171104
COQ2	COQ2	0.706526	2.96221	0.00118441	0.00778672
SMIM20	SMIM20	0.706024	3.27173	0.000354946	0.00293587
HAUS3	HAUS3	0.704983	2.76895	0.000170509	0.001602
ABCD4	ABCD4	0.702702	2.95165	0.000327527	0.00274791
OSCP1	OSCP1	0.701618	0.991495	0.00754614	0.0335554
LOC113845343	UQCR10	0.700594	4.7651	0.00515362	0.0248825
LOC101797924	KIF20A	0.699769	3.68137	0.00914549	0.0386603
RAB1A	RAB1A	0.699495	7.842	1.59589e-09	6.55587e-08
MRPL47	MRPL47	0.698214	4.00933	1.3111e-05	0.00018894
IL17RC	IL17RC	0.697909	1.15531	0.0103313	0.0426264
GCSH	GCSH	0.696863	3.06251	0.000641679	0.00477655
VPS51	VPS51	0.696671	2.61265	0.00228509	0.0129648
NEK2	NEK2	0.696122	3.16112	0.00379971	0.0194982
TM2D3	TM2D3	0.695697	2.78987	3.63883e-06	6.13224e-05
P2RY14	P2RY14	0.694838	3.1932	0.00172995	0.0104896
MECR	MECR	0.693499	3.11493	0.000649955	0.00482588
ENDOG	ENDOG	0.693321	3.14841	0.00205399	0.0119565
LOC101796924	RAB43	0.693272	5.12936	0.000125093	0.00122648
ISCU	ISCU	0.692838	4.90237	0.00133071	0.00853442
RBM7	RBM7	0.692585	3.19679	6.01294e-05	0.000677275
CENPN	CENPN	0.692149	2.0852	0.00486257	0.0238444
HSPE1	HSPE1	0.691818	5.89914	0.00875926	0.037453
LOC101802417	NT5C1B	0.691422	5.0144	5.73408e-07	1.22644e-05
KLHL18	KLHL18	0.6909	3.14534	1.75515e-05	0.000242501
LOC101796096	CSTL1	0.69081	9.91823	0.000996008	0.00679484
CITED2	CITED2	0.688134	2.9938	0.00821368	0.0356227
NDUFA5	NDUFA5	0.688108	4.34898	0.00122838	0.00802172
CENPQ	CENPQ	0.687639	3.15376	0.00370255	0.0191113
SEC24C	SEC24C	0.687628	6.74862	0.000481246	0.00376087
FAM124B	FAM124B	0.687571	5.12964	0.00530696	0.0254688
MAPKAPK2	MAPKAPK2	0.687525	5.43402	2.96167e-08	8.81472e-07
TMED8	TMED8	0.687197	4.64926	1.2249e-05	0.000178648
TOR4A	TOR4A	0.686194	4.59732	1.49553e-05	0.000212128
UBE2Q1	UBE2Q1	0.6859	5.63113	9.27622e-09	3.1607e-07
TMCC2	TMCC2	0.685476	2.95341	0.000915162	0.00633185
DEPTOR	DEPTOR	0.685394	3.67923	0.00316438	0.0168078
NCAPG2	NCAPG2	0.685378	2.97349	0.00127996	0.00828067
ALG14	ALG14	0.684956	2.30549	0.00503251	0.0244524
TMX2	TMX2	0.684844	3.2131	0.000773057	0.00553625
LOC119718548	LOC119718548	0.684523	2.57658	8.49695e-05	0.00090155
EIF2A	EIF2A	0.684308	4.99491	5.12493e-08	1.45386e-06
LOC119715138	LOC119715138	0.68361	3.72174	0.000539634	0.00413798
CAPN11	CAPN11	0.68351	5.28575	0.00108248	0.00722023
MRPL33	MRPL33	0.683293	3.88113	0.000207749	0.00188247
LOC119715808	GIMAP8-L	0.681915	5.38053	0.0106071	0.0433768
LPCAT3	LPCAT3	0.681827	5.26734	6.74372e-06	0.000106111
B4GALT7	B4GALT7	0.681676	2.31555	0.00119217	0.00782893
ALG1	ALG1	0.68163	2.8912	3.33694e-05	0.000416752
NINJ1	NINJ1	0.681075	6.12482	1.47787e-05	0.000210132
MARS1	MARS1	0.678666	4.3904	1.63792e-05	0.000228813
FUCA2	FUCA2	0.677401	5.82111	5.31227e-05	0.000611294
ORC1	ORC1	0.676697	3.44039	0.000105469	0.00106561
ERI2	ERI2	0.676256	3.6027	0.00445258	0.0221934
GARS1	GARS1	0.676042	5.87205	4.14832e-06	6.87861e-05
AFDN	AFDN	0.674963	5.2101	0.00128352	0.00829554
PMM1	PMM1	0.673735	3.26842	0.00884895	0.0377505
DOCK4	DOCK4	0.67245	3.78924	0.00133353	0.0085463
FST	FST	0.672324	2.88809	0.0120773	0.0479922
LOC119715593	RANBP2-L	0.670772	6.05961	7.4308e-07	1.5442e-05
CHST15	CHST15	0.670587	4.34084	0.00130924	0.00843412
CD63	CD63	0.670129	6.19346	0.00228416	0.0129638
GK5	GK5	0.669509	3.74306	0.000564359	0.00428355
AHSA1	AHSA1	0.668733	5.87234	0.000141182	0.00136217
LOC101797808	PHYKPL	0.668357	1.5369	0.0104692	0.0429833
NECTIN1	NECTIN1	0.667964	3.1346	0.00565216	0.026767
HASPIN	HASPIN	0.667184	2.83701	0.00213846	0.0123159
LOC101793955	SLC24A3	0.666854	5.40429	3.02472e-06	5.18186e-05
TM9SF4	TM9SF4	0.666529	5.02649	9.51392e-07	1.8963e-05
RHBDF2	RHBDF2	0.666137	3.96756	0.000896832	0.00623204
PLA2R1	PLA2R1	0.664823	5.6349	0.00941569	0.0396004
LSM3	LSM3	0.664189	3.2992	0.00148987	0.00933362
SLC2A10	SLC2A10	0.664099	1.03904	0.00515198	0.0248814
CASR	CASR	0.663427	4.90999	0.000103627	0.00105124
NIT2	NIT2	0.663346	3.27454	0.000347327	0.00288508
LOC110351762	LOC110351762	0.662983	2.6314	0.0100998	0.0418777
CENPJ	CENPJ	0.66298	2.23557	0.000542577	0.00415329
PRIM2	PRIM2	0.662767	2.60898	0.000226057	0.00202219
SFMBT1	SFMBT1	0.661993	3.08354	0.000402056	0.00323858
RUFY3	RUFY3	0.661036	5.0711	5.49871e-05	0.000627811
ATP23	ATP23	0.660672	3.33153	9.99129e-05	0.00101978
LOC113843513	SHTN1	0.6605	3.96222	0.00185691	0.0110608
JMJD6	JMJD6	0.659858	5.39139	0.00264425	0.0145787
NCAPH	NCAPH	0.659654	5.05383	0.000105938	0.00106912
MAD2L1	MAD2L1	0.659134	3.48676	0.00229329	0.0129987
TPM4	TPM4	0.658806	5.75435	0.00220868	0.0126457
ZBTB7B	ZBTB7B	0.658322	2.47306	0.00213501	0.0123041
HYPK	HYPK	0.657777	3.49596	0.0043795	0.021935
BIRC5	BIRC5	0.657669	4.03192	9.18283e-05	0.000957544
CHPF2	CHPF2	0.656912	4.7135	4.8547e-07	1.06694e-05
PSMB3	PSMB3	0.656098	4.24299	0.00114056	0.00754075
LMF2	LMF2	0.655497	3.71202	0.00106439	0.00713112
C2H7orf25	C2H7orf25	0.654418	3.81176	2.70521e-07	6.35074e-06
RPA1	RPA1	0.65424	6.29791	0.000216902	0.00195423
LOC101800571	LOC101800571	0.651859	1.99024	0.00113931	0.00754075
PPP1R9A	PPP1R9A	0.650452	4.68901	0.000620592	0.0046551
CHORDC1	CHORDC1	0.650382	5.04029	0.000928994	0.00640988
YIPF3	YIPF3	0.650373	4.67834	2.8409e-06	4.91006e-05
SEC31A	SEC31A	0.650265	5.88309	9.79699e-05	0.00100723
LOC119715192	LOC119715192	0.650153	4.31672	0.00794164	0.0347509
CDC45	CDC45	0.649952	2.74276	0.00668442	0.0306071
RFC4	RFC4	0.649366	3.35183	0.00105592	0.00709514
LOC119713461	COX5B-L	0.64921	4.10432	0.0100902	0.0418478
LOC113842963	GIMAP1-L	0.648731	3.09489	0.0097769	0.0407796
LOC101792295	RRAGA	0.648105	3.82403	2.55015e-06	4.46468e-05
LOC101799882	LOC101799882	0.648016	4.77004	0.0101358	0.0419675
BARD1	BARD1	0.647693	3.01845	0.00130816	0.0084329
N4BP2L2	N4BP2L2	0.647529	3.70498	0.0101157	0.0419337
KIF13B	KIF13B	0.647499	4.59254	0.000391127	0.00317384
ILRUN	ILRUN	0.647187	5.56317	0.00123599	0.00805976
SLC30A1	SLC30A1	0.647167	4.37215	0.00137548	0.00875569
MCM8	MCM8	0.647035	1.95173	0.00441295	0.0220522
NCAPD3	NCAPD3	0.646139	3.57949	0.00021727	0.00195654
ERGIC2	ERGIC2	0.646073	5.29285	6.49673e-09	2.30005e-07
MCM6	MCM6	0.645856	5.28247	4.09249e-06	6.80532e-05
GOLGB1	GOLGB1	0.645744	5.47263	5.25416e-05	0.000606595
NBAS	NBAS	0.644778	4.40074	2.28175e-05	0.000302169
TMEM115	TMEM115	0.644496	4.09696	0.000318279	0.00269052
SCAMP3	SCAMP3	0.643822	3.87327	3.05061e-05	0.000387058
FPGS	FPGS	0.64356	2.2878	0.00178696	0.0107536
SNRNP48	SNRNP48	0.643525	2.96982	0.000381964	0.00311388
TPRA1	TPRA1	0.643305	4.91523	0.00153055	0.0095164
LOC101797338	H2B-VIII	0.642767	2.87391	0.0104365	0.0429302
NCOA1	NCOA1	0.642744	3.6617	0.00222611	0.0127206
GBF1	GBF1	0.64109	5.76803	6.6938e-05	0.000739265
CLPB	CLPB	0.639854	4.33031	1.5108e-05	0.000213777
ZCCHC17	ZCCHC17	0.639596	3.95319	0.0036731	0.0189984
LPAR6	LPAR6	0.638162	4.41807	0.000262255	0.00229114
DCK	DCK	0.637315	4.11998	0.0096968	0.0405322
HSPD1	HSPD1	0.636489	7.27568	0.0024879	0.0138765
KLF17	KLF17	0.636462	4.33783	0.00729431	0.0327423
SDHB	SDHB	0.635524	5.85375	0.000110845	0.00111036
RSPRY1	RSPRY1	0.635293	4.49909	0.000118664	0.00117526
PPP1R3B	PPP1R3B	0.635196	2.37267	0.00375762	0.0193444
LOC101801606	LOC101801606	0.634774	4.50175	0.00288597	0.0156489
NIF3L1	NIF3L1	0.63348	3.77877	0.000619984	0.00465253
RNF26	RNF26	0.632523	3.13772	0.00011528	0.00114562
TXNDC11	TXNDC11	0.632094	5.10133	5.43863e-06	8.73763e-05
LDAH	LDAH	0.631273	4.28718	0.000191665	0.00176304
STX18	STX18	0.631172	4.53196	1.6543e-06	3.02598e-05
EBAG9	EBAG9	0.630364	4.82022	0.000160687	0.00152112
FKBP8	FKBP8	0.630068	4.26091	0.000165875	0.00156685
FAM114A1	FAM114A1	0.629939	4.04049	0.000948705	0.00652026
SGSM2	SGSM2	0.62919	3.42609	0.00509915	0.0246669
SLCO2A1	SLCO2A1	0.628423	4.97581	0.00652319	0.0299941
HEXB	HEXB	0.627414	5.41204	5.654e-05	0.000643033
SYNGR1	SYNGR1	0.626114	2.25721	0.0101669	0.0420467
MRPS23	MRPS23	0.626108	3.94365	0.0125989	0.0496352
C26H1orf43	C26H1orf43	0.624989	3.0145	0.000315057	0.00266879
LOC101803781	HJURP	0.624936	3.02027	0.00490995	0.0239829
ALG6	ALG6	0.624448	2.85256	0.000324504	0.00272776
CX3CR1	CX3CR1	0.623846	3.52213	0.00734691	0.032886
TRMT13	TRMT13	0.623675	2.99985	0.000882073	0.00615628
SLC38A2	SLC38A2	0.622049	6.66374	0.000523668	0.00403848
SYNGR2	SYNGR2	0.622005	4.23828	0.000525746	0.00405094
LOC101789867	UQCC2	0.621828	2.84395	0.00673782	0.0307714
GALNT12	GALNT12	0.620897	3.67772	0.000977346	0.00669352
FANCB	FANCB	0.620771	1.94672	0.00131169	0.0084402
CDC25A	CDC25A	0.620436	3.78949	0.00158938	0.00979408
MTIF3	MTIF3	0.619402	3.75875	0.000155922	0.00147999
SLC38A10	SLC38A10	0.618638	5.57754	4.6383e-05	0.000547369
MAPRE3	MAPRE3	0.618453	2.88281	0.00443701	0.0221402
PASK	PASK	0.617367	2.534	0.00462121	0.0228781
CCDC47	CCDC47	0.617116	5.14793	8.20411e-07	1.66934e-05
ERH	ERH	0.616374	5.54589	8.01063e-05	0.000855116
ARPC1A	ARPC1A	0.616288	5.65938	2.2224e-07	5.34594e-06
SUSD3	SUSD3	0.615516	4.17283	0.00732167	0.0328148
MRPS11	MRPS11	0.615144	4.00012	0.00260744	0.0144164
GIPC2	GIPC2	0.614463	4.6951	0.00235894	0.0132936
RER1	RER1	0.613411	5.65328	5.65875e-08	1.56979e-06
SMYD5	SMYD5	0.61292	2.87874	0.000489269	0.00381448
SOD1	SOD1	0.612837	6.7107	0.000460406	0.00362381
AMDHD2	AMDHD2	0.612706	4.76325	0.00136782	0.00872149
BET1L	BET1L	0.612567	4.54425	8.61209e-07	1.73427e-05
SASH1	SASH1	0.611861	5.81084	0.00105766	0.00710232
CDC34	CDC34	0.610895	3.75293	0.000704986	0.00514315
TTC3	TTC3	0.610748	5.77433	9.378e-05	0.000973272
SEMA4A	SEMA4A	0.608908	3.55236	0.00952548	0.0399683
MCL1	MCL1	0.608598	6.9506	0.000375209	0.00307021
BPNT2	BPNT2	0.608287	5.48263	1.0268e-05	0.000153321
CCT4	CCT4	0.607943	6.68872	3.36082e-05	0.000418553
GLA	GLA	0.607311	2.58777	0.00847586	0.036578
ASNS	ASNS	0.607181	4.94255	0.00294911	0.0158805
TBL2	TBL2	0.605274	4.47578	1.20703e-05	0.000176188
LOC110354297	VAMP2	0.604873	2.99147	0.00529941	0.0254534
LOC119718585	LOC119718585	0.604846	2.12021	0.00861073	0.0369964
CCDC167	CCDC167	0.604358	2.42799	0.0122767	0.0485866
EXOSC3	EXOSC3	0.603565	2.50123	0.000750549	0.00540592
SUGT1	SUGT1	0.602833	5.89954	0.000619062	0.00464958
CCDC12	CCDC12	0.602677	4.32997	0.0122662	0.0485686
DPH3	DPH3	0.602146	4.11679	8.42204e-05	0.000894683
PEX26	PEX26	0.601984	5.09605	0.00105151	0.00707722
CCT3	CCT3	0.599652	6.23075	8.51106e-05	0.00090244
LOC101793518	LOC101793518	0.599513	3.7326	0.000742196	0.00536557
LOC101798194	LOC101798194	0.599193	4.8148	7.46396e-05	0.000806567
TGIF2	TGIF2	0.598928	2.77564	0.00159137	0.00979547
LOC101796787	LOC101796787	0.598685	4.60759	0.000379982	0.00310204
LOC101789635	H1-1	0.598673	6.01397	0.00322563	0.0170726
ATP6V1H	ATP6V1H	0.598238	4.88681	4.47014e-07	9.9018e-06
TIFA	TIFA	0.597171	2.25519	0.00670294	0.03066
DIP2C	DIP2C	0.596372	4.63244	0.00347631	0.0182058
MRPL48	MRPL48	0.595802	3.62633	0.000785537	0.00560827
WDFY2	WDFY2	0.595371	4.10087	0.000322612	0.00271836
CMC2	CMC2	0.595062	3.17382	0.00731361	0.0327955
RRAGD	RRAGD	0.594896	5.30449	3.58835e-05	0.000442807
C2H8orf76	C2H8orf76	0.594799	1.77493	0.00662267	0.0303719
TIPIN	TIPIN	0.594129	3.66149	0.000277284	0.00239386
XPR1	XPR1	0.594115	4.40525	5.36315e-06	8.65596e-05
AGPAT2	AGPAT2	0.593565	3.8866	0.00602181	0.0281606
ELMO3	ELMO3	0.593171	3.73026	0.00047415	0.00372198
NPDC1	NPDC1	0.592907	4.98808	0.00165324	0.0100816
NUDCD3	NUDCD3	0.592076	3.58475	0.00274887	0.0150515
NDC1	NDC1	0.59136	4.51628	0.000291122	0.00249493
C16H12orf43	C16H12orf43	0.59114	2.54764	0.000231966	0.00206662
PRELID3A	PRELID3A	0.590049	3.39001	0.00702247	0.0318313
ACBD3	ACBD3	0.589821	4.72361	4.16783e-06	6.88844e-05
RAB6A	RAB6A	0.589143	5.55616	1.16089e-06	2.23768e-05
GRINA	GRINA	0.589067	3.08848	0.00726259	0.03265
ATP11C	ATP11C	0.588154	6.27068	0.000281746	0.00242641
MTDH	MTDH	0.58738	6.53196	0.000748692	0.00539476
DCUN1D5	DCUN1D5	0.587188	4.21037	5.06419e-07	1.10469e-05
KIFC1	KIFC1	0.585784	3.66408	0.00126874	0.00822407
KIF4A	KIF4A	0.585748	3.62696	0.00106154	0.00712021
LONP1	LONP1	0.585668	5.58124	7.94888e-07	1.63254e-05
KIF11	KIF11	0.585417	5.04876	0.00776671	0.0342414
TRIP13	TRIP13	0.584301	2.27889	0.0120386	0.0478709
IQCB1	IQCB1	0.583772	4.94448	0.00010292	0.00104467
TICRR	TICRR	0.583688	3.44464	0.000606837	0.00456362
SLC9A6	SLC9A6	0.582062	4.7611	0.000353843	0.00292951
CASP7	CASP7	0.581683	4.4612	0.00150176	0.009378
YARS1	YARS1	0.581347	4.07292	0.000595614	0.00449269
PRDX1	PRDX1	0.581033	7.93079	0.0035591	0.0185343
FAM117A	FAM117A	0.580687	3.70482	0.00321955	0.0170647
ODR4	ODR4	0.58067	5.03663	5.95506e-05	0.000672049
VRK2	VRK2	0.580528	3.50223	0.00691368	0.0314437
SEPTIN5	SEPTIN5	0.580125	4.76579	0.00103849	0.00701919
LOC101790681	LOC101790681	0.579978	1.98741	0.00871148	0.0373106
PSMB4	PSMB4	0.579676	5.24292	0.00133554	0.00855603
METTL5	METTL5	0.579439	1.87596	0.00647089	0.0297614
ACAA1	ACAA1	0.57928	4.88025	6.06884e-05	0.000681822
LOC101801770	SGO2	0.579095	2.45422	0.00191633	0.0113017
SURF6	SURF6	0.577869	4.39456	0.000112568	0.0011244
MRPL12	MRPL12	0.577779	4.01258	0.0079336	0.0347503
UGP2	UGP2	0.577271	6.00149	0.000272938	0.00236681
PLK4	PLK4	0.577231	2.83459	0.00497287	0.0242155
PALD1	PALD1	0.576342	4.4438	0.00313465	0.016665
LOC113841075	LOC113841075	0.575467	2.69897	0.00279932	0.0152709
WIPI1	WIPI1	0.575419	4.28658	0.0121987	0.048365
CLCN7	CLCN7	0.575055	4.11662	0.000396707	0.00320726
EIF2B1	EIF2B1	0.574006	3.98409	0.0013495	0.00862659
TMBIM6	TMBIM6	0.573436	5.55133	0.000738655	0.00534437
YJU2	YJU2	0.573402	3.4111	0.00286771	0.0155711
DNAJB12	DNAJB12	0.573286	3.6654	0.000367679	0.00301985
IER5L	IER5L	0.573187	2.33561	0.0105168	0.0431382
CEP70	CEP70	0.572143	3.08025	0.00203078	0.0118473
SEC24B	SEC24B	0.571748	4.93414	5.77818e-05	0.000655035
DERL1	DERL1	0.571631	5.80016	2.27477e-06	4.02265e-05
ANAPC1	ANAPC1	0.571611	5.51241	0.000192149	0.00176657
SEC16A	SEC16A	0.571517	5.95125	0.000196732	0.00180115
FAF2	FAF2	0.571457	4.78384	2.70551e-06	4.70384e-05
CCT8	CCT8	0.571192	6.6111	5.38728e-05	0.000617829
NDUFB3	NDUFB3	0.570361	4.49362	0.00639708	0.0294973
LOC119718584	LOC119718584	0.570224	3.40933	0.000736793	0.0053331
LOC101795925	LOC101795925	0.569823	3.12809	0.000256309	0.00224702
LOC106017052	LOC106017052	0.569174	1.41895	0.00740877	0.033087
ZC3H7B	ZC3H7B	0.567792	5.82888	0.000727559	0.00527277
LOC101803858	UQCRB	0.567668	5.58728	0.0109375	0.0444382
PLAGL1	PLAGL1	0.567577	3.87465	0.00181355	0.0108578
LEPROT	LEPROT	0.567237	6.76974	1.30553e-07	3.34185e-06
UBXN2A	UBXN2A	0.566613	3.63182	8.61433e-05	0.000910154
CNIH4	CNIH4	0.566575	3.386	0.00276153	0.0151067
ANAPC13	ANAPC13	0.566459	3.16226	0.00262577	0.0144949
POMT1	POMT1	0.565902	4.17742	0.00671073	0.0306876
EIF5B	EIF5B	0.56562	6.81831	2.30223e-05	0.000304634
UGGT2	UGGT2	0.564562	4.40723	0.00851669	0.0367272
PRPF4	PRPF4	0.564049	4.5989	2.83511e-05	0.000363211
TMEM241	TMEM241	0.563932	4.14352	0.000387786	0.00314819
RERE	RERE	0.563469	6.14716	0.00189099	0.0111993
DNAJC13	DNAJC13	0.563465	5.8253	0.00079283	0.00564333
MTIF2	MTIF2	0.562691	3.62538	0.00128671	0.00830684
CCDC149	CCDC149	0.562295	1.88619	0.00881357	0.0376469
HTRA2	HTRA2	0.561958	3.39568	0.00942053	0.0396037
GALNT11	GALNT11	0.560293	3.44605	0.00012536	0.00122842
DDHD2	DDHD2	0.560283	3.52973	0.00179678	0.0107905
UBC	UBC	0.560157	8.36944	0.000985629	0.00673187
PSMB2	PSMB2	0.559473	5.01228	8.56514e-05	0.000906518
SNX18	SNX18	0.559127	4.37467	0.000470169	0.00369403
RRP7A	RRP7A	0.55888	3.66776	0.00224502	0.0128203
ATG5	ATG5	0.558683	4.88686	0.000167311	0.00157837
MFSD1	MFSD1	0.558431	5.1828	2.35802e-05	0.000310619
ZNF423	ZNF423	0.5583	4.50718	0.00228031	0.0129564
PEDS1	PEDS1	0.557959	4.43519	1.63663e-05	0.000228813
CLK1	CLK1	0.556157	6.06161	0.00183131	0.010938
TADA3	TADA3	0.555412	3.6262	0.00513882	0.0248315
TXNL4A	TXNL4A	0.554529	3.19117	0.00146833	0.00923492
NUP62CL	NUP62CL	0.554365	4.57337	0.000100704	0.00102598
DDHD1	DDHD1	0.554118	4.42584	0.00483682	0.0237593
PDE6D	PDE6D	0.554076	5.25311	9.07876e-05	0.000948947
GOLGA5	GOLGA5	0.553537	4.92985	1.88474e-06	3.39795e-05
STIL	STIL	0.553486	2.70809	0.0111989	0.0452804
NCLN	NCLN	0.553332	5.93843	1.61637e-06	2.97209e-05
TACC3	TACC3	0.553202	5.93586	0.00211099	0.0121937
PARD3	PARD3	0.552444	4.42281	0.00189623	0.0112189
YIPF1	YIPF1	0.552164	4.97619	0.00117146	0.00771891
BRAT1	BRAT1	0.552085	3.08049	0.000872831	0.0061077
ADI1	ADI1	0.552017	4.68468	0.000332432	0.00277844
C8H1orf52	C8H1orf52	0.551984	3.2093	0.00233513	0.0131933
HSPA4L	HSPA4L	0.551901	6.26398	0.00473787	0.0233831
COPS3	COPS3	0.551293	5.70309	8.35988e-05	0.000889155
DTX2	DTX2	0.551248	3.20255	0.00375661	0.0193444
RAD54L	RAD54L	0.551085	2.52873	0.00662861	0.0303912
TCEA1	TCEA1	0.550967	4.29556	0.000202398	0.00184629
MDC1	MDC1	0.550734	4.15927	0.000133342	0.00129579
RAD51	RAD51	0.549107	3.03697	0.00866214	0.0371265
CCDC77	CCDC77	0.548339	2.44877	0.00282027	0.015352
NCAPG	NCAPG	0.548315	3.83946	0.00737882	0.0329962
CPT1A	CPT1A	0.547562	5.66326	0.00312572	0.0166412
CLN5	CLN5	0.547448	4.40991	0.00127372	0.00825031
PSMD1	PSMD1	0.546694	6.38782	2.37943e-06	4.19506e-05
TIAM1	TIAM1	0.546452	3.99657	0.00757871	0.0336661
ARF4	ARF4	0.545736	6.66835	7.2077e-06	0.000112106
TBCC	TBCC	0.54556	4.29485	0.000118114	0.00117244
TRAFD1	TRAFD1	0.545292	5.95198	0.000746704	0.00538694
DDX23	DDX23	0.544591	5.24143	0.000204007	0.00185519
MIA2	MIA2	0.544184	5.56221	0.00442588	0.0221042
SWI5	SWI5	0.542621	4.596	0.0021412	0.0123238
MRPL19	MRPL19	0.5425	3.26924	0.00159149	0.00979547
SRP9	SRP9	0.541866	5.02396	0.000140744	0.0013587
NDUFB5	NDUFB5	0.540853	4.87668	0.00159546	0.00981211
GINM1	GINM1	0.540506	5.13465	0.000202832	0.00184811
SLC12A4	SLC12A4	0.540186	6.0709	6.87875e-05	0.000754001
TPST2	TPST2	0.539689	2.25828	0.00887698	0.0378166
PIM3	PIM3	0.538981	4.39647	0.0115971	0.0465051
CDC37L1	CDC37L1	0.537506	3.43736	0.00619705	0.0287808
CCDC117	CCDC117	0.537241	5.44445	0.00285589	0.0155213
ARF1	ARF1	0.537077	7.66197	2.82262e-07	6.59112e-06
MAN1A1	MAN1A1	0.536261	6.03284	0.00195538	0.0115068
IRF8	IRF8	0.53592	6.363	0.00123753	0.0080618
LOC101793263	BIRC2	0.535794	7.51658	0.011675	0.0467532
MFGE8	MFGE8	0.534894	5.47446	0.00984959	0.0410442
EIF4E3	EIF4E3	0.534815	3.97869	0.0101483	0.0419995
SRC	SRC	0.534704	3.07948	0.00248715	0.0138765
ERCC3	ERCC3	0.534608	4.88922	5.62667e-06	9.01499e-05
SARAF	SARAF	0.534597	4.9081	0.00733736	0.03286
DNAJC10	DNAJC10	0.533752	5.25817	1.49792e-05	0.000212296
CHUK	CHUK	0.533577	5.36701	0.00123912	0.00806783
DYNC2LI1	DYNC2LI1	0.533254	3.1164	0.00312639	0.0166412
ATP6V1B2	ATP6V1B2	0.533053	5.38491	7.03579e-05	0.000768814
MAGT1	MAGT1	0.532692	5.76937	0.000178395	0.0016601
PSTPIP1	PSTPIP1	0.531435	4.33293	0.00293403	0.0158236
TUBB4B	TUBB4B	0.531114	7.25992	0.00476512	0.023478
PNPLA2	PNPLA2	0.53105	5.65393	0.00734267	0.0328754
PIMREG	PIMREG	0.529753	2.85433	0.00761959	0.0337708
ZFYVE21	ZFYVE21	0.528123	4.60566	0.000683726	0.00501932
PPIL3	PPIL3	0.527553	4.22623	0.00239859	0.0134782
ITPK1	ITPK1	0.527489	6.1146	0.00763688	0.0338218
SCFD1	SCFD1	0.52726	4.76996	9.80273e-05	0.00100723
CHAC2	CHAC2	0.526817	3.45581	0.00681989	0.0310896
GPRIN3	GPRIN3	0.52607	4.26974	0.00113629	0.00752954
FAAP24	FAAP24	0.526001	2.71842	0.00439867	0.0220059
LOC101790671	LOC101790671	0.525513	4.03915	0.000264907	0.00231188
HGS	HGS	0.523992	4.77388	0.000743568	0.00536886
UXS1	UXS1	0.523509	4.22551	0.000406591	0.00326463
KLHL2	KLHL2	0.522819	3.91263	6.53712e-05	0.000725154
DHRS7B	DHRS7B	0.522818	3.56244	0.000718231	0.00521163
TSPO	TSPO	0.522558	3.14142	0.00946665	0.0397785
SLA	SLA	0.522539	5.06585	0.00633251	0.0292937
MAPKAPK5	MAPKAPK5	0.522457	4.43333	0.00374771	0.0193104
PFN2	PFN2	0.522433	6.22038	1.55528e-05	0.000219187
CANX	CANX	0.522212	7.72017	0.0005319	0.00408939
NDUFAB1	NDUFAB1	0.520718	3.96081	0.00898359	0.0382058
C14H5orf15	C14H5orf15	0.520286	5.77674	1.86997e-05	0.000255538
LSM8	LSM8	0.520189	3.05606	0.00887341	0.0378105
TRABD	TRABD	0.519291	3.48842	0.000600321	0.00452431
GPR180	GPR180	0.517978	4.55131	0.00540183	0.0258042
TXNDC17	TXNDC17	0.516955	4.44024	0.00047143	0.00370228
ARHGAP12	ARHGAP12	0.516662	5.09373	0.00154115	0.00955819
CCT5	CCT5	0.516654	6.57875	0.0017738	0.0106859
DNAJA1	DNAJA1	0.516358	6.90826	0.0102513	0.0423261
GTF2H3	GTF2H3	0.516068	3.84162	0.000632733	0.00472397
PLA2G12A	PLA2G12A	0.515608	4.32162	0.00126757	0.00821953
TMEM165	TMEM165	0.514192	4.87668	0.000449005	0.00355159
CDCA2	CDCA2	0.514124	3.4631	0.00680969	0.0310512
RIC8B	RIC8B	0.512787	4.34753	0.00047601	0.00373325
TDG	TDG	0.51277	4.94816	2.68444e-05	0.000346609
ARCN1	ARCN1	0.512611	6.75351	0.000109865	0.00110242
AUP1	AUP1	0.512512	4.02398	0.00330797	0.0174386
TMEM65	TMEM65	0.512406	4.39944	0.00128354	0.00829554
LIPA	LIPA	0.512019	6.62314	0.000877188	0.00612706
SUDS3	SUDS3	0.511736	5.4977	1.99116e-05	0.000269998
IBTK	IBTK	0.511421	5.30967	4.82502e-05	0.000566359
RBBP6	RBBP6	0.511144	6.11069	0.00198954	0.0116571
ANGPTL2	ANGPTL2	0.510731	5.75804	0.00051999	0.00401894
ING2	ING2	0.510642	2.14789	0.0070438	0.0319115
CCDC186	CCDC186	0.510601	5.18167	0.00111813	0.00742039
CDK17	CDK17	0.510547	5.33751	0.00013622	0.0013201
RBBP8	RBBP8	0.510482	3.29141	0.00618512	0.0287482
ALG9	ALG9	0.509516	4.75866	6.92231e-05	0.000757363
BCL2L1	BCL2L1	0.509099	4.27461	0.00641656	0.0295657
LOC101799091	LOC101799091	0.50855	5.89054	0.000247185	0.00218119
COPA	COPA	0.508521	6.63453	0.00474375	0.0233924
SETX	SETX	0.50782	6.03019	0.00180281	0.0108156
TMEM30A	TMEM30A	0.507807	6.16533	2.03096e-05	0.000273704
PTPN2	PTPN2	0.507225	5.82322	0.000316943	0.00268218
PDGFB	PDGFB	0.507171	5.0388	0.00724036	0.0325918
IGF2BP2	IGF2BP2	0.507081	3.63366	0.012194	0.0483575
ACAD9	ACAD9	0.506349	5.91306	9.81467e-05	0.00100787
ZDHHC6	ZDHHC6	0.505612	5.25864	8.48609e-05	0.000900941
LOC101790643	LOC101790643	0.505544	7.1305	0.000112703	0.00112446
CCNG1	CCNG1	0.505496	5.39578	7.43896e-06	0.000114787
YDJC	YDJC	0.504922	2.74838	0.00611161	0.0284593
BSG	BSG	0.504353	7.83383	0.0103972	0.0428078
ANKRD49	ANKRD49	0.503952	2.3995	0.00454272	0.0225522
MED4	MED4	0.503639	3.98412	0.000129054	0.00125763
DAP3	DAP3	0.503428	3.65152	0.0082275	0.035664
AZI2	AZI2	0.503345	6.2561	0.000366807	0.0030141
LOC110352505	LOC110352505	0.503343	4.95739	0.0031012	0.0165473
SLC66A3	SLC66A3	0.503255	4.64971	0.000649473	0.00482532
DNAJC25	DNAJC25	0.502994	3.77002	7.74182e-05	0.000831985
ALYREF	ALYREF	0.502841	4.02747	0.00317309	0.016849
ATP6V1A	ATP6V1A	0.50244	5.38355	0.000175796	0.00164289
MLF1	MLF1	0.501915	4.64701	0.00857782	0.0369288
LOC101794906	UBP12	0.501679	5.23867	1.90838e-05	0.000259978
CD40	CD40	0.500287	4.04823	0.00269	0.0147845
TMCO1	TMCO1	0.499918	4.5788	0.00118434	0.00778672
TMED2	TMED2	0.499442	7.2118	5.65041e-06	9.04478e-05
FKBP14	FKBP14	0.499304	3.82584	0.000827364	0.0058512
DNAJC7	DNAJC7	0.498938	5.25003	0.000198129	0.001813
RFWD3	RFWD3	0.498541	2.47807	0.00704719	0.0319135
LRRC8C	LRRC8C	0.498367	4.34052	0.000178129	0.0016585
ERLIN1	ERLIN1	0.498067	5.78712	0.000347801	0.00288629
MRPS10	MRPS10	0.497321	2.75125	0.0115044	0.0461752
IMMP1L	IMMP1L	0.497038	2.30541	0.0104516	0.0429562
RNF126	RNF126	0.496605	4.52257	0.000116503	0.00115712
CIAPIN1	CIAPIN1	0.495054	5.50115	0.000670579	0.00494348
MRPL14	MRPL14	0.494527	3.49622	0.0117396	0.046937
WDFY3	WDFY3	0.493422	5.83394	0.0106413	0.0434864
SDF4	SDF4	0.493323	6.01001	1.5876e-05	0.000223109
MTMR2	MTMR2	0.493052	3.35543	0.00217975	0.0125086
SEC62	SEC62	0.490588	5.88298	8.3753e-05	0.000890256
PGD	PGD	0.490399	5.96553	0.00222127	0.0126971
C13H3orf14	C13H3orf14	0.489938	2.75151	0.0113619	0.0457708
QRSL1	QRSL1	0.489022	2.87252	0.00437915	0.021935
RB1CC1	RB1CC1	0.488025	5.04066	0.00217686	0.0124961
CASP3	CASP3	0.487613	4.57243	0.00207581	0.0120627
MDM1	MDM1	0.487444	3.66497	0.0038359	0.019654
GPAT4	GPAT4	0.487261	4.07999	0.00017147	0.00160845
CPOX	CPOX	0.487079	4.31903	0.000708211	0.00515565
LOC101789657	LOC101789657	0.486466	3.57213	0.00591813	0.0277695
DUS4L	DUS4L	0.486356	2.83404	0.00231872	0.013123
C2H6orf62	C2H6orf62	0.486171	6.97821	0.000788637	0.00562397
MKKS	MKKS	0.484685	4.10079	7.77153e-05	0.000833139
ZNF410	ZNF410	0.484282	4.39375	9.6279e-05	0.000994037
ARFIP2	ARFIP2	0.482824	4.16351	0.0020664	0.0120153
FASTK	FASTK	0.48268	2.76086	0.00934438	0.0393778
BBS9	BBS9	0.482343	1.46122	0.0126848	0.0499164
LGMN	LGMN	0.482145	7.60214	0.00039918	0.00322349
LOC101803842	BCCIP	0.48179	4.2219	0.00162476	0.00995837
MYLK	MYLK	0.481635	7.8802	0.00575525	0.0271673
LOC119712990	LOC119712990	0.481063	6.05783	0.00535047	0.0256306
CRIPT	CRIPT	0.480823	4.20149	0.00113443	0.00752037
CAMLG	CAMLG	0.480354	4.29873	9.39842e-05	0.000974816
TOR1B	TOR1B	0.480332	5.53243	0.00364427	0.0188882
HIPK2	HIPK2	0.480265	6.14396	0.00486119	0.0238444
ADIPOR1	ADIPOR1	0.479911	4.54112	0.000578427	0.00437809
CCNE1	CCNE1	0.479803	3.68934	6.29385e-05	0.000702607
TTK	TTK	0.479243	4.11717	0.00707847	0.0320108
AP4B1	AP4B1	0.47887	4.40228	0.00131151	0.0084402
COMT	COMT	0.477706	4.83922	0.00497411	0.0242155
TCF3	TCF3	0.477628	5.03804	0.00717425	0.0323523
NRBF2	NRBF2	0.47705	3.95897	0.00125106	0.00813349
ASB3	ASB3	0.477015	3.935	0.0012803	0.00828067
AURKAIP1	AURKAIP1	0.476481	3.9399	0.00580057	0.0273351
LOC101797798	CCDC51	0.475884	3.17945	0.00195833	0.0115165
PPP1R7	PPP1R7	0.475763	5.0251	0.000815134	0.00577866
GOLGA3	GOLGA3	0.475318	5.29477	0.000479216	0.00375002
JADE1	JADE1	0.475058	5.06987	0.0108719	0.0442025
SNRNP27	SNRNP27	0.475002	3.94152	0.00443812	0.0221402
RNF216	RNF216	0.474422	4.3221	0.00108875	0.00725561
PSMD12	PSMD12	0.47421	5.93045	7.10466e-06	0.000110729
SNX14	SNX14	0.474187	5.30159	7.06232e-05	0.000770755
EMC7	EMC7	0.473673	5.28142	2.87998e-05	0.000368068
ENTPD4	ENTPD4	0.473391	4.11406	9.085e-05	0.000949034
ALKBH5	ALKBH5	0.473289	4.68313	0.00104201	0.00704029
MAN2B2	MAN2B2	0.473031	5.19972	0.00527087	0.0253559
RBM15B	RBM15B	0.472895	3.82605	0.0010459	0.00705026
CHMP5	CHMP5	0.47239	5.55796	0.00121309	0.00794551
LOC101797893	LOC101797893	0.471423	3.72394	0.00158267	0.00976514
ZDHHC3	ZDHHC3	0.471363	5.04237	6.27882e-05	0.000701375
GCN1	GCN1	0.471307	5.39935	0.000301628	0.00257116
MACO1	MACO1	0.470834	5.33441	6.92002e-06	0.000108496
PSMB1	PSMB1	0.470723	5.54365	0.00255557	0.0141788
DBF4B	DBF4B	0.470708	1.84005	0.0109915	0.044618
PFKL	PFKL	0.470088	4.36204	0.0125158	0.0493932
SNX12	SNX12	0.469483	5.81203	0.000552858	0.00422095
LSM7	LSM7	0.469472	4.36039	0.00106021	0.00711396
TMEM41B	TMEM41B	0.467726	5.48076	0.00920406	0.0388683
ATP6V0C	ATP6V0C	0.467452	6.05289	0.00102858	0.00697911
MAN1A2	MAN1A2	0.467152	5.72864	0.000954158	0.00655005
RNF149	RNF149	0.466611	5.25946	0.0039412	0.0201009
TOPBP1	TOPBP1	0.466104	4.2229	0.000623679	0.00467028
PHTF1	PHTF1	0.465423	4.46432	0.00157008	0.00969772
PLEKHM1	PLEKHM1	0.464943	3.81354	0.00226447	0.0128977
TRIP11	TRIP11	0.464819	5.86289	0.0101279	0.0419549
PHF20L1	PHF20L1	0.464139	4.97931	0.000934642	0.00643368
MED28	MED28	0.46407	3.08726	0.00840025	0.0362744
LOC101791050	LOC101791050	0.464056	4.97619	0.00208419	0.012096
TRIM59	TRIM59	0.463701	4.15977	0.00396931	0.0202306
PGK1	PGK1	0.463495	7.19765	0.0102469	0.0423261
NUP160	NUP160	0.462501	4.04031	0.00290179	0.0156834
PSMD2	PSMD2	0.462181	5.46474	0.00192526	0.0113487
MAD2L2	MAD2L2	0.46099	3.96167	0.000458223	0.00361311
NAA60	NAA60	0.460589	4.35707	0.00242728	0.0136045
EIF3J	EIF3J	0.460095	5.31753	0.000351105	0.00290904
TMEM126A	TMEM126A	0.459899	3.12784	0.0105223	0.0431416
CHCHD4	CHCHD4	0.4595	3.30323	0.00609208	0.0284022
ELOVL1	ELOVL1	0.459244	4.96921	0.00657799	0.0301749
RUSC1	RUSC1	0.459098	4.06739	0.00704787	0.0319135
TMBIM4	TMBIM4	0.459084	4.86956	0.00170773	0.0103764
LOC101804251	LOC101804251	0.458994	8.29569	0.00730346	0.0327667
MCTS1	MCTS1	0.458591	3.82382	0.00181006	0.0108443
UFL1	UFL1	0.458206	5.07295	0.000399265	0.00322349
RIOK1	RIOK1	0.458144	4.60495	0.00114946	0.00759101
REXO2	REXO2	0.458138	4.61693	0.00594014	0.0278447
EMC6	EMC6	0.457962	3.88604	0.00774721	0.0341812
FAM162A	FAM162A	0.45713	3.81087	0.00602428	0.0281646
SEC22B	SEC22B	0.456994	5.83664	0.000207528	0.00188233
TRIM14	TRIM14	0.456965	4.35646	0.011778	0.0470584
NAA50	NAA50	0.456401	6.52345	0.000365966	0.00301
EPRS1	EPRS1	0.455983	6.41007	0.000477961	0.00374256
PHYH	PHYH	0.455413	5.02022	0.0117599	0.0470077
RAN	RAN	0.454944	7.25284	0.00548911	0.0261075
PPID	PPID	0.454248	5.09916	0.001653	0.0100816
STX17	STX17	0.454068	5.19841	0.00279937	0.0152709
BNIP1	BNIP1	0.454039	3.11061	0.00667727	0.0305824
RHEB	RHEB	0.453944	5.09855	0.000479986	0.0037527
LAPTM5	LAPTM5	0.453291	7.28623	0.000554846	0.00423285
REXO4	REXO4	0.45303	4.62816	9.19252e-06	0.00013844
RAB27A	RAB27A	0.451861	4.73189	4.94057e-05	0.000577606
ATP2A2	ATP2A2	0.451613	6.64969	0.00076197	0.005468
COMMD8	COMMD8	0.450278	4.66632	0.00220556	0.0126361
TXLNA	TXLNA	0.449649	4.32387	0.000521601	0.00402784
C27H6orf89	C27H6orf89	0.449346	4.71876	0.00505839	0.0245374
RBM8A	RBM8A	0.449111	2.96311	0.0117212	0.0468742
DGCR2	DGCR2	0.448983	5.48745	0.000320638	0.00270823
ZDHHC7	ZDHHC7	0.448801	6.43581	0.00575055	0.0271597
LOC101796445	LOC101796445	0.447641	4.58348	0.00956591	0.0401092
SENP8	SENP8	0.447422	2.74895	0.00931395	0.0392684
SDAD1	SDAD1	0.447179	5.27533	0.000511391	0.00396119
NCAPD2	NCAPD2	0.445769	4.67475	0.00138662	0.00881768
POLR3F	POLR3F	0.443204	3.38215	0.000788206	0.00562397
MTFMT	MTFMT	0.442372	2.56701	0.00603717	0.0282137
UBE2J2	UBE2J2	0.441845	5.85679	8.86671e-05	0.000930104
VPS4A	VPS4A	0.441256	5.02419	0.00874648	0.037424
MOSPD1	MOSPD1	0.44011	4.8505	0.00017654	0.00164704
POLR2C	POLR2C	0.439556	5.21869	0.00301309	0.0161754
ABCE1	ABCE1	0.439553	6.68249	0.000846465	0.00596227
TRMU	TRMU	0.439211	3.40086	0.00106239	0.00712317
UST	UST	0.439139	5.3657	0.00197361	0.0115986
EME1	EME1	0.438283	3.00356	0.00696337	0.0316206
LOC101797281	ISY1	0.436801	4.2704	0.00375992	0.0193506
ZNF518B	ZNF518B	0.436779	4.01206	0.00257979	0.0142906
LOC101794555	LOC101794555	0.436666	5.24259	0.000819145	0.00580007
MOB1B	MOB1B	0.436421	4.78212	0.00631593	0.0292445
ATP6V0D1	ATP6V0D1	0.436301	5.21337	0.00214123	0.0123238
VDAC1	VDAC1	0.436046	6.09647	0.00631964	0.0292496
DIABLO	DIABLO	0.435666	4.00563	0.00529682	0.0254479
ATP6V1C1	ATP6V1C1	0.435335	4.90589	0.000148238	0.00142012
QSOX2	QSOX2	0.435106	4.27372	0.000522598	0.00403205
PSME4	PSME4	0.434772	5.98072	0.0105465	0.0431997
SSRP1	SSRP1	0.434427	5.34325	0.0112813	0.0455087
NUP133	NUP133	0.434202	5.10257	0.000879007	0.00613732
POLDIP2	POLDIP2	0.433993	4.2005	0.00193385	0.0113955
ADRM1	ADRM1	0.433514	4.55619	0.00128631	0.00830684
ATAD3A	ATAD3A	0.433391	4.15853	0.00678917	0.0309737
PAIP1	PAIP1	0.432566	5.28656	0.0010544	0.00709124
HAUS2	HAUS2	0.43188	3.94357	0.0102896	0.0424644
TFB2M	TFB2M	0.430859	4.27151	0.00779078	0.0343044
IFNGR2	IFNGR2	0.43084	6.38225	0.000420242	0.00336041
UHMK1	UHMK1	0.430582	5.30843	0.00896297	0.0381459
LOC101795408	LOC101795408	0.430417	4.7819	0.00282037	0.015352
JADE2	JADE2	0.430412	5.71078	0.00486795	0.0238603
NANS	NANS	0.429489	4.79882	0.00303181	0.016261
UPRT	UPRT	0.428886	3.4228	0.0126882	0.0499164
CBFA2T2	CBFA2T2	0.428297	3.29563	0.00726053	0.0326491
ECD	ECD	0.42807	4.24419	0.00226615	0.0128991
SIRT7	SIRT7	0.427932	3.527	0.00878988	0.037564
GRSF1	GRSF1	0.427863	4.3577	0.0110138	0.0446694
PDHX	PDHX	0.42771	4.31816	0.00832109	0.0359897
ATP13A3	ATP13A3	0.426977	4.99343	0.00365319	0.0189233
CTBS	CTBS	0.426524	5.07593	0.0087236	0.0373534
UBXN4	UBXN4	0.426007	6.50643	0.000185172	0.00171104
RABEP1	RABEP1	0.425403	5.80271	0.00143429	0.00904997
SMARCB1	SMARCB1	0.424956	4.95795	0.00089676	0.00623204
CCNT1	CCNT1	0.42481	3.80115	0.00462778	0.0228996
LOC101800569	LOC101800569	0.423155	4.55592	0.00644134	0.0296554
PLEKHA8	PLEKHA8	0.422513	3.96567	0.00747209	0.033302
LOC101796089	COX7A2L	0.422406	4.73751	0.00778849	0.0343044
GPBP1L1	GPBP1L1	0.421856	6.96832	0.00147255	0.00925151
KCTD20	KCTD20	0.421441	5.22953	4.60799e-05	0.000544891
MBD2	MBD2	0.420725	4.96496	0.000329653	0.00276311
UBE2O	UBE2O	0.420454	4.87521	0.00793641	0.0347509
TMEM43	TMEM43	0.420445	5.07385	0.00191665	0.0113017
TOB1	TOB1	0.419925	6.05676	0.00417589	0.02112
SASS6	SASS6	0.419922	3.5077	0.0105622	0.0432536
COG2	COG2	0.419545	4.56505	0.0025702	0.0142428
CTSZ	CTSZ	0.419397	6.60207	0.0113728	0.0458041
EIF2AK3	EIF2AK3	0.418947	4.90231	0.00349351	0.0182686
ASCC3	ASCC3	0.417873	4.50409	0.00220692	0.0126398
TMF1	TMF1	0.416424	5.32974	0.00363025	0.0188267
CGRRF1	CGRRF1	0.416408	4.04348	0.00358369	0.0186458
TTC17	TTC17	0.416127	5.04248	0.0107406	0.0438003
ZFAND6	ZFAND6	0.414888	5.95215	0.000536484	0.00411611
TMEM50A	TMEM50A	0.414229	5.19212	0.00140737	0.00891858
DSTYK	DSTYK	0.4139	4.17257	0.000931704	0.00642272
METTL9	METTL9	0.413877	4.26458	0.00230065	0.0130321
MRPS5	MRPS5	0.412591	4.47655	0.00177024	0.0106712
AGPAT4	AGPAT4	0.412136	4.49	0.0124083	0.0490193
TMEM251	TMEM251	0.412135	4.78159	0.000411353	0.00329683
CCDC43	CCDC43	0.411955	3.84	0.000522604	0.00403205
TMEM254	TMEM254	0.411577	4.83776	0.00913373	0.0386199
PSMA5	PSMA5	0.410242	5.04627	0.0103959	0.0428078
[truncated: 2,466 more rows]

## Sheet: VN1203 Lung 1 dpi
genes	genes	logFC	logCPM	PValue	FDR
LOC113840166	IFNA.2	9.92693	1.75411	1.93623e-26	2.65626e-24
LOC113840164	IFNA.1	9.43605	0.775744	8.68203e-29	1.37348e-26
RSAD2	RSAD2	9.12084	5.25626	6.92566e-32	1.33642e-29
LOC119717276	IFIT5-L…either misassembly or very recent duplication	8.38468	5.92202	1.85442e-36	5.33829e-34
LOC119717277	IFIT5-L…no protein coding	8.20421	5.70535	1.69264e-27	2.51887e-25
LOC101797569	IFIT5	7.71612	7.43768	2.96105e-28	4.48242e-26
LOC101800895	OASL	7.35145	7.61783	2.35569e-35	5.82619e-33
EPSTI1	EPSTI1	7.33192	5.54698	7.98024e-41	3.25891e-38
CCL19	CCL19	7.19699	6.41951	1.47228e-44	1.07722e-41
LOC101795923	AIFM3	7.08627	-3.12972	8.99593e-08	2.24214e-06
IL12A	IL12A	6.97768	-1.0815	6.18831e-10	2.24055e-08
CMPK2	CMPK2	6.97538	5.56841	8.68317e-36	2.31025e-33
LOC119715298	LOC119715298-ncRNA	6.75573	1.37867	1.61095e-22	1.70411e-20
LOC119717987	LOC119717987-ncRNA	6.74699	-3.43594	1.20075e-07	2.92038e-06
USP18	USP18	6.7329	6.27366	2.20628e-46	2.12756e-43
LOC101803673	AKR1B8-L	6.68757	-0.755592	2.88945e-25	3.65027e-23
LOC119713380	LOC119713380~	6.62215	-2.02989	0.000135273	0.00142239
LOC101796052	IFNB	6.60648	-1.47086	9.42905e-18	7.5261e-16
LOC101801682	CLEC#	6.56445	-2.83771	1.13397e-08	3.34102e-07
LOC101793492	MX1	6.54009	5.98085	1.50122e-42	8.23796e-40
LOC119715153	NUGGC-L3.2…likely dup of NUGGC-L3	6.05517	-0.530516	4.19905e-10	1.55889e-08
LOC119715154	NUGGC-L	6.04802	-2.03189	1.45483e-12	7.0767e-11
LOC113844284	LOC113844284-ncRNA	6.02503	2.76005	1.84823e-38	6.491e-36
LOC119714237	CLIP2-L	5.88892	6.07353	4.41814e-50	5.17216e-47
CCDC194	CCDC194	5.83783	-1.82053	3.5793e-17	2.67458e-15
LOC113839652	LOC113839652ncRNA	5.83161	-3.09039	0.00368403	0.0200731
LOC119715133	NUGGC-L	5.83072	1.08493	3.79666e-18	3.08654e-16
LOC101796308	ZP3	5.61618	-3.55171	1.0324e-10	4.10159e-09
LOC110354597	cygnin	5.57254	-2.92842	7.01022e-11	2.82338e-09
LOC101794455	LOC101794455-ncRNA	5.5638	-1.52245	6.45856e-09	1.98969e-07
LOC113839656	FSIP2	5.53916	-3.26133	0.00442978	0.0231371
LOC119716437	LOC119716437-pseu	5.50921	2.98793	2.78533e-17	2.12654e-15
LOC106018996	LOC106018996-ncRNA	5.50773	1.25671	2.12632e-20	1.99669e-18
SERPING1	SERPING1	5.49751	1.53243	3.294e-15	2.13442e-13
VCAM1	VCAM1	5.43105	7.0497	1.62753e-44	1.14318e-41
TNFSF4	TNFSF4	5.34536	2.89851	1.95098e-36	5.52568e-34
LOC113843265	LOC113843265-ncRNA	5.33036	-1.19775	2.37583e-09	7.90145e-08
HELZ2	HELZ2	5.31413	5.83133	2.29494e-27	3.35826e-25
LOC101796809	HERC3	5.30568	5.24186	1.62378e-39	6.06671e-37
IL4I1	IL4I1	5.28856	3.93505	7.10507e-15	4.36241e-13
LOC101800921	CCL4L1	5.26848	1.54977	2.3435e-26	3.19006e-24
LOC101793511	SAMD9	5.23217	7.82754	9.48356e-48	1.04082e-44
RNF213	RNF213	5.22427	7.89096	2.55838e-39	9.1684e-37
LOC119715152	LOC119715152-pseu	5.18587	3.15441	1.53848e-15	1.02721e-13
LOC113842891	LOC113842891-ncRNA	5.16821	1.10262	2.63188e-19	2.29929e-17
TRANK1	TRANK1	5.15167	7.17327	7.42301e-41	3.10353e-38
DDX58	DDX58	5.1499	6.66311	2.05249e-58	6.00695e-55
LOC101793233	CLEC17A	5.11099	5.05146	1.83603e-39	6.7168e-37
LOC119716530	NUGGC-L1	5.10171	3.29907	8.12417e-21	7.92558e-19
LOC119715378	GBP2-L	4.99031	2.46608	5.57113e-15	3.50642e-13
LOC101797088	COR4	4.98744	-0.179079	1.78142e-14	1.04273e-12
C1S	C1S	4.94121	5.61493	1.73609e-40	6.9286e-38
LOC101800938	CCL4	4.93677	1.1202	6.61699e-17	4.84143e-15
LOC119713052	NUGGC-L	4.90419	1.84791	1.58035e-18	1.3278e-16
IFITM1	IFITM1	4.90347	5.08102	1.37006e-11	5.94029e-10
LOC119713381	LOC119713381~	4.86955	-2.97382	0.000227952	0.00218019
ARID3C	ARID3C	4.85317	-3.03185	0.00068823	0.0053276
LOC119715377	GBP2-L	4.84469	4.14735	7.05822e-14	3.92223e-12
C1R	C1R	4.8314	5.23822	8.64762e-33	1.89815e-30
APOBEC1	APOBEC1	4.82437	3.22574	7.00926e-10	2.51703e-08
LOC106018384	LOC106018384-ncRNA	4.8212	-1.61027	4.88671e-12	2.25225e-10
LOC119713997	BCL2L14	4.81812	3.19386	9.17956e-33	1.99004e-30
DDX60	DDX60	4.78611	7.11532	1.96164e-17	1.51584e-15
LOC101803350	NUGGC-L3	4.74299	4.17149	1.81725e-15	1.20874e-13
BPIFC	BPIFC	4.68744	-1.33036	1.59596e-05	0.00023028
LOC101790301	ENDOD1	4.67231	3.08607	5.89894e-20	5.39507e-18
EIF2AK2	EIF2AK2	4.65868	7.91647	3.33887e-41	1.43001e-38
LOC101794704	IFI27L2B	4.65428	6.70402	1.83252e-15	1.2143e-13
NEUROD1	NEUROD1	4.62413	-2.06596	1.3519e-10	5.32274e-09
LOC119714496	LOC119714496 -ncRNA	4.59086	-1.17272	1.1794e-11	5.19055e-10
LOC119714498	CCL21	4.58315	9.10792	1.18478e-32	2.53716e-30
LOC119715374	GBP2-L	4.57975	4.25173	1.03771e-12	5.20632e-11
LOC101797490	CYP8B1	4.55902	-0.735396	3.28503e-11	1.36372e-09
LOC113844853	LOC113844853-ncRNA	4.55063	-1.41894	7.69261e-15	4.69035e-13
LOC119716531	LOC119716531-pseuo	4.54032	1.91079	2.49117e-16	1.73591e-14
LOC106019585	LOC106019585-ncRNA	4.5363	-1.30994	2.97025e-10	1.12652e-08
DRD3	DRD3	4.50865	-0.741913	0.000133943	0.00141009
LOC101800860	SAMD9L	4.48426	7.34907	2.93836e-42	1.51758e-39
LOC119715373	GBP2-L	4.46266	4.51449	2.75615e-12	1.3116e-10
LOC110354783	GVINP1	4.43324	4.30619	5.86766e-05	0.000706211
LOC101797692	SLFN5	4.4319	5.25976	5.44173e-45	4.15464e-42
LOC119715376	GBP2-L	4.41164	3.27756	4.6135e-09	1.46497e-07
LOC101798847	IFNK	4.4035	-1.10038	1.07743e-16	7.72233e-15
LOC101798565	LOC101798565-ncRNA	4.39805	-1.94439	2.17999e-11	9.20207e-10
LOC101791385	CCL5	4.37926	3.88739	4.6167e-15	2.92669e-13
LOC119717891	LOC119717891-ncRNA	4.36072	-0.612994	7.30623e-23	8.06902e-21
LOC101797066	LOC101797066-ncRNA	4.30516	-2.53382	1.05288e-13	5.70634e-12
LOC101800026	GABRR1	4.3032	-1.21193	7.89167e-13	4.00514e-11
LOC101793244	FAZ1	4.28909	4.50715	3.45516e-31	6.38659e-29
LOC119716438	LOC119716438-pseu	4.27773	2.5254	6.48863e-14	3.62867e-12
LOC101795565	ZC3HAV1	4.25737	7.26634	1.10147e-57	2.76313e-54
LOC119715150	NUGGC-L2	4.22748	-0.190628	1.57737e-14	9.26374e-13
LOC110354301	CCL3-L	4.20564	-1.27245	2.39787e-05	0.000326915
RNF135	RNF135	4.18443	5.74599	4.80721e-35	1.17242e-32
LOC119715375	GBP2-L	4.16477	3.54184	4.41309e-09	1.40642e-07
BCL2L14	BCL2L14	4.15614	2.72431	7.7119e-25	9.33938e-23
TDRD6	TDRD6	4.14742	3.08142	1.64999e-37	5.36554e-35
LOC101802642	NUGGC	4.13405	2.80567	9.24808e-17	6.71059e-15
GCH1	GCH1	4.13263	3.89454	2.62969e-37	8.24597e-35
FBH1	FBH1	4.12704	5.37585	2.57521e-46	2.16227e-43
PLAC8	PLAC8	4.12086	3.96219	4.00083e-13	2.08471e-11
UBE2L6	UBE2L6	4.10074	4.10289	5.35709e-29	8.55186e-27
SAMHD1	SAMHD1	4.09518	7.2319	7.33799e-73	1.28855e-68
MITD1	MITD1	4.09434	6.80491	1.5291e-50	2.06546e-47
FOXL3	FOXL3	4.07184	-2.93046	2.09349e-06	3.85747e-05
LOC101791569	CCL3	4.05168	3.01773	3.64952e-17	2.71549e-15
LOC119716594	LOC119716594-psue	4.03096	3.65598	8.59142e-15	5.20225e-13
LOC119712987	IFI27L2A.1	4.01277	3.54588	0.000293608	0.00268446
LOC113843368	LOC113843368-pseu	4.0042	2.16551	1.36616e-16	9.75193e-15
ETV7	ETV7	3.96719	4.42675	1.45659e-58	5.11555e-55
P2RX7	P2RX7	3.96701	4.72464	1.93575e-37	6.18033e-35
DHX58	DHX58	3.96235	4.81361	6.67316e-33	1.50232e-30
LOC113845181	LOC113845181-ncRNA	3.95829	0.0503807	0.000100483	0.00110834
LOC101796105	PMLL	3.94576	4.10065	3.4091e-38	1.1738e-35
LOC119715049	LOC119715049-pseu	3.9221	0.294119	1.91364e-10	7.43443e-09
LOC119714235	HSPA12A-L	3.91522	3.33805	1.11723e-06	2.24213e-05
LOC106017162	LOC106017162-ncRNA	3.9057	-2.51677	4.75604e-09	1.49939e-07
LOC106014935	LOC106014935-ncRNA	3.90308	-2.96618	4.45767e-05	0.000560048
IFIH1	IFIH1	3.90125	5.40505	2.78082e-41	1.25208e-38
PARP9	PARP9	3.88369	6.34675	1.08707e-41	5.02341e-39
MOV10L1	MOV10L1	3.83115	-1.63205	2.0275e-08	5.70559e-07
LOC119716653	LOC119716653 -ncRNA	3.82408	-1.69112	1.06002e-08	3.14957e-07
LOC101793756	LOC101793756-ncRNA	3.81239	-0.783062	1.32762e-10	5.23887e-09
LOC119715844	GIMAP2-L	3.80179	4.635	9.49992e-26	1.23569e-23
PML	PML	3.79844	4.15484	4.22119e-52	7.41241e-49
STAT1	STAT1	3.79381	9.27123	4.61523e-60	2.02608e-56
IL6	IL6	3.79365	-0.013023	5.18902e-13	2.68788e-11
BATF3	BATF3	3.79359	3.82114	1.69829e-52	3.31354e-49
LOC119715050	GIMAP7-L	3.78403	1.14767	3.2264e-17	2.42118e-15
EPHA10	EPHA10	3.76963	-1.75705	1.60241e-05	0.000231021
IRF7	IRF7	3.76471	5.56845	2.20034e-29	3.64508e-27
LOC101792103	LOC101792103~	3.72979	-3.37664	3.61924e-06	6.24302e-05
NMI	NMI	3.71546	6.84021	9.98563e-42	4.73913e-39
TBX10	TBX10	3.71059	-3.76516	0.000516614	0.00420572
LOC106016655	LOC106016655-ncRNA	3.67982	-2.50768	9.31459e-08	2.30697e-06
TRIM25	TRIM25	3.66032	7.20535	6.09821e-44	3.9661e-41
LOC119715051	LOC119715051-pseu	3.64254	2.29742	5.77277e-07	1.24994e-05
LOC106015393	LOC106015393-ncRNA	3.63382	-0.548014	4.84243e-05	0.000600941
BCL2L15	BCL2L15	3.62985	4.01434	7.05223e-19	6.01151e-17
ANKRD6	ANKRD6	3.62766	2.32239	4.5885e-16	3.12303e-14
LOC101789968	VIPR1	3.62764	-1.89854	9.56602e-08	2.36207e-06
CMTR2	CMTR2	3.61546	5.64207	3.48011e-38	1.17521e-35
LOC113845375	LOC113845375 -ncRNA	3.60157	-0.550958	0.00279385	0.0161339
LOC113841465	GIMAP7	3.58958	4.43866	9.78032e-22	9.98502e-20
TDRD7	TDRD7	3.58458	6.14338	1.32324e-29	2.23424e-27
LOC119718687	BTN1A1-L	3.57625	1.44591	0.000278197	0.00256707
COL9A3	COL9A3	3.57322	1.50164	6.69354e-12	3.05295e-10
ZNFX1	ZNFX1	3.57245	7.69413	2.58586e-46	2.16227e-43
LOC110351249	LOC110351249-ncRNA	3.56731	-2.24144	2.79214e-09	9.21618e-08
SLC13A3	SLC13A3	3.56118	-0.703078	7.09324e-05	0.000834834
LOC101790937	2.3.2.27	3.54105	5.21062	1.42328e-39	5.43322e-37
LOC119715845	GIMAP8-L	3.53167	3.2521	1.62878e-11	7.00576e-10
LOC101792364	TOR1A	3.52556	2.78938	3.30399e-36	9.06532e-34
ACOD1	ACOD1	3.51997	2.01004	1.42296e-08	4.15069e-07
LOC110354782	GVINP1	3.48193	4.68735	0.00113487	0.00789552
LOC119716686	LOC119716686-ncRNA	3.48114	-0.959693	9.84336e-07	2.00988e-05
MARCO	MARCO	3.47273	7.11104	1.96993e-22	2.07138e-20
LOC113843692	IFITM3	3.45913	7.18071	2.9708e-29	4.87544e-27
LOC101794702	CNP	3.45822	6.62837	3.70093e-50	4.64202e-47
IFITM2	IFITM2	3.45326	5.27787	1.62399e-19	1.4455e-17
ACKR2	ACKR2	3.43628	2.47329	5.31734e-37	1.62271e-34
LOC101791571	ARL16	3.43542	4.33825	1.77604e-20	1.67674e-18
OGFR	OGFR	3.42752	6.92763	2.08747e-43	1.264e-40
LOC101798932	SERPINB10	3.39415	3.66457	1.16742e-12	5.80734e-11
SCGN	SCGN	3.34985	-0.610443	0.00232732	0.0139655
LOC106016639	LOC106016639-ncRNA	3.34639	-3.44439	9.56996e-06	0.00014767
LOC119713151	LOC119713151~	3.34287	5.57134	1.14931e-21	1.16658e-19
LOC101791673	LOC101791673~	3.34278	-1.15019	5.73783e-10	2.09473e-08
LOC119718094	LOC119718094 -ncRNA	3.34147	-2.4481	0.00950268	0.0420638
NCOA7	NCOA7	3.33487	5.62125	2.30202e-46	2.12756e-43
DTX3L	DTX3L	3.32528	6.44716	3.16688e-57	6.95131e-54
LOC110354195	MSLN	3.30998	-1.36563	7.79879e-06	0.000123487
LOC101802682	SERPINB	3.30193	1.06076	6.9196e-09	2.12056e-07
OTUD4	OTUD4	3.30103	5.84542	7.71949e-43	4.37272e-40
AZIN2	AZIN2	3.30075	-0.846878	4.49816e-12	2.09516e-10
LOC101798585	ALDH3B1	3.29821	-1.44344	6.13008e-10	2.22405e-08
LOC119718238	HYAL3	3.29073	0.991228	1.96817e-17	1.51584e-15
LOC119715859	GIMAP4-L	3.27744	0.0174412	8.07302e-18	6.50285e-16
COL4A4	COL4A4	3.26348	-0.446341	4.60428e-06	7.69278e-05
CD7	CD7	3.24556	4.87725	1.75052e-18	1.45683e-16
MOV10	MOV10	3.23067	5.09012	5.71211e-25	7.0637e-23
GSC	GSC	3.22101	-2.92274	5.68677e-07	1.23283e-05
LOC113843354	LOC113843354-ncRNA	3.21279	-0.730435	2.85242e-06	5.04417e-05
LOC119716998	CD5L	3.20677	2.40165	8.722e-08	2.18301e-06
LOC101789908	PARP14.1	3.19342	7.57763	8.35757e-38	2.76904e-35
LOC101800424	CCL24	3.18428	-1.55714	3.15195e-09	1.02687e-07
IL17REL	IL17REL	3.17194	0.762618	4.34348e-06	7.3057e-05
EFCAB3	EFCAB3	3.16657	-0.850732	1.14344e-05	0.000172346
LOC119717949	LOC119717949-ncRNA	3.16252	-2.68693	5.2289e-05	0.000641684
LOC119714500	LOC119714500 -ncRNA	3.16012	-0.0198194	7.77888e-07	1.63589e-05
LOC119717141	LOC119717141 -ncRNA	3.15806	-0.636663	0.00141895	0.00942488
LOC101790713	LOC101790713-ncRNA	3.15407	-3.14417	0.000612686	0.0048354
LOC119718225	GBP1-L	3.15189	5.3598	5.6964e-08	1.47972e-06
LOC113845554	LOC113845554-ncRNA	3.14911	0.910958	2.02412e-19	1.77718e-17
LOC119715052	LOC119715052-pseu	3.1448	2.19189	8.16476e-05	0.000932812
LOC101802866	PARP12	3.13292	7.00373	3.86599e-32	7.71441e-30
LOC119715912	LOC119715912-ncRNA	3.12949	2.69075	1.36056e-11	5.91373e-10
LOC119713166	ABCA9-L	3.12859	5.23149	3.89038e-30	6.76387e-28
ENDOV	ENDOV	3.12654	4.6221	2.31115e-36	6.44187e-34
DUSP5	DUSP5	3.12476	3.86335	3.44034e-24	4.08192e-22
LOC119715795	SERPINB10-L	3.11881	1.75782	6.08813e-08	1.56756e-06
LOC119718228	GBP1-L	3.11665	4.64578	0.000860808	0.00636997
LOC106016635	LOC106016635-ncRNA	3.1126	-3.75293	0.00393892	0.0211005
LOC101803211	LOC101803211~	3.10328	4.04526	7.58397e-05	0.000876725
LOC113839771	IFI27L2A.2	3.09591	2.16574	0.00375346	0.0203147
RBM43	RBM43	3.0867	3.72411	2.53301e-28	3.86779e-26
LOC119715808	GIMAP8-L	3.08374	5.38053	5.32476e-30	9.16694e-28
LOC119717437	LOC119717437 -ncRNA	3.05861	-2.91549	0.0064383	0.0310851
LOC101801508	LOC101801508-ncRNA	3.05376	1.6478	2.26561e-09	7.54918e-08
LOC119715847	GIMAP1-L	3.05328	2.93568	6.32533e-28	9.4934e-26
CMTR1	CMTR1	3.0523	5.89162	1.61951e-32	3.38555e-30
LOC113843384	LOC113843384-ncRNA	3.04157	-3.19926	6.25237e-05	0.000745361
SP5	SP5	3.02811	-1.78271	2.62136e-08	7.16996e-07
LOC119713872	LOC119713872-ncRNA	3.01469	-0.697671	1.04139e-06	2.10679e-05
SOCS3	SOCS3	3.01352	2.81499	7.95245e-20	7.1982e-18
LOC119717368	LOC119717368 -ncRNA	3.0129	-3.57955	0.00334166	0.0186403
LOC119715120	TLR1A	3.01139	-2.78119	6.01603e-07	1.29622e-05
LOC119715853	GIMAP1-L	3.01102	3.2113	3.27086e-11	1.36105e-09
LOC119713475	IL1B-L	3.00527	-1.5191	1.58169e-07	3.80472e-06
LOC101794412	PADI3	3.00383	-0.992651	0.000161139	0.0016394
LOC101797613	COL4A3	3.00335	-0.9177	7.46923e-07	1.58024e-05
LOC101790981	SLBP	2.99121	4.88686	7.97068e-27	1.11083e-24
LOC101799814	TMEM121	2.98143	-2.14384	4.12451e-09	1.32649e-07
LOC119718726	TYMP	2.9676	1.37932	0.000130644	0.00138283
LOC101795406	IFNL3	2.96417	-1.96072	0.00300268	0.0171081
LOC101800767	EP300	2.95809	5.26604	7.94038e-16	5.36281e-14
CD86	CD86	2.9572	1.7304	6.34649e-22	6.51721e-20
LOC119718227	OR10K2-L	2.95254	-2.40717	6.28758e-06	0.000101667
LOC119713856	MRP-126	2.95078	4.98648	8.02602e-09	2.42995e-07
DRAM2	DRAM2	2.94932	5.07311	1.27796e-50	1.87007e-47
CD274	CD274	2.93519	5.74567	2.94942e-41	1.2948e-38
LOC119718233	LOC119718233-ncRNA	2.93215	-1.4565	1.47773e-12	7.1682e-11
MLKL	MLKL	2.92894	2.8317	9.12707e-18	7.31832e-16
SIGLEC1	SIGLEC1	2.92888	4.36938	4.53658e-15	2.88632e-13
NLRC5	NLRC5	2.92222	5.59367	5.17938e-42	2.52639e-39
LOC106018854	LOC106018854-ncRNA	2.8943	-3.22132	0.00306225	0.017363
IFI35	IFI35	2.89426	6.47765	2.78849e-25	3.54826e-23
LOC101800226	LCN15	2.89311	1.76343	3.53972e-09	1.14471e-07
IGF2BP3	IGF2BP3	2.89301	3.92859	7.22045e-27	1.02251e-24
LOC101804875	FAM83D	2.88947	2.54813	1.87797e-13	1.0054e-11
LOC106014259	SPAM1	2.88219	0.0332966	1.10827e-06	2.22669e-05
LOC119715851	GIMAP7-L	2.87911	3.42392	9.87644e-09	2.94949e-07
STAT2	STAT2	2.87841	3.31422	1.80911e-24	2.16109e-22
LOC101791918	MFSD14B	2.87312	5.93216	1.92092e-27	2.83456e-25
STOML1	STOML1	2.86485	2.82572	3.03448e-29	4.93385e-27
CX3CL1	CX3CL1	2.85049	4.33432	2.18939e-29	3.64508e-27
PXK	PXK	2.84419	5.56898	2.68846e-44	1.81575e-41
LOC119717019	LOC119717019 -ncRNA	2.82927	-0.908377	8.30688e-09	2.50634e-07
LOC119713028	GIMAP6-L	2.82712	1.55622	3.73716e-15	2.40383e-13
LOC101798651	VNN1	2.82574	5.26151	4.6877e-06	7.8167e-05
LOC119715151	NUGGC-L	2.8229	0.236217	1.99229e-07	4.68335e-06
LOC119716855	LOC119716855 -ncRNA	2.81311	-3.03129	0.000142617	0.00148362
FAH	FAH	2.81223	-1.35543	1.66e-07	3.97551e-06
LOC119718695	HA1F-L	2.81097	2.35776	0.00160974	0.0103961
SOCS1	SOCS1	2.80803	2.52318	5.03974e-20	4.65778e-18
LOC119715852	GIMAP7-L	2.80647	3.75868	1.0963e-08	3.25187e-07
LOC119716954	LOC119716954 -ncRNA	2.79969	-2.96174	0.00155489	0.0101013
LOC119715857	GIMAP6-L	2.79328	1.84365	3.14677e-16	2.17549e-14
LOC101802072	TNFSF18-L	2.78192	0.309361	8.02538e-15	4.87632e-13
LOC119714544	LOC119714544-psue	2.7769	-0.814472	5.34488e-10	1.96763e-08
LOC106014473	LOC106014473-ncRNA	2.77276	-1.02463	6.7167e-09	2.06559e-07
LOC101794235	PADI2	2.75261	-2.43839	0.000638111	0.00499787
PROK2	PROK2	2.74064	-1.00671	9.2181e-08	2.28953e-06
LOC101802498	SERPINB4	2.74012	-3.40772	0.000264752	0.00246729
LOC119715856	GIMAP1-L	2.73764	2.04176	7.90837e-21	7.75816e-19
LOC110352448	LOC110352448-ncRNA	2.70401	-3.11982	0.000516238	0.00420461
LOC110351337	LOC110351337-ncRNA	2.6967	-1.3896	2.6073e-09	8.63854e-08
SELE	SELE	2.69095	3.25622	2.9051e-16	2.01635e-14
LOC110351913	LOC110351913-ncRNA	2.69035	-2.94896	1.28279e-05	0.000190573
LOC106015449	LOC106015449	2.67896	-3.71223	0.00400114	0.0213816
LOC110352928	LOC110352928-ncRNA	2.67272	-3.29859	0.00475053	0.024456
LOC101791942	OSBPL2	2.67034	2.60462	1.03515e-28	1.62297e-26
LRP8	LRP8	2.66736	1.82934	3.19736e-17	2.42007e-15
GJA9	GJA9	2.6544	-2.68942	0.00046335	0.00384701
LOC101790005	PROKR2	2.65386	-2.19242	0.00476859	0.0245274
SRRM4	SRRM4	2.64957	-0.39624	1.05221e-12	5.26403e-11
LOC101798744	PARP14.2	2.6366	6.81558	8.39248e-30	1.43079e-27
TIFA	TIFA	2.63636	2.25519	1.73518e-30	3.10916e-28
LOC119713892	NR2F5	2.63553	-3.49283	1.75125e-05	0.000249206
LOC110351673	LOC110351673-ncRNA	2.62877	3.06822	2.22685e-11	9.37735e-10
EXOC3L4	EXOC3L4	2.6218	3.26329	1.38353e-06	2.71148e-05
LOC110351183	CCL4-H2	2.60123	3.48876	3.64066e-14	2.08922e-12
GCNT1	GCNT1	2.58957	1.857	7.90401e-14	4.35092e-12
IFITM5	IFITM5	2.58893	-2.73151	0.000869872	0.00640728
ANKRD22	ANKRD22	2.58744	2.06065	5.47092e-09	1.71552e-07
UBXN11	UBXN11	2.58361	1.17117	6.75283e-08	1.71377e-06
NAA80	NAA80	2.58357	-1.11838	3.42402e-08	9.22175e-07
LOC101798362	SLC16A7	2.57613	-3.25744	0.0110127	0.0471093
SLF2	SLF2	2.57606	5.2426	1.40632e-60	8.23165e-57
LOC113843505	LOC113843505-ncRNA	2.57149	-1.7708	0.000788666	0.00594377
LOC110351944	LOC110351944-ncRNA	2.56094	-1.60459	2.53657e-05	0.000343955
LOC119715778	LOC119715778-ncRNA	2.55851	-2.15544	5.28272e-06	8.66149e-05
LOC119715534	LOC119715534 -ncRNA	2.55486	-2.8323	7.34136e-05	0.000854302
IFNG	IFNG	2.55378	0.0109436	2.81772e-08	7.69504e-07
LOC119713964	LOC119713964 -ncRNA	2.54499	-0.293483	5.61466e-05	0.000679486
VWA5B2	VWA5B2	2.54146	-2.59899	0.00204824	0.01262
LOC101791983	B3GAT1	2.53664	0.101583	5.21492e-08	1.36271e-06
TSPAN32	TSPAN32	2.53489	1.44368	8.95037e-11	3.58687e-09
LOC110351185	TLR2B	2.52741	4.43189	1.66444e-21	1.67015e-19
ANGPTL7	ANGPTL7	2.5099	0.348683	0.000682711	0.00529757
C1QA	C1QA	2.49622	6.14341	1.62202e-20	1.53961e-18
IL10	IL10	2.49401	-0.102669	1.29418e-05	0.000191618
LOC101802395	CYP1B1	2.48995	1.3043	8.22871e-06	0.00012913
LOC106018390	LOC106018390-ncRNA	2.48664	0.383912	1.51751e-06	2.93152e-05
CILP2	CILP2	2.47433	0.467701	2.02095e-06	3.75071e-05
LOC101791980	LY6E	2.47175	8.71403	8.14292e-23	8.93686e-21
LOC119718659	BTN1A1-L	2.46976	1.38909	0.000141486	0.00147623
LOC119718657	TAP1-L	2.46861	3.38313	0.00146963	0.00969448
LOC101801845	LMLN	2.46726	2.88396	4.11681e-19	3.57877e-17
LOC119715858	GIMAP5-L	2.46473	-0.00672316	4.55235e-07	1.00553e-05
LOC119718673	KLRB1A	2.4642	2.3393	0.0111044	0.0473975
LOC106016770	LOC106016770-ncRNA	2.46372	-2.62359	0.000368555	0.00321403
LOC101805254	LOC101805254-ncRNA	2.46264	-0.316543	7.86188e-08	1.9807e-06
SLC13A5	SLC13A5	2.4539	-2.12872	1.92471e-07	4.5435e-06
LOC106018616	LOC106018616-ncRNA	2.44888	-2.9038	0.000265382	0.0024709
LOC119715849	GIMAP1-L	2.44501	1.66884	3.74789e-05	0.000483563
LOC110354041	LOC110354041-ncRNA	2.444	-1.46526	2.26884e-05	0.0003115
CBLN2	CBLN2	2.44174	-2.06057	0.000105131	0.00115021
LRG1	LRG1	2.43995	-0.0027187	0.00197222	0.0122548
RPA1	RPA1	2.4258	6.29791	6.60857e-43	3.86822e-40
ANKRD33B	ANKRD33B	2.42372	1.00029	1.2823e-11	5.5874e-10
LOC119715751	fibril-forming collagen alpha chain-like	2.41816	-1.76967	3.51599e-05	0.000457001
LOC106016586	LOC106016586~	2.41393	6.81499	3.5505e-15	2.29216e-13
TLR3	TLR3	2.41226	4.13194	7.24382e-36	1.95695e-33
THEMIS2	THEMIS2	2.41144	3.13257	1.27187e-25	1.63022e-23
LOC113842963	GIMAP1-L	2.40782	3.09489	3.62696e-22	3.7686e-20
LSMEM2	LSMEM2	2.40475	-1.62245	2.85533e-05	0.00038071
LOC101796142	IRF4	2.39702	1.9908	9.89191e-16	6.65525e-14
IRF1	IRF1	2.38888	6.74686	1.00636e-34	2.38808e-32
DENND2D	DENND2D	2.37433	4.03461	1.23764e-25	1.59801e-23
CGAS	CGAS	2.37243	2.24935	3.21343e-27	4.58763e-25
LOC101800656	ART5	2.36437	2.25135	7.06655e-12	3.21473e-10
KLHL35	KLHL35	2.36311	-3.55392	0.00116857	0.00807557
LOC101793841	CHRNA7	2.36076	-3.53911	0.00560966	0.0278895
SCARB2	SCARB2	2.35938	5.90236	3.94635e-47	4.07635e-44
PPARGC1A	PPARGC1A	2.35709	1.9362	8.91724e-12	3.98439e-10
GALNT15	GALNT15	2.35611	2.57734	1.48284e-14	8.79686e-13
LOC113842971	GIMAP1	2.34937	1.94673	3.20585e-10	1.20546e-08
LOC101804439	BTN1A1	2.33903	3.20358	6.68059e-15	4.13067e-13
LOC110354299	HES-6	2.33733	-1.98983	0.00222047	0.0134444
TNFSF10	TNFSF10	2.33685	6.58862	6.71462e-23	7.46258e-21
PGAP2	PGAP2	2.33307	2.74805	5.51943e-26	7.28731e-24
NCF2	NCF2	2.33091	3.37523	8.65652e-20	7.79531e-18
C3AR1	C3AR1	2.3298	4.40651	2.73332e-32	5.58106e-30
TSGA10	TSGA10	2.32725	0.0552851	0.000372379	0.00323953
LOC119718081	LOC119718081-ncRNA	2.32695	-0.88657	1.90964e-06	3.57116e-05
LOC119713416	LOC119713416-ncRNA	2.32433	-1.90787	0.00246169	0.0146168
PRKG2	PRKG2	2.32038	1.25868	0.000410666	0.00349715
ATP10A	ATP10A	2.31978	4.86276	6.95477e-19	5.95736e-17
LOC101800410	CD1B3	2.3181	2.38459	2.78317e-05	0.000372219
LOC101793730	VDHAP	2.3165	-0.40443	1.45395e-06	2.83053e-05
LOC101800265	INF2	2.3139	-2.29655	4.23318e-05	0.000537099
TOR1B	TOR1B	2.31303	5.53243	2.26019e-45	1.80404e-42
LOC119716307	LOC119716307-ncRNA	2.31168	0.265659	9.37175e-07	1.92702e-05
SBNO2	SBNO2	2.31133	5.0056	8.40595e-33	1.86846e-30
LOC119718672	BTN1A1-L	2.31051	3.33707	0.00255222	0.0150191
LOC119714443	LOC119714443 -ncRNA	2.30857	-0.064523	5.09923e-05	0.00062881
MAP3K8	MAP3K8	2.30524	2.96844	1.78381e-32	3.68514e-30
LOC113844956	PPP1R3D	2.30268	4.10121	5.73764e-19	4.9632e-17
LOC101796526	RANBP2	2.29559	6.12215	4.6236e-14	2.61905e-12
GSDMA	GSDMA	2.29448	5.07802	2.15928e-18	1.78014e-16
LRRC63	LRRC63	2.29435	-1.39401	3.09126e-05	0.000406611
C3H2orf50	C3H2orf50	2.29207	0.907218	5.88055e-05	0.000707037
DDA1	DDA1	2.28858	6.86312	1.65926e-66	1.45683e-62
LOC106016429	LOC106016429-ncRNA	2.28589	-1.94679	0.000175104	0.00175604
LOC119716734	LOC119716734 -ncRNA	2.27885	-3.25275	0.0107583	0.0462461
LOC101794588	PADI1	2.27877	-2.4033	0.000288142	0.00264218
RPAIN	RPAIN	2.27745	3.04725	1.81614e-21	1.80177e-19
LOC113844823	LOC113844823-ncRNA	2.27454	-1.80889	0.00181944	0.0115128
PTCHD3	PTCHD3	2.27018	2.80135	6.38839e-09	1.97153e-07
LOC119718057	LOC119718057 -ncRNA	2.26779	-2.00713	0.00218975	0.0132868
DNAJC13	DNAJC13	2.26669	5.8253	4.96502e-42	2.49102e-39
LOC106019573	LOC106019573-ncRNA	2.26667	-2.16129	0.00380591	0.0205194
HSP90AA1	HSP90AA1	2.26513	10.1689	1.60045e-12	7.74211e-11
SDC4	SDC4	2.25952	6.56928	1.73224e-24	2.08344e-22
LOC119715135	NUGGC-L	2.25802	-0.779755	6.06877e-05	0.000726928
ADAR	ADAR	2.25709	6.50241	2.26549e-35	5.68314e-33
LOC113841510	BTN3A2	2.25214	3.15832	3.59357e-05	0.000465705
LOC101797869	BTN1A1	2.2438	1.25998	0.00215112	0.0131022
SST	SST	2.23128	-0.148259	2.86725e-05	0.000381721
DCT	DCT	2.2237	-2.50448	0.000223636	0.00214359
CNOT9	CNOT9	2.21172	5.99082	1.85711e-33	4.29091e-31
RNF19B	RNF19B	2.20887	3.5218	5.47245e-26	7.28002e-24
LOC113842315	LOC113842315-ncRNA	2.20427	-2.0587	0.0073086	0.034398
LOC101800429	CCR5	2.20386	5.33513	4.61434e-26	6.18533e-24
LOC119717062	CLECL4D-L	2.20339	3.13297	1.21913e-12	6.04746e-11
LOC119718251	LOC119718251 -ncRNA	2.19721	-1.88503	0.000941166	0.00682364
STRA6	STRA6	2.19343	-2.7836	0.00589537	0.0290024
PIP5K1B	PIP5K1B	2.19306	4.3602	1.44704e-16	1.02874e-14
ASPG	ASPG	2.19283	2.73977	2.77325e-10	1.05407e-08
LOC101793263	BIRC2	2.18962	7.51658	3.86948e-25	4.81902e-23
LOC119715848	GIMAP1-L	2.17699	1.02934	4.89568e-07	1.07326e-05
LOC101803225	FBXO40	2.17428	2.94841	5.07497e-20	4.66579e-18
TRIM13	TRIM13	2.1725	3.67554	2.36652e-12	1.13232e-10
LOC101797500	MAS1	2.16807	-0.680114	4.35272e-05	0.000549487
LOC119716431	CHORDC1	2.16671	1.34852	1.88083e-08	5.3356e-07
LOC113840723	PAN1-L	2.15416	-3.53449	0.0113671	0.0481823
C1QB	C1QB	2.15373	5.59606	4.18453e-16	2.87033e-14
SLC25A29	SLC25A29	2.14896	4.19899	7.30865e-25	8.91249e-23
LOC101793812	CSF2RA	2.14397	4.32151	3.87982e-23	4.39546e-21
LOC101795465	PROZ	2.14069	-0.698303	0.000122401	0.00130581
LOC119715854	GIMAP1-L	2.14068	1.80756	4.02498e-06	6.82886e-05
KLHL10	KLHL10	2.14067	-1.82595	0.00019719	0.00193661
NPPC	NPPC	2.13326	0.15812	2.82648e-05	0.00037715
LOC101792402	LOC101792402-ncRNA	2.13126	-1.97394	0.000420122	0.00355878
CDH20	CDH20	2.13074	-2.68323	0.0003022	0.00274813
LOC110351842	LOC110351842-ncRNA	2.12757	-2.51393	0.00718635	0.0339592
LOC106016469	LOC106016469-ncRNA	2.12535	-3.80754	0.00765857	0.0357196
GGT1	GGT1	2.11854	3.28002	3.00807e-06	5.29276e-05
CH25H	CH25H	2.10832	2.05307	1.93423e-11	8.20412e-10
APAF1	APAF1	2.10704	4.89668	5.6844e-26	7.44911e-24
LOC119714872	ERVPABLB-1	2.10405	-0.288509	0.000537023	0.00433171
LOC119717041	CLEC4D-L	2.10252	2.38329	5.92325e-15	3.67534e-13
ADAMTS4	ADAMTS4	2.0994	-0.178689	1.04749e-11	4.63323e-10
FKBP5	FKBP5	2.09691	4.28431	2.53227e-07	5.83551e-06
PARP10	PARP10	2.09602	3.12166	1.28663e-15	8.62339e-14
MUC1	MUC1	2.08771	1.90731	0.000106711	0.00116532
TLR2	TLR2	2.08583	4.11497	2.61612e-13	1.38371e-11
TNIP2	TNIP2	2.08228	3.89104	1.47059e-36	4.30392e-34
KIF17	KIF17	2.08087	1.4878	1.29864e-14	7.75652e-13
LOC101790497	HA1F	2.07795	9.30623	0.000194716	0.00191767
PHYHD1	PHYHD1	2.07612	1.89888	6.0049e-07	1.29541e-05
LOC101804397	LTC4S	2.07429	1.16754	1.67484e-08	4.82925e-07
GGT5	GGT5	2.07253	6.26987	3.80783e-17	2.82133e-15
LOC101798037	CD200	2.06856	0.014702	2.53074e-06	4.53466e-05
NOXRED1	NOXRED1	2.05695	1.6894	0.00110536	0.00775162
DRAM1	DRAM1	2.0525	5.25367	1.56482e-22	1.66535e-20
PMAIP1	PMAIP1	2.04819	3.42783	8.92347e-13	4.50276e-11
LOC113840976	GIMAP1	2.04645	2.15232	2.05516e-10	7.94904e-09
SETX	SETX	2.04523	6.03019	7.8047e-37	2.32289e-34
LOC101796889	PARP12-L	2.04304	3.13279	2.3666e-16	1.65568e-14
KCNRG	KCNRG	2.04078	3.49177	1.80402e-21	1.79992e-19
NCF4	NCF4	2.04053	3.81115	3.85298e-25	4.81902e-23
LOC113845608	LOC113845608-ncRNA	2.03715	-0.240094	9.04346e-05	0.00101536
TTLL10	TTLL10	2.02975	-2.38821	0.00284013	0.0163403
IL12RB1	IL12RB1	2.02948	0.824612	1.92504e-07	4.5435e-06
LOC119718668	BTN1A1-L	2.02781	0.70365	0.00271241	0.0157767
LOC101803753	c-factor	2.01462	3.16987	0.00097224	0.00699981
LOC106014975	LOC106014975-ncRNA	2.00777	0.580415	6.83397e-05	0.000808111
LOC106020465	TLR1B	2.00335	2.95693	6.55588e-23	7.33257e-21
RASGEF1B	RASGEF1B	2.0029	4.34469	5.64894e-35	1.35884e-32
TRIM47	TRIM47	2.00267	5.28915	6.13283e-25	7.53094e-23
UROC1	UROC1	1.99136	-1.42808	5.38281e-05	0.000657039
CHRNA10	CHRNA10	1.98829	-2.04854	0.00489022	0.0249919
TUT4	TUT4	1.98661	5.90205	1.17838e-17	9.3209e-16
KCNJ2	KCNJ2	1.98583	1.79207	9.77904e-12	4.34734e-10
GRIK4	GRIK4	1.98387	-3.14126	0.000625497	0.00492362
HSPA2	HSPA2	1.97701	8.38838	3.0903e-05	0.000406611
MYO15B	MYO15B	1.97522	5.40253	6.84606e-08	1.73223e-06
LOC101789576	LOC101789576-ncRNA	1.9731	-2.86775	0.00627582	0.0304429
OPTN	OPTN	1.97204	5.5374	2.70965e-31	5.06186e-29
MC5R	MC5R	1.97176	0.463616	2.11066e-05	0.000292989
LOC110354297	VAMP2	1.9714	2.99147	1.38014e-21	1.39283e-19
TRAF5	TRAF5	1.96928	4.97344	1.08396e-30	1.9623e-28
C1QC	C1QC	1.96079	5.84881	6.43813e-12	2.95179e-10
LOC119714098	HSP30C	1.95711	4.14362	0.0093485	0.0415594
LOC113845410	BTN1A1	1.956	3.27415	0.000776287	0.00587316
LOC119717058	CLEC4D-L	1.95562	-0.142447	2.24767e-06	4.09855e-05
ASL	ASL	1.95485	0.946649	4.00991e-05	0.00051173
NAMPT	NAMPT	1.95422	6.58638	7.94451e-40	3.10013e-37
ASB2	ASB2	1.94629	3.72572	2.60547e-09	8.63854e-08
TASOR2	TASOR2	1.94427	3.65208	8.97985e-23	9.79418e-21
BAG3	BAG3	1.9405	4.57857	4.66361e-08	1.22778e-06
B3GNT7	B3GNT7	1.93857	2.63571	7.46044e-05	0.000865292
LOC119716738	LOC119716738 -ncRNA	1.93577	-0.802871	6.55125e-06	0.000105348
C7	C7	1.93359	6.44892	6.13545e-08	1.57282e-06
TNFAIP2	TNFAIP2	1.92071	5.288	4.08308e-13	2.12127e-11
LOC119717604	LOC119717604-ncRNA	1.9166	-0.419748	9.47511e-06	0.000146464
P2RX4	P2RX4	1.91362	4.42686	7.39237e-27	1.03848e-24
APOLD1	APOLD1	1.91171	1.9823	0.000234558	0.0022334
LOC101791874	IL12RB2	1.91125	-0.235476	0.000184771	0.00183517
LOC110354619	LOC110354619-ncRNA	1.90402	4.33783	3.45227e-18	2.81962e-16
B4GALNT4	B4GALNT4	1.90372	3.81485	2.8015e-13	1.47731e-11
TSKU	TSKU	1.90326	4.69201	2.51134e-12	1.19835e-10
ASS1	ASS1	1.90251	2.57581	6.55057e-05	0.000777217
RILPL2	RILPL2	1.90206	5.13211	1.3451e-12	6.59773e-11
LOC101797246	F10L	1.90195	-1.92127	0.00903635	0.0406138
ORC1	ORC1	1.90057	3.44039	1.35118e-26	1.86825e-24
HSPA8	HSPA8	1.89786	9.81991	3.45733e-13	1.81769e-11
LOC106018485	H3R	1.89464	-2.46743	0.00100274	0.00717522
LOC101797323	KLRB1B	1.89361	0.887911	0.0040255	0.0214726
LOC101800892	LOC101800892-ncRNA	1.88731	-3.23541	0.00395627	0.0211741
HSPH1	HSPH1	1.8838	5.94969	7.5066e-10	2.68464e-08
LOC119713583	MACF1	1.88242	1.42647	3.22027e-05	0.000421371
PPP1R16B	PPP1R16B	1.88241	2.16515	1.16756e-07	2.85549e-06
LOC119718664	BTN1A2-L	1.88224	1.9212	0.00183574	0.011583
LOC119715739	LOC119715739-ncRNA	1.87662	-0.970815	0.00408162	0.0216995
LOC110351699	LOC110351699-ncRNA	1.8727	-1.85546	0.000479093	0.00396273
LOC106020304	LOC106020304-ncRNA	1.8708	-1.44935	0.000662483	0.00516343
LOC101794349	MMP3	1.86605	-0.62623	0.00153315	0.0100157
LOC113845401	BTN1A1	1.86207	3.72185	0.0032808	0.0183533
ARHGAP8	ARHGAP8	1.86106	2.94316	1.73802e-18	1.45331e-16
LOC110353216	LOC110353216-ncRNA	1.85823	0.977298	1.02408e-05	0.000156147
LOC101795569	SULT1D1	1.85793	5.06797	1.03655e-05	0.000157727
CERS1	CERS1	1.85648	0.581659	1.52476e-05	0.000221097
CNGA2	CNGA2	1.85577	-1.93507	0.00100896	0.00720509
PDK4	PDK4	1.85514	5.85305	2.36258e-06	4.277e-05
RNF24	RNF24	1.85362	1.01446	1.07321e-14	6.43195e-13
FADS2	FADS2	1.8531	4.35825	0.00206167	0.0126894
LOC106014761	ZDHHC20	1.85208	-1.49282	9.02595e-05	0.00101405
IL12RB2	IL12RB2	1.84882	0.56031	1.23969e-05	0.000185236
AK9	AK9	1.8487	-1.94392	0.004279	0.022517
ZCCHC2	ZCCHC2	1.84354	5.17854	5.3976e-24	6.31879e-22
LOC119717036	CLEC4D-L	1.8408	1.12682	0.000166647	0.00168664
FADD	FADD	1.83988	4.16251	4.07739e-32	7.95544e-30
LOC110351486	LOC110351486-ncRNA	1.83618	-2.80405	0.0044046	0.0230399
LOC119715060	BTN1A1-L	1.83371	2.58898	0.000648586	0.00506636
LOC101798663	RHO	1.83227	-0.965167	0.00114045	0.00791277
USP25	USP25	1.82391	5.67628	5.35975e-37	1.62271e-34
LOC101790919	TRIM27-L	1.82075	3.70728	3.74728e-13	1.9584e-11
TNFSF15	TNFSF15	1.8191	2.89198	4.13894e-14	2.3521e-12
TNFAIP3	TNFAIP3	1.81628	4.53531	6.76509e-17	4.92925e-15
SLC3A1	SLC3A1	1.816	4.31443	1.59408e-05	0.000230198
CALCOCO2	CALCOCO2	1.81516	6.78836	4.89774e-33	1.11694e-30
TNFSF8	TNFSF8	1.80827	1.711	1.71703e-08	4.92327e-07
JAKMIP3	JAKMIP3	1.80762	-1.85878	0.00312364	0.0176257
LOC110353287	LOC110353287-ncRNA	1.80215	-1.01424	7.00179e-06	0.00011208
TFEC	TFEC	1.80141	2.38288	2.80287e-07	6.41699e-06
LOC106019440	TPRXL	1.80029	2.56357	3.3731e-06	5.87615e-05
NUB1	NUB1	1.79507	6.34041	3.25077e-51	5.18941e-48
INPP5F	INPP5F	1.79388	4.66918	1.87803e-15	1.23978e-13
LOC101793679	PLA2G4E	1.79382	-0.755256	0.00547718	0.0273205
ANKRD9	ANKRD9	1.79378	0.485261	2.31701e-06	4.21187e-05
CD58	CD58	1.78961	6.45432	1.0007e-35	2.62274e-33
LOC113841770	CLEC4D	1.78658	3.48549	2.84643e-07	6.49979e-06
LOC113845409	BTN2A1	1.78576	2.2302	0.00034989	0.00309213
RASD1	RASD1	1.78289	1.80885	0.00074438	0.00567578
LOC119718163	LOC119718163 -ncRNA	1.77974	-0.287515	3.29372e-08	8.89812e-07
LOC119717605	LOC119717605-ncRNA	1.77846	0.647157	4.10385e-06	6.94254e-05
NET1	NET1	1.77814	4.57572	1.51845e-14	8.9778e-13
SEMA4D	SEMA4D	1.77602	4.18537	1.99645e-13	1.06235e-11
MCF2L	MCF2L	1.77421	6.29559	3.40088e-11	1.40848e-09
LOC101791071	LOC101791071-ncRNA	1.77049	-0.547526	0.00500403	0.0254624
SYNE1	SYNE1	1.76856	5.76552	2.99339e-32	6.04182e-30
STX17	STX17	1.76688	5.19841	3.95799e-32	7.80924e-30
STARD3NL	STARD3NL	1.76675	3.40828	2.7682e-30	4.86095e-28
TGM2	TGM2	1.76379	6.01618	1.66974e-11	7.15136e-10
LY96	LY96	1.75746	3.85947	1.49744e-16	1.06028e-14
LOC119713390	LOC119713390 -ncRNA	1.75274	-2.18604	0.00993155	0.0436265
STING1	STING1	1.75128	0.591623	4.12901e-06	6.97838e-05
GPR160	GPR160	1.75092	3.94091	3.53672e-09	1.14471e-07
LOC101798757	LOC101798757-ncRNA	1.74949	0.335552	1.56018e-06	2.99509e-05
LOC119716033	ZDHHC20-L	1.74781	5.78706	1.07588e-28	1.6719e-26
LOC106018748	LOC106018748-ncRNA	1.74581	-2.08826	7.01677e-05	0.000826943
GPHB5	GPHB5	1.74411	-2.01453	0.00727183	0.0342801
PANX1	PANX1	1.74128	2.6968	5.80661e-15	3.62862e-13
LOC119714050	LOC119714050 -ncRNA	1.741	-2.34276	0.000348375	0.00308674
LOC101794703	GLUL	1.73925	3.68891	9.36115e-10	3.32757e-08
LOC101795168	LOC101795168-ncRNA	1.73786	-2.33026	0.00151053	0.00991954
TMEM106A	TMEM106A	1.73656	2.87812	1.5076e-20	1.44663e-18
LOC119715020	ARHGAP42-L	1.73522	-1.02054	0.00110468	0.00774995
LOC119717048	CLEC4D-L	1.73271	-0.668078	0.00012977	0.00137525
CSRNP3	CSRNP3	1.73043	1.23155	3.50891e-07	7.89954e-06
PLBD1	PLBD1	1.73022	5.97394	4.28007e-12	1.99889e-10
LOC101792646	LOC101792646-ncRNA	1.73004	-1.935	0.000290784	0.00266224
LOC106019894	LOC106019894-ncRNA	1.72798	-2.50726	0.00278344	0.0160992
LOC119717688	LOC119717688 -ncRNA	1.72711	-2.02249	0.000142445	0.00148362
SSTR5	SSTR5	1.72338	0.642791	0.00120935	0.0083181
LOC101791103	TRIM27.1	1.72004	3.2867	5.26452e-08	1.37362e-06
IP6K2	IP6K2	1.71964	5.63046	1.52637e-35	3.8845e-33
STX11	STX11	1.71955	0.181645	2.09065e-05	0.000291276
LOC119716337	LOC119716337 -ncRNA	1.71595	1.94253	1.83004e-09	6.21576e-08
ADGRD2	ADGRD2	1.71095	-2.15476	0.00339153	0.0188407
ZBTB16	ZBTB16	1.71058	3.22633	0.000842176	0.00627434
LOC119716151	IF-2-L	1.7092	-1.81316	5.39562e-05	0.000657509
DNAJA4	DNAJA4	1.70918	6.21307	1.83309e-07	4.36167e-06
SNX3	SNX3	1.70828	6.26997	1.66537e-31	3.1445e-29
P2RY12	P2RY12	1.70617	1.04231	0.000114747	0.00123845
LOC101792387	EXOC3-L	1.70035	-0.392481	0.000331295	0.00296209
NYAP2	NYAP2	1.69767	-1.97664	0.00172363	0.0110102
IFNAR2	IFNAR2	1.69688	6.1806	2.12757e-42	1.13213e-39
LOC101792280	LNPEP	1.69598	6.29875	1.04821e-20	1.01693e-18
LOC119717051	CLEC4D-L	1.69481	0.210959	0.0029431	0.0168286
LOC119717681	LOC119717681 -ncRNA	1.6948	1.04175	0.000342408	0.0030444
LOC113841567	DELTA-TATX-Avl1a	1.6932	3.41487	0.00143542	0.00951529
IGF2BP2	IGF2BP2	1.69142	3.63366	1.88477e-17	1.46445e-15
LOC119715510	LOC119715510 -ncRNA	1.6912	-1.95077	0.0103257	0.044859
LOC101802417	NT5C1B	1.69046	5.0144	1.11484e-35	2.8789e-33
NEUROD6	NEUROD6	1.6881	0.557471	0.00696808	0.0331328
LOC113841831	LOC113841831-ncRNA	1.68781	-2.34308	0.00121178	0.00833157
ZP1	ZP1	1.68646	2.44248	2.09168e-05	0.000291276
PLA2G6	PLA2G6	1.68587	3.7465	1.37565e-17	1.08325e-15
LOC106017137	LOC106017137-ncRNA	1.68155	-2.35167	0.00445066	0.0232116
LOC113840231	Avidin-L	1.68045	1.91264	0.000336725	0.00300427
LOC119713038	BTN1A1-L	1.67958	3.57186	0.00571247	0.0282487
ISL2	ISL2	1.67932	-0.738467	4.4587e-05	0.000560048
UNC93B1	UNC93B1	1.67877	2.66739	7.92086e-07	1.65781e-05
LOC101790195	LOC101790195-ncRNA	1.67846	-0.319961	0.00899488	0.0404585
LOC113844102	LOC113844102-ncRNA	1.67629	-2.7924	0.00441922	0.0231023
IL18	IL18	1.67451	3.1622	2.11644e-09	7.10606e-08
TERB1	TERB1	1.67188	-2.7262	0.0119605	0.0499704
ENDOU	ENDOU	1.66932	-2.2085	0.00434927	0.0228116
SCUBE2	SCUBE2	1.66753	3.50816	4.12281e-07	9.16411e-06
MAFF	MAFF	1.66735	2.75837	6.28411e-09	1.94963e-07
FBXO32	FBXO32	1.66282	1.90641	7.3328e-06	0.000116952
LOC119715798	GCNT2	1.66223	-2.39773	0.00937492	0.0416346
LOC113845755	EPM2A	1.66098	1.06029	1.48231e-05	0.000215653
FTCD	FTCD	1.65846	6.84913	0.00183216	0.0115712
BCL2A1	BCL2A1	1.65625	3.10149	1.43674e-10	5.6315e-09
LOC119714694	RGPD8-L	1.65495	-2.11009	0.0110779	0.0473306
RAB17	RAB17	1.65433	1.26363	0.00374046	0.0202786
MAP3K14	MAP3K14	1.65364	4.97925	6.2189e-31	1.13754e-28
LOC113839855	SNORD14	1.6535	1.65256	0.000632464	0.0049625
CD80	CD80	1.64968	3.98012	1.44146e-22	1.54342e-20
SUSD3	SUSD3	1.64949	4.17283	1.10127e-12	5.49385e-11
LOC101804425	TUBA2	1.64592	-2.40978	0.0101163	0.0442443
IL13RA1	IL13RA1	1.64546	4.6901	4.63066e-20	4.30234e-18
TTC3	TTC3	1.64516	5.77433	2.55303e-26	3.44856e-24
LOC119716512	F10-L	1.64513	4.87983	7.44222e-08	1.87766e-06
LOC101800358	EXFABP	1.64429	6.59539	0.000251713	0.00236115
LOC119716305	LOC119716305 -ncRNA	1.64412	-2.45863	0.00365875	0.0199837
LOC101797199	F10	1.64323	-0.239212	0.000253523	0.00237505
LOC119717384	LOC119717384 -ncRNA	1.64275	0.17833	0.0069838	0.0331716
CADM3	CADM3	1.64007	3.42969	0.000106304	0.00116161
LOC101797051	LOC101797051-ncRNA	1.63599	-2.62932	0.00158801	0.0102709
PLAU	PLAU	1.63111	5.41756	7.56522e-12	3.40629e-10
DGKB	DGKB	1.63107	1.65636	1.95752e-06	3.64135e-05
LOC106014837	LOC106014837-ncRNA	1.6307	-1.25794	0.00543449	0.0271493
LOC110353724	EPB41L4B	1.62638	-1.01899	0.000410855	0.00349715
LOC113843513	SHTN1	1.62617	3.96222	7.10156e-14	3.93386e-12
TRAF3	TRAF3	1.62591	5.67571	9.97399e-23	1.08113e-20
DNAJB9	DNAJB9	1.62315	5.16695	6.34287e-22	6.51721e-20
S1PR1	S1PR1	1.6221	6.07792	5.8882e-15	3.66655e-13
LOC101803344	COMP	1.61932	1.98782	0.000478634	0.0039608
LOC101793887	CSF2RB	1.6161	6.2054	1.35202e-14	8.04793e-13
LOC110352617	LOC110352617-ncRNA	1.61458	3.87873	1.13456e-09	3.96871e-08
LOC101802909	CCL4-H	1.60808	0.9668	1.62632e-06	3.11091e-05
LOC101804743	BTN1A1	1.60634	2.6216	7.32766e-09	2.23112e-07
LOC119717054	CLECL4D-L	1.60573	0.822773	0.000349013	0.00308779
NUAK2	NUAK2	1.60543	3.08037	3.60335e-11	1.48882e-09
LOC113844859	MT1	1.60437	2.29205	0.00694598	0.0330635
UNC80	UNC80	1.60161	-0.760491	5.16441e-05	0.000635508
LOC106020611	BTN3A2	1.59935	3.3007	0.00074164	0.00566226
ADAMTS18	ADAMTS18	1.59792	0.955355	0.00154638	0.0100778
LOC119717040	CLEC4D-L	1.59454	-0.372349	0.000248755	0.00234091
ADM	ADM	1.59227	3.71197	1.03578e-06	2.1027e-05
CRISPLD2	CRISPLD2	1.5921	4.59419	2.04416e-06	3.78007e-05
TAS1R3	TAS1R3	1.58997	-1.74331	0.000811791	0.00609711
ACKR4	ACKR4	1.58884	3.32566	6.92241e-06	0.000111011
MAP3K6	MAP3K6	1.58643	2.2254	1.96998e-07	4.6371e-06
LOC101798906	PDCD1LG2	1.58603	3.34638	2.23103e-09	7.44809e-08
AREG	AREG	1.58589	0.494384	4.29895e-05	0.000543873
ITSN2	ITSN2	1.58377	5.72977	7.30261e-16	4.95111e-14
LOC119718690	BTN3A2-L	1.58142	-0.234102	1.26286e-05	0.00018809
GPR65	GPR65	1.57992	3.25053	1.007e-10	4.00975e-09
LOC101795784	F10	1.5745	5.2549	1.66174e-07	3.97551e-06
DIRAS2	DIRAS2	1.57295	3.9065	5.62166e-07	1.22325e-05
LOC113839854	SNORD14	1.57139	1.36358	0.00117926	0.00813984
LOC119715593	RANBP2-L	1.5696	6.05961	1.27995e-31	2.44303e-29
LOC119718630	LOC119718630-ncRNA	1.56765	-2.15069	0.00171199	0.0109558
TRIM24	TRIM24	1.55329	5.09006	3.01071e-27	4.36927e-25
LOC101804602	ASAL	1.55185	2.83987	0.000254826	0.00238399
PRIMPOL	PRIMPOL	1.55159	2.60464	9.00358e-13	4.53017e-11
LOC113842107	CLEC4D	1.54869	-0.180543	7.57904e-05	0.000876725
LOC119718654	CLEC2D-L	1.54793	1.18569	0.00203762	0.01258
LOC101791534	TRIM27	1.54748	2.22309	7.82168e-07	1.64293e-05
LOC113845699	SNORA22	1.54408	-1.61854	0.00200965	0.012439
MARCKSL1	MARCKSL1	1.5423	6.02929	9.8463e-11	3.92957e-09
CHAF1B	CHAF1B	1.5419	3.55727	2.5251e-15	1.6607e-13
LOC101801190	MRC1	1.54181	4.63491	1.22555e-07	2.97659e-06
LOC101791292	TGM3	1.54171	1.79475	0.00051965	0.00422652
LOC101790332	CERS2	1.53905	2.51022	2.99765e-06	5.27972e-05
PTGS2	PTGS2	1.53666	4.07942	9.40363e-17	6.79538e-15
TMEM123	TMEM123	1.53402	6.23539	2.35541e-20	2.20005e-18
LOC119718555	MTIF2-L	1.53334	-1.88091	0.000151065	0.00155219
SUCNR1	SUCNR1	1.53012	1.25343	4.01433e-06	6.82886e-05
MUC13	MUC13	1.52946	7.60773	0.00073849	0.00564311
LOC119713165	ABCA10-L	1.52898	3.81032	6.11886e-11	2.48146e-09
GAB2	GAB2	1.5269	3.09577	5.81621e-09	1.81086e-07
ATP8A2	ATP8A2	1.5251	1.70196	0.000765377	0.00580311
MRPL30	MRPL30	1.5213	4.18171	2.03991e-12	9.81392e-11
LOC101799516	LTB4R	1.52049	0.375928	1.28053e-05	0.000190399
LOC110353372	LOC110353372-ncRNA	1.51768	-2.2611	0.0081656	0.0375263
NOS2	NOS2	1.51517	2.17844	1.86055e-07	4.421e-06
CLSTN3	CLSTN3	1.51354	2.74393	3.67282e-06	6.32302e-05
LOC101789606	CD25	1.50104	1.24168	8.36562e-05	0.000952044
DIO3	DIO3	1.50058	-1.31213	0.000775892	0.0058727
LOC101803951	ADGRF4	1.49887	-0.278096	3.28914e-05	0.000430061
KRT23	KRT23	1.49886	2.48231	0.000904514	0.00660701
TSC22D3	TSC22D3	1.49792	6.30547	6.94528e-09	2.12472e-07
LOC101805457	TRIM39	1.49711	2.9955	3.94441e-10	1.47057e-08
PSTPIP2	PSTPIP2	1.49663	3.81073	9.0509e-10	3.22381e-08
CBFB	CBFB	1.49639	5.69882	1.2501e-34	2.92691e-32
PROM1	PROM1	1.495	1.09527	4.001e-05	0.000510964
SPI1	SPI1	1.4936	6.45869	3.15808e-18	2.59139e-16
ESRRB	ESRRB	1.49204	-0.854602	2.89213e-05	0.00038445
LOC119718671	BTN3A2-L	1.49131	1.72277	0.00195441	0.01217
LOC101795725	ADAM20	1.49117	-1.97223	0.00253363	0.0149398
IRS2	IRS2	1.48839	3.15751	0.000693835	0.0053602
CFLAR	CFLAR	1.48822	5.3787	1.29482e-20	1.24929e-18
LOC101797680	TAP1	1.48597	4.4912	8.91715e-07	1.84652e-05
CNRIP1	CNRIP1	1.48248	0.911846	8.10857e-05	0.000927899
LOC119717767	LOC119717767-ncRNA	1.48242	-1.46444	0.0112893	0.0479537
MGAT4A	MGAT4A	1.48131	3.01539	1.84016e-05	0.000260381
TFCP2L1	TFCP2L1	1.47998	2.75774	0.00189788	0.0118939
TERB2	TERB2	1.47969	1.79227	5.33219e-05	0.000652497
SH3TC2	SH3TC2	1.47891	2.91503	1.68075e-09	5.74202e-08
LOC119712994	SLC25A30	1.47762	2.139	2.25256e-05	0.000309748
KDM4A	KDM4A	1.47657	5.67316	3.39467e-29	5.46885e-27
LOC101804496	CYP2D17	1.47235	4.59418	0.000402361	0.00344672
LOC101791461	NAT-3	1.47214	4.5915	1.44923e-08	4.20637e-07
CCDC85C	CCDC85C	1.47148	1.12578	2.2219e-06	4.05578e-05
MYLK3	MYLK3	1.47135	2.28475	1.13134e-09	3.96533e-08
RNF114	RNF114	1.46952	5.85586	7.43194e-44	4.66089e-41
LOC110354321	LOC110354321-ncRNA	1.46794	-2.79251	0.00637441	0.0308445
LOC119715604	PROZ-L	1.46592	-1.44525	0.0113911	0.0482461
LOC106014283	CASP8	1.46479	4.59419	3.66542e-11	1.51091e-09
EREG	EREG	1.45432	0.68952	0.000793856	0.00598032
TSPAN15	TSPAN15	1.45274	3.83218	1.85082e-08	5.26749e-07
MGST2	MGST2	1.4491	4.97946	2.7275e-06	4.83788e-05
TRAFD1	TRAFD1	1.44653	5.95198	1.62989e-19	1.4455e-17
CARD19	CARD19	1.44501	5.67779	1.55253e-18	1.31069e-16
LOC106015252	LOC106015252-ncRNA	1.44484	-0.429651	1.33756e-06	2.63608e-05
LACTB	LACTB	1.44179	5.57834	2.6667e-15	1.74729e-13
LOC101792370	LY6D	1.43816	2.94791	1.21246e-05	0.000181662
LRRC8C	LRRC8C	1.43467	4.34052	2.41018e-28	3.71252e-26
CEPT1	CEPT1	1.43389	5.90101	3.3084e-23	3.77244e-21
MYBPC3	MYBPC3	1.43302	2.16674	1.38076e-07	3.33969e-06
ERMN	ERMN	1.43086	-1.4502	0.0118919	0.049793
LOC113842611	LOC113842611-ncRNA	1.42984	-2.70058	0.00844184	0.0385134
PAPLN	PAPLN	1.42932	2.97733	2.39085e-08	6.61154e-07
ABHD3	ABHD3	1.42929	2.8568	0.00010172	0.00111777
LOC101803668	LSAMP	1.42834	3.97556	1.64535e-05	0.000236629
LOC101804074	LOC101804074-ncRNA	1.42606	-0.557573	0.00132227	0.00889617
MAP2	MAP2	1.42502	2.88635	1.49125e-06	2.89033e-05
FGF7	FGF7	1.4247	1.83896	2.82158e-05	0.000376783
SLC12A5	SLC12A5	1.4225	-0.671731	8.81204e-05	0.000994864
SNX22	SNX22	1.42126	0.214944	0.00906848	0.0406854
RUBCN	RUBCN	1.42081	3.71209	2.21709e-12	1.06372e-10
LOC119717029	CLECL4D-L	1.42059	0.0310218	0.000319438	0.00287534
LOC101789559	LOC101789559-ncRNA	1.4188	-1.55491	0.000674745	0.00524968
ACOT7	ACOT7	1.41768	4.66901	2.18069e-14	1.26798e-12
LIMK2	LIMK2	1.41682	4.82885	7.51314e-19	6.37346e-17
TMCC3	TMCC3	1.41356	4.32053	1.44349e-08	4.19663e-07
CARS1	CARS1	1.41215	5.01587	1.91848e-19	1.69289e-17
LOC101793135	CSF2RA	1.41054	3.51051	5.90938e-08	1.53051e-06
LOC113845530	LOC113845530 -ncRNA	1.40854	0.248291	0.00058555	0.00465682
LOC110352789	LOC110352789-ncRNA	1.40738	0.593491	2.63292e-05	0.000355647
LOC113845392	BTN1A1	1.4064	1.62673	9.57068e-05	0.00106099
TNFRSF9	TNFRSF9	1.40456	2.70355	1.24449e-06	2.47461e-05
ADGRG3	ADGRG3	1.4031	0.731411	0.00251561	0.0148734
LOC119717066	LOC119717066 -ncRNA	1.402	0.0246958	0.000194308	0.00191473
LOC101802145	SLC26A2	1.40032	4.56446	1.00396e-13	5.46939e-12
LOC101789892	CLEC2L	1.40022	2.76783	1.89893e-07	4.50003e-06
LOC119716308	LOC119716308 -ncRNA	1.39917	-1.75881	0.00394245	0.0211129
MYOC	MYOC	1.39773	-0.684291	0.0101579	0.0443822
LOC101794576	SCRIB	1.39657	-0.449975	0.00476734	0.0245274
LOC119715026	IQGAP1	1.39601	1.67789	0.00857443	0.0389364
LOC119716728	LOC119716728~	1.39494	-1.80636	0.00187927	0.0118026
LOC101789720	TRIM7	1.39327	0.985576	0.00067593	0.00525657
IRF2	IRF2	1.39283	5.41324	2.27299e-30	4.03168e-28
LOC101799613	SERPINB1	1.38595	5.21349	1.81542e-08	5.17514e-07
PLOD1	PLOD1	1.38551	5.75045	5.90173e-19	5.08012e-17
CEBPD	CEBPD	1.38316	3.67826	4.79943e-05	0.00059687
USP6NL	USP6NL	1.38169	4.52919	4.03157e-15	2.57434e-13
LOC113841947	ARHGAP42	1.38036	0.469205	8.86803e-05	0.000999504
LOC106018081	LOC106018081-ncRNA	1.38014	0.573288	0.00031398	0.00283761
LRP3	LRP3	1.37919	5.46151	8.42802e-24	9.80107e-22
SLC46A2	SLC46A2	1.37662	3.37229	0.00150114	0.00986526
LOC119713772	S100A14-L	1.37094	-0.970872	0.00538306	0.026969
PLAGL1	PLAGL1	1.3696	3.87465	2.9812e-14	1.71639e-12
PSME4	PSME4	1.36906	5.98072	4.3867e-16	2.9973e-14
LOC101800325	LOC101800325-ncRNA	1.36732	0.323979	8.07153e-06	0.000127346
ZNF750	ZNF750	1.3671	-0.329088	0.00445815	0.0232162
PLEKHS1	PLEKHS1	1.36188	3.30083	0.000193672	0.0019106
ANKS4B	ANKS4B	1.36124	4.68726	0.000215964	0.00208598
LOC106020395	LOC106020395-ncRNA	1.3612	0.662522	0.00103041	0.00731073
DUSP1	DUSP1	1.36089	5.02384	0.000458713	0.00382116
ARHGAP31	ARHGAP31	1.35708	3.85783	0.000164476	0.00166755
ABLIM1	ABLIM1	1.35584	5.76144	1.1693e-09	4.08208e-08
IL6ST	IL6ST	1.35268	6.90224	2.60195e-23	2.98629e-21
L3MBTL3	L3MBTL3	1.35195	4.7137	4.67208e-23	5.25909e-21
LOC110352684	LOC110352684-ncRNA	1.35007	-1.59553	0.00484548	0.0248138
RSPRY1	RSPRY1	1.34948	4.49909	1.87088e-16	1.31938e-14
RAB40B	RAB40B	1.34947	3.49147	2.71805e-10	1.03534e-08
TDO2	TDO2	1.34783	-1.55677	0.010693	0.0460443
SLC9A2	SLC9A2	1.34467	5.09314	0.000530493	0.00428888
STAB2	STAB2	1.34405	3.03528	9.22586e-05	0.00102992
AFF4	AFF4	1.34277	5.63138	3.97726e-15	2.54893e-13
ZDHHC2	ZDHHC2	1.34159	3.2526	6.75359e-08	1.71377e-06
LOC113840958	DIDO1-L	1.34091	-1.18553	0.0018295	0.0115603
PEX26	PEX26	1.33982	5.09605	1.74452e-13	9.39684e-12
ADAMTS17	ADAMTS17	1.33857	3.23373	4.7749e-06	7.94007e-05
BRWD1	BRWD1	1.33813	5.76542	6.10226e-13	3.13321e-11
ARHGAP42	ARHGAP42	1.33747	2.67924	0.000372488	0.00323953
CASP3	CASP3	1.33741	4.57243	2.0571e-17	1.57741e-15
CHORDC1	CHORDC1	1.33702	5.04029	7.78591e-12	3.49669e-10
ADAP2	ADAP2	1.33157	4.53573	1.07467e-17	8.53903e-16
LOC113842838	LOC113842838-ncRNA	1.33143	-2.3597	0.00441726	0.0230992
LOC101801566	ELOVL4	1.32459	2.53876	7.54283e-07	1.59389e-05
IL17RA	IL17RA	1.32127	4.10116	2.00753e-13	1.06502e-11
ELOVL7	ELOVL7	1.31963	3.96688	6.27615e-08	1.60188e-06
LOC119714216	PRSS57-L	1.31797	-1.83088	0.00246189	0.0146168
FGF2	FGF2	1.31616	3.89453	4.29853e-08	1.13507e-06
NKTR	NKTR	1.316	6.04407	3.21472e-17	2.42118e-15
SLC2A3	SLC2A3	1.31331	6.19264	5.26571e-13	2.71958e-11
EDN1	EDN1	1.3102	2.17086	3.34687e-05	0.000436635
NUP98	NUP98	1.30976	6.11763	1.28156e-12	6.3392e-11
ALDH8A1	ALDH8A1	1.30943	1.15251	0.00387787	0.020837
ATP6V0A2	ATP6V0A2	1.30895	5.36131	3.62492e-16	2.49622e-14
LOC119718226	DNAJB1-L	1.30677	3.34028	1.70939e-05	0.000244437
GFRA3	GFRA3	1.30164	2.26578	0.000184956	0.00183597
TMEM140	TMEM140	1.30148	5.31964	5.62665e-10	2.06271e-08
DNAJC7	DNAJC7	1.30098	5.25003	1.37807e-22	1.4846e-20
LOC119715746	LOC119715746-ncRNA	1.29661	-0.884735	0.00804916	0.0371467
MKNK1	MKNK1	1.29594	3.49372	2.92343e-12	1.38745e-10
EXD1	EXD1	1.29528	0.915779	9.58857e-07	1.96471e-05
TMEFF2	TMEFF2	1.29403	-0.0355059	0.000892223	0.00653082
RDH10	RDH10	1.29368	4.54827	2.78309e-07	6.38905e-06
RAPGEF5	RAPGEF5	1.29191	5.11299	1.19301e-11	5.23733e-10
NFKBIA	NFKBIA	1.29184	6.45429	1.30074e-09	4.52297e-08
LOC113839659	SIRPB1	1.29173	0.42306	0.0107361	0.0461959
FKBP4	FKBP4	1.29133	6.61702	2.15134e-09	7.20945e-08
PTPRU	PTPRU	1.28868	4.14735	9.93158e-07	2.02318e-05
KAZN	KAZN	1.28797	2.74989	4.6643e-09	1.47843e-07
NR5A2	NR5A2	1.28672	2.81643	0.00101645	0.007238
LOC110351504	LOC110351504-ncRNA	1.28635	-0.435162	0.000131317	0.0013866
LOC113841977	DIDO1-L	1.28417	-0.550778	0.00194372	0.0121206
EPS8	EPS8	1.28416	5.07211	5.03979e-06	8.31755e-05
LOC101797528	TOR1AIP2	1.28257	3.68529	8.24622e-08	2.07158e-06
GDF1	GDF1	1.28081	2.35591	2.49791e-06	4.48959e-05
SLC9A4	SLC9A4	1.27967	-0.243186	0.000418499	0.00354845
RAB27B	RAB27B	1.27872	1.12111	0.001054	0.00745398
SUDS3	SUDS3	1.27751	5.4977	3.11633e-27	4.48547e-25
SLC2A6	SLC2A6	1.27419	2.14142	0.000311443	0.00281904
LCP1	LCP1	1.27373	8.75486	1.31947e-10	5.21844e-09
LOC101792586	WDR64	1.2731	1.03263	0.00764787	0.0356792
LOC101794537	FGL1	1.27194	1.83904	0.00102575	0.00728944
LOC119714436	AP-1-L	1.26976	4.06065	1.46478e-06	2.84846e-05
WDFY2	WDFY2	1.26956	4.10087	6.81449e-15	4.19869e-13
CIB3	CIB3	1.26922	-0.21949	0.00676094	0.0323405
LOC101800629	PUDP	1.26901	2.66663	1.48023e-09	5.07672e-08
SH3BP2	SH3BP2	1.26837	4.57404	1.05664e-16	7.60432e-15
CREBRF	CREBRF	1.26701	4.64257	2.81515e-06	4.98328e-05
VWA8	VWA8	1.26499	4.91536	1.39578e-12	6.80832e-11
NEU2	NEU2	1.26463	0.175796	0.000102881	0.00112841
LOC101792807	ZDHHC20	1.26246	3.03126	1.71579e-08	4.92327e-07
LOC101797796	LOC101797796-ncRNA	1.26174	-0.855393	0.00182067	0.0115128
LOC101805361	PLVAP	1.2604	6.99768	1.14469e-06	2.28938e-05
KIF25	KIF25	1.26023	0.287221	0.000716475	0.00550037
RMDN3	RMDN3	1.25918	5.31503	1.28487e-19	1.15113e-17
LOC113839856	SNORD14	1.25768	2.81655	0.00365342	0.0199608
LRP5	LRP5	1.25765	4.02389	1.39079e-09	4.7981e-08
TLR4	TLR4	1.25669	3.6925	3.51793e-09	1.14186e-07
PDE2A	PDE2A	1.2566	2.32789	0.000392171	0.00337714
LOC101798519	LPIN3	1.25336	0.559704	0.0015175	0.0099579
MMAA	MMAA	1.25239	3.73646	4.38002e-09	1.39842e-07
LOC119718333	LOC119718333 -ncRNA	1.2512	-0.968587	0.00817723	0.0375699
DRP2	DRP2	1.25031	-0.66178	0.00360932	0.0197883
TNFRSF8	TNFRSF8	1.24881	1.70837	9.44788e-05	0.00104937
LOC101797808	PHYKPL	1.24836	1.5369	1.04757e-06	2.11683e-05
BBS7	BBS7	1.24776	1.98105	0.000251386	0.00236023
FNDC3A	FNDC3A	1.24294	6.20884	7.94783e-20	7.1982e-18
LOC113845388	LOC113845388 -psue	1.24287	6.20213	0.0018844	0.0118221
ANKRD60	ANKRD60	1.24183	0.257574	0.00013933	0.00145637
LOC101791013	TAGAP	1.24106	5.17388	3.87003e-14	2.20642e-12
C11H15orf48	C11H15orf48	1.24011	7.39597	1.17153e-07	2.86121e-06
ZC3H12D	ZC3H12D	1.23737	2.92751	0.00226913	0.0136739
CIDEA	CIDEA	1.23368	4.3975	0.000174649	0.00175248
CCDC162P	CCDC162P	1.23302	1.72147	0.00480634	0.0246614
LOC106017738	SYNJ2BP	1.23268	3.82811	7.83518e-12	3.50984e-10
ANO9	ANO9	1.23012	3.87061	5.88985e-05	0.000707427
BAHD1	BAHD1	1.22805	3.92416	9.61243e-14	5.25839e-12
CERS3	CERS3	1.22714	-1.17475	0.000424955	0.00358933
LOC119713030	BTN3A2-L	1.22678	2.15986	0.000428474	0.00360691
MARCHF1	MARCHF1	1.22391	3.65504	1.95391e-07	4.60545e-06
LOC101796723	PTPRK	1.22266	3.5524	0.000449571	0.00375212
ATF3	ATF3	1.22163	3.94584	0.000716677	0.00550037
FAM160A1	FAM160A1	1.21923	2.75218	1.52613e-06	2.94493e-05
SNAP47	SNAP47	1.21545	2.56022	7.10934e-05	0.000836169
LOC113841521	BTN1A1-L	1.21518	4.47192	2.8767e-05	0.000382688
CPT1A	CPT1A	1.21312	5.66326	4.32637e-11	1.76267e-09
EMCN	EMCN	1.21305	6.13826	1.22068e-09	4.25302e-08
LOC119714428	PHAX-L	1.21132	1.49589	0.000884459	0.00648751
ARSB	ARSB	1.20988	4.78078	5.05953e-10	1.87043e-08
PLIN2	PLIN2	1.20902	5.16116	1.99494e-05	0.000280025
NFIL3	NFIL3	1.20385	5.34657	1.64599e-10	6.43734e-09
LOC119718525	LOC119718525 -ncRNA	1.20381	-2.61072	0.0103554	0.0449654
TCIRG1	TCIRG1	1.20272	4.64662	4.82583e-08	1.26669e-06
CHAC1	CHAC1	1.19894	2.93866	0.000414968	0.00352449
LYST	LYST	1.19768	5.28154	5.71057e-15	3.58134e-13
C27H6orf89	C27H6orf89	1.19743	4.71876	3.84181e-14	2.19746e-12
SLC5A3	SLC5A3	1.19674	4.32517	2.46552e-05	0.000335877
LOC119717884	LOC119717884 -ncRNA	1.1949	2.37975	0.000239322	0.00226794
INHBB	INHBB	1.19318	-0.677031	0.0011593	0.00802103
SLC31A2	SLC31A2	1.19298	-0.269739	0.00010481	0.00114799
LOC119718153	ANKRD11-L	1.19162	1.23015	0.007281	0.0343141
RAB44	RAB44	1.18615	3.45729	5.36459e-07	1.17021e-05
LOC110353965	LOC110353965-ncRNA	1.18579	0.00105174	0.00156954	0.0101664
PTK2B	PTK2B	1.18309	2.46595	3.09848e-05	0.000407256
NR1D2	NR1D2	1.18174	3.65608	8.79916e-05	0.000994293
CDCP1	CDCP1	1.18165	2.81329	1.56813e-05	0.000226637
ABCA1	ABCA1	1.18123	6.60105	1.63441e-07	3.9208e-06
UBA2	UBA2	1.18082	6.13696	4.40479e-24	5.19115e-22
ZC3H7B	ZC3H7B	1.18068	5.82888	1.29421e-12	6.38378e-11
LOC110352930	LOC110352930-ncRNA	1.18014	-0.514171	0.000229531	0.00219291
GRAMD1B	GRAMD1B	1.17999	3.27652	0.000168871	0.00170456
LOC110352827	LOC110352827-ncRNA	1.17568	-0.688675	0.00380056	0.0205032
TDRD12	TDRD12	1.17502	-1.1708	0.0092959	0.0414052
MKI67	MKI67	1.17496	6.46583	8.12269e-07	1.69601e-05
ZNRF2	ZNRF2	1.17285	4.5075	7.5545e-12	3.40629e-10
LOC113840457	KI-67-L	1.1704	0.153772	0.00204891	0.01262
DNAJA1	DNAJA1	1.16997	6.90826	4.61076e-09	1.46497e-07
CSF1	CSF1	1.1683	3.18038	3.28412e-08	8.88586e-07
FOXS1	FOXS1	1.16811	-0.297268	0.000608446	0.00480842
AGTR2	AGTR2	1.16802	2.90989	3.16711e-06	5.55034e-05
JAM2	JAM2	1.16751	5.21735	2.32275e-06	4.21793e-05
TOR4A	TOR4A	1.16695	4.59732	1.37943e-13	7.45319e-12
GADD45G	GADD45G	1.1617	3.114	0.000348401	0.00308674
STX19	STX19	1.1534	2.28022	0.00023587	0.00224007
MYOZ3	MYOZ3	1.15061	0.110238	0.00605305	0.0296325
CREM	CREM	1.14748	4.45269	1.71785e-07	4.10415e-06
LOC101794014	LOC101794014-ncRNA	1.14264	-0.0193876	0.0035954	0.0197483
TRAF2	TRAF2	1.14225	5.67969	9.32354e-24	1.07711e-21
KCNK5	KCNK5	1.14027	5.28673	5.99458e-10	2.18392e-08
LOC101792365	ADORA3	1.13865	2.57355	9.50116e-05	0.00105462
LOC119716298	LOC119716298 -ncRNA	1.13835	1.45901	0.000885459	0.00648942
KLC1	KLC1	1.13807	5.60605	2.66986e-11	1.11892e-09
IFNGR1	IFNGR1	1.13803	7.09887	1.80624e-12	8.71363e-11
LOC119714000	LOC119714000~	1.13724	0.356356	0.00269633	0.0157144
SYBU	SYBU	1.13662	3.29811	1.44559e-06	2.8205e-05
CAPN5	CAPN5	1.1354	2.78837	3.71592e-05	0.000480498
LOC101794933	MALT1	1.1324	4.77481	1.56662e-11	6.75918e-10
LOC101790354	VPAC	1.13161	4.77009	0.000624179	0.00491909
LOC113841235	ZC3H11A-L	1.1305	-0.549424	0.0104829	0.0453957
NDST4	NDST4	1.12834	3.00823	0.00029206	0.00267252
AKAP12	AKAP12	1.12674	6.86558	2.71863e-09	8.99042e-08
ARRDC3	ARRDC3	1.12588	6.45078	1.15368e-05	0.000173596
LOC101794003	MYLIP	1.1244	6.5381	8.98302e-08	2.24214e-06
ARID5A	ARID5A	1.12421	2.9783	2.52733e-06	4.53319e-05
LOC101795053	IL18RAP	1.12321	1.97773	9.02792e-06	0.000140666
IRAK2	IRAK2	1.12318	4.19471	1.99718e-08	5.63835e-07
LOC101799068	UBB	1.12162	9.83976	2.95051e-09	9.70241e-08
HACE1	HACE1	1.12049	4.58074	1.12619e-11	4.96882e-10
LRRC43	LRRC43	1.11952	-2.10785	0.0117746	0.0494763
PHLDA1	PHLDA1	1.11878	4.93911	1.02839e-09	3.6335e-08
LOC119714145	LOC119714145-pseu	1.11742	1.50017	0.00317868	0.0178731
MADCAM1	MADCAM1	1.11686	4.29678	0.000350378	0.00309333
DPY19L4	DPY19L4	1.11677	2.452	7.7486e-06	0.000122803
RIPK1	RIPK1	1.11643	3.80993	1.92114e-13	1.02539e-11
STAT3	STAT3	1.11579	5.88055	7.72183e-11	3.10287e-09
TRMT9B	TRMT9B	1.11515	2.22931	0.00488738	0.0249919
JMJD6	JMJD6	1.11458	5.39139	3.2979e-07	7.45317e-06
CAMKK2	CAMKK2	1.11418	4.6895	4.84637e-12	2.23953e-10
WHAMM	WHAMM	1.1141	3.82357	4.0132e-11	1.63888e-09
LOC113845682	TRIM11	1.11307	2.09228	6.33097e-06	0.00010218
RADX	RADX	1.11306	4.12063	8.73024e-13	4.41795e-11
CCDC28A	CCDC28A	1.1118	3.90085	2.26037e-08	6.31034e-07
BAK1	BAK1	1.10999	6.07076	2.56403e-14	1.48106e-12
LOC119717861	AT1-L	1.10967	0.450928	0.0055378	0.0275812
RFTN2	RFTN2	1.10949	4.75952	1.35834e-12	6.64413e-11
EHD4	EHD4	1.10903	6.19055	2.01329e-09	6.77267e-08
LOC101797319	EC 3.1.3.29	1.10896	3.54772	4.71034e-09	1.48765e-07
CIITA	CIITA	1.10786	5.48301	2.406e-06	4.34217e-05
DLL4	DLL4	1.1052	6.1338	5.76865e-05	0.000695818
PCGF5	PCGF5	1.10425	5.37062	1.41124e-09	4.85908e-08
HSD17B3	HSD17B3	1.10223	-1.33464	0.00058544	0.00465682
FANCL	FANCL	1.10211	2.40817	1.09911e-07	2.69559e-06
PLCXD2	PLCXD2	1.10133	2.16452	0.000308344	0.00279676
ASAP3	ASAP3	1.10035	3.49409	9.33814e-06	0.000144601
PTPRC	PTPRC	1.09797	7.75085	3.48028e-09	1.13174e-07
SFMBT1	SFMBT1	1.09736	3.08354	8.19538e-09	2.47695e-07
PRRG4	PRRG4	1.09633	1.66021	6.32365e-06	0.000102156
PNPLA2	PNPLA2	1.09531	5.65393	2.3588e-08	6.5332e-07
GPR174	GPR174	1.09204	3.42171	2.3229e-08	6.45413e-07
OCIAD2	OCIAD2	1.09193	4.50746	0.00833338	0.0381178
KLF15	KLF15	1.09094	2.88058	0.000312598	0.00282687
ARHGAP26	ARHGAP26	1.08924	4.892	3.01309e-10	1.1403e-08
LOC106015500	REXO1	1.08911	-1.76754	0.0110744	0.0473271
LOC119718586	LOC119718586 -ncRNA	1.08758	1.44817	4.03664e-05	0.000514393
GPER1	GPER1	1.08698	4.25163	4.47828e-07	9.91661e-06
CD83	CD83	1.0865	4.33172	7.14692e-06	0.000114299
UFD1	UFD1	1.08641	5.5615	1.76027e-18	1.45803e-16
PGPEP1L	PGPEP1L	1.08543	-0.914516	0.000925421	0.00672894
PLA1A	PLA1A	1.08527	0.536	0.00183435	0.0115784
P2RY6	P2RY6	1.08351	1.89445	6.84594e-05	0.000808982
SHISA5	SHISA5	1.07989	6.5536	4.65071e-12	2.16049e-10
IL34	IL34	1.07972	-0.833983	0.00623193	0.0302673
TNFRSF11B	TNFRSF11B	1.07954	3.76868	1.60997e-06	3.08637e-05
RNASEL	RNASEL	1.07898	2.94943	0.000129772	0.00137525
LOC113840906	ATAD2-L	1.07778	-0.0907247	0.0113245	0.0480684
SMPD4	SMPD4	1.07734	3.63078	2.81941e-17	2.14324e-15
FAM13A	FAM13A	1.07698	4.94194	5.29939e-06	8.68072e-05
TMEM51	TMEM51	1.07613	3.33952	9.2455e-08	2.29309e-06
TJP1	TJP1	1.07489	6.63658	3.81892e-08	1.01915e-06
LMBRD2	LMBRD2	1.07149	2.16252	0.0056159	0.0279073
SLC25A47	SLC25A47	1.07136	-0.374626	0.00279546	0.0161339
DUSP10	DUSP10	1.07125	4.28234	7.45422e-12	3.37361e-10
LOC101797616	RIPK2	1.0708	4.83882	3.81874e-08	1.01915e-06
CTSS	CTSS	1.06983	6.16563	3.53465e-08	9.49059e-07
LPIN3	LPIN3	1.06733	0.883134	0.0118554	0.0497254
LOC113841983	DELTA-TATX-Avl1a	1.06578	5.17515	7.59631e-05	0.000877573
LOC119718280	LOC119718280-ncRNA	1.06457	0.534499	0.00820098	0.0376298
NPC1	NPC1	1.06396	5.28581	1.4037e-10	5.51433e-09
CCDC3	CCDC3	1.06375	3.65732	0.0101396	0.0443133
DGKQ	DGKQ	1.06369	4.76136	2.55205e-05	0.000345788
BMX	BMX	1.06308	1.78836	0.0091255	0.0408368
GFUS	GFUS	1.06279	4.56533	2.41428e-08	6.66584e-07
SLC26A11	SLC26A11	1.06253	2.7462	4.06268e-07	9.0419e-06
ZNF366	ZNF366	1.05801	5.48554	2.06105e-05	0.000288154
NUP210L	NUP210L	1.05725	1.12318	0.00135156	0.00906548
FGG	FGG	1.05597	-0.32675	0.00751013	0.0351862
IKBKE	IKBKE	1.0554	4.44306	2.90024e-07	6.60548e-06
JMJD1C	JMJD1C	1.05529	5.347	1.89798e-09	6.43407e-08
RAD50	RAD50	1.05502	4.98146	3.08186e-08	8.35147e-07
LRATD2	LRATD2	1.055	5.49203	2.3801e-06	4.30428e-05
LOC101803265	MTF1	1.05481	1.76047	0.000435101	0.00365218
PALM2AKAP2	PALM2AKAP2	1.05444	5.74676	6.8635e-10	2.46973e-08
MTHFD1L	MTHFD1L	1.05411	2.96186	1.44205e-08	4.19663e-07
CACNA1H	CACNA1H	1.05288	1.61012	0.000220835	0.00212719
TNFRSF4	TNFRSF4	1.05177	2.94924	2.35448e-07	5.47611e-06
CTSB	CTSB	1.0508	8.46785	2.35422e-08	6.53082e-07
ALPK1	ALPK1	1.05017	1.38609	0.000143286	0.00148793
LOC101798325	Meioc	1.04903	2.58755	1.88567e-05	0.000266202
LOC106015883	LOC106015883-ncRNA	1.04569	-1.38927	0.00923621	0.0412272
UPF2	UPF2	1.04517	5.85589	3.28156e-15	2.13423e-13
LOC101796643	CLEC2B	1.04349	8.437	0.0041564	0.0220236
B2M	B2M	1.04342	9.80032	6.64447e-08	1.69097e-06
KIAA1109	KIAA1109	1.04301	5.74818	9.01959e-09	2.70742e-07
SEMA4A	SEMA4A	1.04269	3.55236	1.28829e-05	0.000191068
WT1	WT1	1.03962	3.46856	0.00633632	0.0306879
WDFY1	WDFY1	1.03935	6.02075	3.21595e-22	3.36143e-20
MGLL	MGLL	1.03895	7.88034	1.08191e-05	0.000164203
CILK1	CILK1	1.03809	5.76314	5.2573e-14	2.95892e-12
RUBCNL	RUBCNL	1.03483	3.58583	3.49764e-08	9.40559e-07
IL8	IL8	1.03393	1.65018	0.0103097	0.0448228
LOC101795287	ADAM9	1.03305	1.40956	0.0103686	0.0450116
LOC101797091	TAP2	1.03294	4.4658	0.000364787	0.00318848
RICTOR	RICTOR	1.03282	4.94917	5.68231e-09	1.77231e-07
CSRNP1	CSRNP1	1.03274	3.33337	0.000427899	0.0036061
KIF5C	KIF5C	1.03267	2.23332	9.00852e-05	0.00101274
HACD4	HACD4	1.0326	3.33731	0.000101065	0.00111267
DSEL	DSEL	1.03253	3.80981	2.07489e-08	5.8296e-07
LOC101804009	LOC101804009~	1.03179	1.43067	0.000191638	0.0018948
LOC101799748	DESI2	1.02883	3.38161	0.00101252	0.00722168
PDXK	PDXK	1.02831	4.56755	4.86494e-06	8.0669e-05
PPP1R3D	PPP1R3D	1.02788	3.73942	3.42258e-08	9.22175e-07
SLC38A2	SLC38A2	1.02752	6.66374	7.97717e-09	2.41933e-07
DNAJC5	DNAJC5	1.0258	5.05029	6.34589e-09	1.96186e-07
RGS4	RGS4	1.02521	2.25406	0.00115998	0.00802255
SAGE1	SAGE1	1.02439	5.4117	5.5966e-17	4.11198e-15
LOC110353341	LOC110353341-ncRNA	1.02408	1.49851	5.83653e-07	1.26219e-05
KAT2A	KAT2A	1.02366	3.29169	3.47373e-06	6.01319e-05
NFKBIZ	NFKBIZ	1.02341	4.33537	9.67224e-08	2.38211e-06
LOC101792766	NT5C1A	1.02328	1.31458	6.23171e-05	0.000743402
HK2	HK2	1.02304	5.76013	7.80895e-05	0.000898004
LOC101800999	DNMBP	1.02193	3.46377	1.34071e-09	4.63442e-08
LAMP3	LAMP3	1.01803	6.90549	1.50052e-06	2.90189e-05
PDZD2	PDZD2	1.0179	4.41924	7.03901e-07	1.50371e-05
MRTFB	MRTFB	1.01749	5.5569	2.19087e-09	7.32793e-08
CHP1	CHP1	1.01654	7.02999	7.30917e-10	2.61937e-08
HECA	HECA	1.01623	6.11635	5.37727e-21	5.30477e-19
ULK2	ULK2	1.01435	5.83116	3.67064e-08	9.82567e-07
LOC101795149	HECTD3	1.0137	4.05794	1.39925e-07	3.37976e-06
LOC101804181	PFKP	1.01126	6.53384	3.7664e-11	1.5489e-09
ANKRD17	ANKRD17	1.00944	6.12131	4.80443e-12	2.22601e-10
BCAP29	BCAP29	1.00821	5.45662	5.39561e-08	1.40366e-06
ECE1	ECE1	1.00556	6.29046	1.28311e-07	3.11207e-06
CDKN1A	CDKN1A	1.00543	4.29797	8.14022e-05	0.000930613
ABL2	ABL2	1.00265	3.10781	1.05747e-08	3.14733e-07
ITSN1	ITSN1	1.00109	6.04835	9.98431e-07	2.03157e-05
ANKRD12	ANKRD12	1.00056	5.47199	9.57741e-08	2.36207e-06
SERPINE2	SERPINE2	1.00029	7.888	3.17048e-12	1.50064e-10
MICALL2	MICALL2	0.999127	3.84188	5.12914e-08	1.34429e-06
SCPEP1	SCPEP1	0.998625	6.52457	7.23124e-09	2.20836e-07
SORBS3	SORBS3	0.99783	3.20907	5.46805e-05	0.000665229
BCAS4	BCAS4	0.99614	1.07845	0.00256052	0.0150528
APELA	APELA	0.995455	4.7185	0.000522555	0.00424391
IGFBP1	IGFBP1	0.994464	1.45767	0.00929531	0.0414052
TRIM71	TRIM71	0.993194	1.73195	0.00170478	0.0109215
SERINC1	SERINC1	0.993144	7.3054	5.43915e-14	3.05149e-12
MPEG1	MPEG1	0.992643	6.27559	8.52824e-05	0.000967415
CRAMP1	CRAMP1	0.991644	4.60588	3.9687e-08	1.05432e-06
RNF216	RNF216	0.991591	4.3221	6.63568e-12	3.03444e-10
KCNU1	KCNU1	0.99097	-0.970069	0.010421	0.0451721
ZBED1	ZBED1	0.990899	4.57164	4.58679e-17	3.3842e-15
TPRA1	TPRA1	0.98875	4.91523	9.45344e-07	1.94086e-05
NAV2	NAV2	0.984738	3.11467	2.58891e-05	0.000350241
LOC101799201	LOC101799201-ncRNA	0.984576	0.397434	0.00926589	0.0413072
CD164	CD164	0.984423	7.79537	3.61801e-12	1.70328e-10
CLIC2	CLIC2	0.983296	6.45972	4.07873e-08	1.08191e-06
MAFB	MAFB	0.983045	5.95567	9.32566e-05	0.00103842
NFKB1	NFKB1	0.982172	5.72392	1.57441e-17	1.22874e-15
LOC101799949	SLC22A5	0.980104	4.79387	1.26585e-06	2.50884e-05
NUDT12	NUDT12	0.977659	2.29602	6.57685e-05	0.000779807
LOC101793739	BTN3A2	0.976714	3.92468	0.00342776	0.0189998
LOC113839948	LOC113839948	0.976506	1.83387	0.00352593	0.0194275
LOC101791777	TMEM129	0.976349	3.55668	9.67748e-15	5.81975e-13
ITGB2	ITGB2	0.975685	5.68643	9.33495e-06	0.000144601
PLCB1	PLCB1	0.975649	3.96619	2.27559e-08	6.34275e-07
KIAA1549	KIAA1549	0.973581	4.03473	4.89253e-06	8.08973e-05
CEBPB	CEBPB	0.97187	4.0091	2.88192e-06	5.08608e-05
ITGAE	ITGAE	0.971347	2.07891	0.000877492	0.00644988
HSPA4	HSPA4	0.970583	6.26169	1.78234e-08	5.08908e-07
LOC101790525	TOR1AIP1	0.969824	4.92404	1.20565e-11	5.27961e-10
LANCL3	LANCL3	0.968977	0.197193	0.00427317	0.022495
LPAR6	LPAR6	0.967491	4.41807	2.52418e-08	6.93655e-07
TTC31	TTC31	0.965183	4.6119	2.7393e-05	0.000366632
LRRC32	LRRC32	0.964831	3.27044	0.00343738	0.0190412
LOC101790744	LOC101790744-ncRNA	0.964205	-1.27318	0.00800568	0.0369752
SGMS1	SGMS1	0.963889	4.99776	7.50299e-14	4.14316e-12
LIPA	LIPA	0.963804	6.62314	3.16782e-10	1.19628e-08
SEMA7A	SEMA7A	0.962577	4.99341	0.000124436	0.0013259
CTDSPL	CTDSPL	0.96037	5.72746	1.5362e-14	9.05224e-13
SPSB1	SPSB1	0.957726	3.36728	1.01275e-05	0.00015485
DONSON	DONSON	0.957553	3.86723	6.4009e-07	1.37408e-05
DENND4A	DENND4A	0.95733	4.96773	6.26337e-10	2.26306e-08
CR1	CR1	0.95531	7.38514	8.18887e-07	1.7078e-05
PER3	PER3	0.954706	2.9956	0.00445027	0.0232116
LY75	LY75	0.951952	6.46761	6.19225e-09	1.92453e-07
PTPN2	PTPN2	0.950211	5.82322	1.25248e-11	5.47104e-10
LOC101796407	HMGA2	0.94874	2.6087	0.00534147	0.0267989
SPTLC2	SPTLC2	0.947565	5.4892	1.32008e-12	6.49317e-11
CD47	CD47	0.947038	6.8411	1.94077e-14	1.13222e-12
LOC101802169	GYPC	0.946211	0.757102	0.00110765	0.00776345
B3GNT5	B3GNT5	0.945178	5.663	0.000338167	0.00301126
PRAM1	PRAM1	0.942743	2.29722	0.00511118	0.0258876
LOC110351624	RFK	0.942544	3.19702	0.000649964	0.00507261
MORC3	MORC3	0.942543	5.56065	3.89635e-11	1.59487e-09
PRKCH	PRKCH	0.941193	2.65901	0.000263527	0.00245754
MECR	MECR	0.940819	3.11493	5.21162e-06	8.5609e-05
NR1H3	NR1H3	0.939688	6.07559	1.24576e-06	2.47461e-05
RNF19A	RNF19A	0.939348	5.20075	4.79697e-10	1.7771e-08
CRYBG1	CRYBG1	0.938091	3.41981	0.0047862	0.0245891
SMARCA2	SMARCA2	0.935906	7.00708	3.5877e-08	9.61831e-07
VWA1	VWA1	0.935364	4.41849	7.02221e-05	0.000827029
LOC101799876	INF2	0.935075	6.65768	0.000168939	0.00170456
FST	FST	0.934493	2.88809	0.000269265	0.0024991
PIM3	PIM3	0.932207	4.39647	9.84051e-06	0.000151313
THRB	THRB	0.931648	2.98299	0.00808713	0.0372925
SRGN	SRGN	0.929588	4.71714	0.000340181	0.00302759
FBXO33	FBXO33	0.929573	4.76575	1.86665e-11	7.93665e-10
LOC101800522	ZNF883	0.929153	0.50861	0.00542926	0.0271309
CTNNAL1	CTNNAL1	0.929066	3.34953	3.87451e-08	1.03242e-06
DOCK10	DOCK10	0.927714	6.48506	2.47972e-06	4.47063e-05
MSI1	MSI1	0.925908	2.74205	7.30293e-06	0.000116581
TPRN	TPRN	0.925202	4.11529	1.08959e-06	2.19166e-05
CD82	CD82	0.925092	7.4432	3.18976e-10	1.20198e-08
GRINA	GRINA	0.923733	3.08848	1.4475e-05	0.00021152
ITGB3	ITGB3	0.923485	4.09046	0.000144054	0.00149503
ZFYVE28	ZFYVE28	0.923051	1.80833	0.00138674	0.00925547
SBF1	SBF1	0.922678	5.36506	1.19079e-08	3.49086e-07
CDC25A	CDC25A	0.920936	3.78949	2.69069e-06	4.78223e-05
MACC1	MACC1	0.919666	0.462106	0.00912178	0.0408306
LOC101790207	LOC101790207	0.919414	6.19367	2.19302e-10	8.42656e-09
WWC2	WWC2	0.91933	4.5873	1.93106e-06	3.60355e-05
ACER2	ACER2	0.918129	6.30956	0.000848046	0.00629137
DENND3	DENND3	0.917877	4.80851	3.63447e-06	6.26312e-05
CCDC71L	CCDC71L	0.917804	1.92346	9.38737e-06	0.000145235
LOC106015511	LOC106015511-ncRNA	0.917634	0.270864	4.90043e-05	0.000606852
CLCN4	CLCN4	0.917154	-0.152856	0.010235	0.0446082
AP3D1	AP3D1	0.916782	6.22878	4.09551e-09	1.31958e-07
DTNB	DTNB	0.916446	2.77822	1.05551e-05	0.000160335
ATXN3	ATXN3	0.915514	5.19046	6.8775e-13	3.50055e-11
GPD2	GPD2	0.9153	5.24779	0.000130971	0.0013849
TECPR2	TECPR2	0.915073	3.91308	9.15839e-06	0.000142334
BBX	BBX	0.914902	4.99178	2.57176e-11	1.08039e-09
TBK1	TBK1	0.914675	4.93876	3.99059e-07	8.91537e-06
BORCS6	BORCS6	0.914515	3.29417	0.000163169	0.00165634
TMEM150C	TMEM150C	0.91367	4.82522	2.33821e-05	0.000320272
ARFGAP1	ARFGAP1	0.91289	5.24525	5.65214e-09	1.76604e-07
ME2	ME2	0.912769	5.97195	3.07104e-06	5.39274e-05
MYH9	MYH9	0.912403	9.03726	7.84182e-07	1.64502e-05
PIK3R5	PIK3R5	0.912076	4.18665	2.1351e-08	5.97965e-07
FOXK1	FOXK1	0.911749	5.20587	4.0447e-12	1.894e-10
STAU2	STAU2	0.911253	5.08599	3.46897e-12	1.6375e-10
OTUD1	OTUD1	0.911154	3.58472	0.00565766	0.0280566
WBP1L	WBP1L	0.910147	4.1988	4.81573e-08	1.26593e-06
ARHGEF18	ARHGEF18	0.910094	5.25713	5.9581e-08	1.54086e-06
LOC101796956	MELTF	0.909843	0.64237	0.00997991	0.0438009
LOC101789532	LOC101789532	0.909678	6.53514	2.59521e-06	4.63129e-05
ENPP4	ENPP4	0.909298	3.76449	0.00231019	0.013888
HSPA12B	HSPA12B	0.908492	3.21144	0.000336932	0.00300427
PIK3AP1	PIK3AP1	0.908103	5.86171	1.3652e-05	0.00020061
SLC43A2	SLC43A2	0.907863	5.99222	1.061e-06	2.13906e-05
LOC119714348	LOC119714348	0.906536	1.80978	0.000103214	0.00113136
ZFP36L2	ZFP36L2	0.906053	2.57949	0.000684236	0.00530472
KDR	KDR	0.905787	5.42875	2.96811e-05	0.000393062
LOC101800449	ZNF239	0.905713	2.264	1.72582e-07	4.11759e-06
RAB31	RAB31	0.90502	4.96342	9.38141e-08	2.32025e-06
PLCXD3	PLCXD3	0.904642	0.102489	0.00937284	0.0416346
PTPRO	PTPRO	0.902728	2.22804	0.00104448	0.00739262
LOC101803161	LOC101803161	0.902667	3.62847	2.1512e-10	8.30219e-09
CMTM6	CMTM6	0.902599	5.63236	9.05571e-08	2.25238e-06
LOC119717691	LOC119717691	0.901785	3.56159	0.000147374	0.00152587
ZNF710	ZNF710	0.901637	4.53268	2.26571e-10	8.66794e-09
MED13L	MED13L	0.901419	5.27956	1.1908e-05	0.000178569
PHACTR2	PHACTR2	0.900912	5.54949	4.42978e-07	9.83399e-06
VSNL1	VSNL1	0.900814	0.77868	0.00482196	0.0247295
ABLIM2	ABLIM2	0.899332	1.18674	0.00304886	0.0173102
OSMR	OSMR	0.899023	5.15249	2.50078e-07	5.78572e-06
VPS13D	VPS13D	0.897806	5.29059	2.44172e-07	5.66402e-06
SNX29	SNX29	0.896711	4.12898	1.36769e-06	2.68943e-05
[truncated: 3,011 more rows]

## Sheet: VN1203 Lung 2 dpi
genes	genes	logFC	logCPM	PValue	FDR
[truncated: 2,808 more rows]

## Sheet: VN1203 Lung 3 dpi
genes	genes	logFC	logCPM	PValue	FDR
[truncated: 4,719 more rows]

[truncated: 9 more sheets: BC500 Spleen 1 dpi, BC500 Spleen 2 dpi, BC500 Spleen 3 dpi, BC500 Lung 1 dpi, BC500 Lung 2 dpi, BC500 Lung 3 dpi, BC500 Intestine 1 dpi, BC500 intestine 2 dpi, BC500 intestine 3 dpi]
