# Supplementary material for: Tissue Specific Transcriptome Changes Upon Influenza A Virus Replication in the Duck
Source: Front Immunol. 2021 Nov 5;12:786205. doi: 10.3389/fimmu.2021.786205 (PMC8602823; doi:10.3389/fimmu.2021.786205)
Supplement: Supplementary file 6 [file DataSheet_4.xlsx]

## Sheet: Sheet1
	ORIGINAL	REPLACE		Suffix meanings
	LOC101789439	PTPN11		GENE-ncRNA	non coding RNA		MACRO Used: https://www.extendoffice.com/documents/excel/1873-excel-find-and-replace-multiple-values-at-once.html
	LOC101789440	MUC3B		GENE-psue	pseudogene		Sub MultiFindNReplace()
	LOC101789501	TRNAU1AP		GENE-L	designated as "gene-Like" on NCBI
	LOC101789505	AALAD2		GENE-L#	Numbers of "gene-Like" products, not likely to be exact duplications		'Updateby Extendoffice
	LOC101789516	SLAIN1		GENE.#	Number of likely paralogous genes
	LOC101789531	At4g04670		GENE~	Protein coding, but identity unknown
	LOC101789559	LOC101789559-ncRNA					Dim Rng As Range
	LOC101789576	LOC101789576-ncRNA					Dim InputRng As Range, ReplaceRng As Range
	LOC101789577	EDEM2					xTitleId = "KutoolsforExcel"
	LOC101789587	LOC101789587-ncRNA					Set InputRng = Application.Selection
	LOC101789606	CD25					Set InputRng = Application.InputBox("Original Range ", xTitleId, InputRng.Address, Type:=8)
	LOC101789634	FAM110B					Set ReplaceRng = Application.InputBox("Replace Range :", xTitleId, Type:=8)
	LOC101789635	H1-1					Application.ScreenUpdating = False
	LOC101789676	PCBP3					For Each Rng In ReplaceRng.Columns(1).Cells
	LOC101789684	MTP					InputRng.Replace what:=Rng.Value, replacement:=Rng.Offset(0, 1).Value
	LOC101789704	LOC101789704-ncRNA					Next
	LOC101789708	SNCIAP					Application.ScreenUpdating = True
	LOC101789713	CYSRT1					End Sub
	LOC101789720	TRIM7
	LOC101789739	NPAT
	LOC101789766	SLC1A3-L
	LOC101789851	GPR183
	LOC101789852	LOC101789852
	LOC101789867	UQCC2
	LOC101789892	CLEC2L
	LOC101789895	LRGUK
	LOC101789899	CASP1
	LOC101789900	DGCR6L
	LOC101789908	PARP14.1
	LOC101789951	LOC101789951-ncRNA
	LOC101789968	VIPR1
	LOC101790005	PROKR2
	LOC101790011	H1-11L
	LOC101790034	LOC101790034-ncRNA
	LOC101790054	CHST9
	LOC101790057	CYP4V2
	LOC101790070	CYB5R2
	LOC101790071	COL7A1
	LOC101790074	SETDB2
	LOC101790094	CYP2J2
	LOC101790104	TMEM170B
	LOC101790118	PERK2
	LOC101790138	COX11
	LOC101790139	PABPN1L
	LOC101790195	LOC101790195-ncRNA
	LOC101790203	STAT5B
	LOC101790204	H1-10
	LOC101790210	FBLN7-L
	LOC101790225	HPF1
	LOC101790233	SKA1
	LOC101790239	CNTFR
	LOC101790248	H2AZ1
	LOC101790251	MBP
	LOC101790268	LYG2
	LOC101790273	MAMDC4
	LOC101790278	CLDN3
	LOC101790280	POLE
	LOC101790299	LOC101790299-ncRNA
	LOC101790301	ENDOD1
	LOC101790322	CR1
	LOC101790332	CERS2
	LOC101790335	SULT6B1
	LOC101790341	MALT1
	LOC101790354	VPAC
	LOC101790356	TAF8
	LOC101790381	COX10
	LOC101790397	PLCL2
	LOC101790434	AGO4
	LOC101790444	FOLH1B
	LOC101790450	LOC101790450-ncRNA
	LOC101790460	MUC2
	LOC101790497	HA1F
	LOC101790520	SULT6B1
	LOC101790522	ZNF497
	LOC101790524	SAM1
	LOC101790525	TOR1AIP1
	LOC101790536	LOC101790536-ncRNA
	LOC101790579	ZNF845-L
	LOC101790581	GART
	LOC101790598	TOLLIP
	LOC101790603	LOC101790603-ncRNA
	LOC101790610	AGO1
	LOC101790617	COX6A1
	LOC101790622	TAF12
	LOC101790657	INPP5J
	LOC101790670	fatty acyl-CoA hydrolase precursor medium chain-like
	LOC101790677	C-16
	LOC101790678	ZFAND5
	LOC101790697	SLC12A7
	LOC101790713	LOC101790713-ncRNA
	LOC101790722	EPHX1
	LOC101790744	LOC101790744-ncRNA
	LOC101790759	CCL17
	LOC101790762	CORO7
	LOC101790800	ACTL7A
	LOC101790801	LDLRAP1
	LOC101790811	MROH1
	LOC101790812	CYP1A4
	LOC101790820	EPB42
	LOC101790824	DYNLL1
	LOC101790835	BTN3A2
	LOC101790845	GATD3A
	LOC101790875	LOC101790875-ncRNA
	LOC101790909	MYH3
	LOC101790919	TRIM27-L
	LOC101790936	FHOD1
	LOC101790937	2.3.2.27
	LOC101790941	ENTPD2
	LOC101790950	SPIRE1
	LOC101790952	LOC101790952~
	LOC101790963	PPP1R3D
	LOC101790981	SLBP
	LOC101790993	fatty acyl-CoA hydrolase precursor_medium chain-like
	LOC101791001	CYP1A5
	LOC101791011	DYNLL1
	LOC101791013	TAGAP
	LOC101791038	MAJIN
	LOC101791057	CEP350-L
	LOC101791071	LOC101791071-ncRNA
	LOC101791081	CYP7B1
	LOC101791103	TRIM27.1
	LOC101791116	TGM6
	LOC101791120	IFI35
	LOC101791121	ACVR2B
	LOC101791123	COX6C
	LOC101791127	DDR2
	LOC101791191	UBE2E1
	LOC101791220	LOC101791220-ncRNA
	LOC101791228	RORB
	LOC101791263	GTF3C5
	LOC101791268	LYPD6
	LOC101791292	TGM3
	LOC101791306	C2CD4C
	LOC101791319	MELK
	LOC101791320	KIF20B
	LOC101791330	CYP51A1
	LOC101791354	NRG1
	LOC101791359	TNFRSF1B
	LOC101791375	LOC101791375-ncRNA
	LOC101791385	CCL5
	LOC101791390	EXOC1L
	LOC101791391	LOC101791391-ncRNA
	LOC101791432	KRT23
	LOC101791461	NAT-3
	LOC101791467	LOC101791467-ncRNA
	LOC101791468	HOXA1
	LOC101791516	SLC2A3
	LOC101791534	TRIM27
	LOC101791537	TRABD2A
	LOC101791564	PLEKHN1
	LOC101791569	CCL3
	LOC101791570	LAMA1
	LOC101791571	ARL16
	LOC101791581	FCN2
	LOC101791584	SMAD6
	LOC101791601	MYPOP
	LOC101791638	KIF20A
	LOC101791665	CYB5A
	LOC101791666	SLC6A18
	LOC101791669	AARSD1
	LOC101791673	LOC101791673~
	LOC101791674	IGHG-L
	LOC101791690	FMO5
	LOC101791691	CDH10
	LOC101791736	LOC101791736-ncRNA
	LOC101791758	KRT19
	LOC101791777	TMEM129
	LOC101791783	EC:3.6.4.12
	LOC101791788	RAPGEF3
	LOC101791804	LOC101791804-ncRNA
	LOC101791874	IL12RB2
	LOC101791905	XYNA
	LOC101791909	H3F3A
	LOC101791918	MFSD14B
	LOC101791922	TRIM10
	LOC101791936	MARVELD2
	LOC101791942	OSBPL2
	LOC101791954	LOC101791954-ncRNA
	LOC101791974	PLAC8
	LOC101791980	LY6E
	LOC101791983	B3GAT1
	LOC101792010	PLCG1
	LOC101792062	INTS6
	LOC101792066	AOC3
	LOC101792067	SLC20A30
	LOC101792090	KCNQ1
	LOC101792091	LOC101792091-ncRNA
	LOC101792097	ARSD
	LOC101792103	LOC101792103~
	LOC101792137	BXL2
	LOC101792145	MYDGF
	LOC101792161	C5
	LOC101792168	DYNAP
	LOC101792178	CLTB
	LOC101792197	FAM81
	LOC101792248	ZNF692
	LOC101792280	LNPEP
	LOC101792295	RRAGA
	LOC101792344	NPY2R
	LOC101792364	TOR1A
	LOC101792365	ADORA3
	LOC101792370	LY6D
	LOC101792386	ALDH3A2
	LOC101792387	EXOC3-L
	LOC101792402	LOC101792402-ncRNA
	LOC101792412	HBA2
	LOC101792417	ACS
	LOC101792424	KLRD1
	LOC101792431	COA1
	LOC101792434	IDI1
	LOC101792438	COL15A1
	LOC101792484	IVNS1ABP
	LOC101792508	HTR2A
	LOC101792538	PLIN3
	LOC101792571	ACSM4
	LOC101792573	CYP2W1
	LOC101792586	WDR64
	LOC101792590	UNC13A
	LOC101792592	PKGB
	LOC101792606	CD3D
	LOC101792624	GTPBP4
	LOC101792626	FABP4
	LOC101792635	TRIM41
	LOC101792638	CYBRD1
	LOC101792646	LOC101792646-ncRNA
	LOC101792675	LIPM
	LOC101792718	ARHGAP27
	LOC101792733	CD209C
	LOC101792739	ACTB
	LOC101792751	FN3KRP
	LOC101792755	SEC24D
	LOC101792758	AKR7A2
	LOC101792766	NT5C1A
	LOC101792789	LOC101792789-ncRNA
	LOC101792807	ZDHHC20
	LOC101792819	RNF19B
	LOC101792826	MPRIP
	LOC101792843	TRAV1-2-L
	LOC101792854	CYB561A3
	LOC101792885	LOC101792885-ncRNA
	LOC101792890	SULT3A1
	LOC101792898	ACSM4
	LOC101792912	CYP2J2
	LOC101792932	PLA2G4E
	LOC101792937	LOC101792937-ncRNA
	LOC101792947	ANO2
	LOC101792948	HSD17B11
	LOC101792949	SSNA1
	LOC101792988	PRSS3
	LOC101792996	LOC101792996-ncRNA
	LOC101793000	MAOA
	LOC101793029	KCNK17
	LOC101793040	CDH19
	LOC101793048	BFAR
	LOC101793057	KRT16
	LOC101793077	LOC101793077~
	LOC101793086	MEGF6
	LOC101793135	CSF2RA
	LOC101793161	EPHB3
	LOC101793166	THRSP
	LOC101793181	TMEM151B
	LOC101793233	CLEC17A
	LOC101793235	UQCRH
	LOC101793244	FAZ1
	LOC101793253	PIGR
	LOC101793259	LOC101793259-ncRNA
	LOC101793263	BIRC2
	LOC101793274	LOC101793274-ncRNA
	LOC101793288	TAGAP-L
	LOC101793313	LIPM
	LOC101793321	PCNP
	LOC101793345	CNTN4
	LOC101793346	CNNM4
	LOC101793356	LOC101793356-ncRNA
	LOC101793391	SHANK3
	LOC101793392	FABP5
	LOC101793402	LOC101793402-ncRNA
	LOC101793404	SFRP2
	LOC101793409	RDH12
	LOC101793435	LOC101793435-ncRNA
	LOC101793441	TREM2
	LOC101793459	LOC101793459-ncRNA
	LOC101793461	MAD2L1BP
	LOC101793478	PRG4
	LOC101793492	MX1
	LOC101793493	FABP1
	LOC101793511	SAMD9
	LOC101793578	ACR
	LOC101793613	PRELP
	LOC101793615	C3d
	LOC101793639	bile acid receptor
	LOC101793645	SLC22A2
	LOC101793665	DNLZ
	LOC101793676	KRT9
	LOC101793679	PLA2G4E
	LOC101793689	TMEM125
	LOC101793706	GNA14
	LOC101793727	ZNF501
	LOC101793730	VDHAP
	LOC101793739	BTN3A2
	LOC101793756	LOC101793756-ncRNA
	LOC101793764	RPSA
	LOC101793778	CHIA
	LOC101793812	CSF2RA
	LOC101793813	CTCFL
	LOC101793815	H2A
	LOC101793831	RAB10
	LOC101793832	ACSM3
	LOC101793841	CHRNA7
	LOC101793849	SELE
	LOC101793867	RTN4RL2
	LOC101793872	SLC6A13
	LOC101793878	IL1R2
	LOC101793887	CSF2RB
	LOC101793891	EPHB1
	LOC101793912	HSD17B6
	LOC101793940	CTTN
	LOC101793942	LOC101793942-ncRNA
	LOC101793955	SLC24A3
	LOC101793960	ADH5
	LOC101793992	H2B-I
	LOC101794001	SESN3
	LOC101794002	ACRBP
	LOC101794003	MYLIP
	LOC101794014	LOC101794014-ncRNA
	LOC101794061	PLA2G2E
	LOC101794065	CCR8
	LOC101794070	SETMAR
	LOC101794093	PARD6G
	LOC101794104	BMP15
	LOC101794107	HK1
	LOC101794111	CSF2RA
	LOC101794114	RTBDN
	LOC101794119	TPTE2
	LOC101794121	GOLGB1
	LOC101794123	GNAQ
	LOC101794131	LOC101794131-ncRNA
	LOC101794139	PCNA
	LOC101794158	COL6A3
	LOC101794174	LPAR6
	LOC101794184	H2A
	LOC101794222	STIMATE
	LOC101794230	ELOVL1
	LOC101794235	PADI2
	LOC101794236	CLEC2B
	LOC101794246	LOC101794246~
	LOC101794275	TN-X
	LOC101794290	HSD3B7
	LOC101794299	CSF2RB-sh
	LOC101794304	CD2-2L
	LOC101794319	MARCKS
	LOC101794337	LOC101794337-ncRNA
	LOC101794339	ABCC1
	LOC101794341	TDH
	LOC101794349	MMP3
	LOC101794355	H2B-V
	LOC101794359	IL1R1
	LOC101794369	COPS7A
	LOC101794408	BPIFB4
	LOC101794412	PADI3
	LOC101794413	KLRF1
	LOC101794451	ERCC4
	LOC101794453	CAPN1
	LOC101794455	LOC101794455-ncRNA
	LOC101794457	CD1D
	LOC101794462	RPS4X
	LOC101794469	GCNT1
	LOC101794476	GAL5
	LOC101794490	CAD9
	LOC101794526	LOC101794526-ncRNA
	LOC101794528	MMP13
	LOC101794537	FGL1
	LOC101794569	LRRC3B
	LOC101794571	PLA2G4E
	LOC101794572	CDH1
	LOC101794576	SCRIB
	LOC101794588	PADI1
	LOC101794631	PXDN
	LOC101794644	CEACAM1
	LOC101794647	AMY2A
	LOC101794661	CBR1
	LOC101794667	HHIP
	LOC101794702	CNP
	LOC101794703	GLUL
	LOC101794704	IFI27L2B
	LOC101794722	H2A-IV
	LOC101794749	PLA2G4E
	LOC101794764	PLA2G4E
	LOC101794770	GATD3A
	LOC101794777	LOC101794777-ncRNA
	LOC101794797	CCDC173
	LOC101794805	STAG2
	LOC101794806	TPPP2
	LOC101794808	ANXA8L1
	LOC101794812	TM9SF2
	LOC101794821	MARC2
	LOC101794851	RAD23B
	LOC101794856	LOC101794856-ncRNA
	LOC101794862	LOC101794862-ncRNA
	LOC101794888	TIMM23
	LOC101794893	P2RY2
	LOC101794906	UBP12
	LOC101794908	DDX21
	LOC101794933	MALT1
	LOC101794949	SPBC1861.05
	LOC101794959	ACAD11
	LOC101794964	CSTB
	LOC101794979	XRN1
	LOC101794984	TDRP
	LOC101794992	LOC101794992-ncRNA
	LOC101795019	PITX3
	LOC101795034	LRRC40
	LOC101795049	PCTP
	LOC101795050	NANOG
	LOC101795053	IL18RAP
	LOC101795065	COX4I1
	LOC101795080	OR51E2
	LOC101795091	TARS1
	LOC101795095	LIII
	LOC101795107	KRT13
	LOC101795121	H2AC20
	LOC101795149	HECTD3
	LOC101795151	NPY4R
	LOC101795168	LOC101795168-ncRNA
	LOC101795169	MYRIP
	LOC101795171	TPM4
	LOC101795178	SMAD6
	LOC101795199	IL17F
	LOC101795218	HNMT
	LOC101795226	PHPT1
	LOC101795231	FAM135B
	LOC101795238	BTN1A1
	LOC101795263	ENTPD8
	LOC101795266	LOC101795266-ncRNA
	LOC101795278	HTR5A-L
	LOC101795284	PCID2
	LOC101795287	ADAM9
	LOC101795309	KRT13
	LOC101795342	MEGF6
	LOC101795347	MSMB
	LOC101795354	BTN1A1
	LOC101795359	KDM2A
	LOC101795371	MYL9
	LOC101795385	OTUD4
	LOC101795398	LECT2
	LOC101795406	IFNL3
	LOC101795407	EC 2.1.1.22
	LOC101795465	PROZ
	LOC101795471	SSC5D
	LOC101795488	TRABD2B
	LOC101795494	KRT13
	LOC101795509	H4C1
	LOC101795522	CD163
	LOC101795529	PLLP
	LOC101795539	MSMB
	LOC101795541	SLC6A7
	LOC101795552	MRGPRA
	LOC101795560	FIP1
	LOC101795565	ZC3HAV1
	LOC101795568	CBWD1
	LOC101795569	SULT1D1
	LOC101795574	NOXA1
	LOC101795581	TMEM17B
	LOC101795583	CD163L1
	LOC101795606	AP1B1
	LOC101795631	RASA4
	LOC101795634	EC 2.7.11.1
	LOC101795644	TRIM62
	LOC101795651	PLK2
	LOC101795677	OR11L1
	LOC101795685	CLCA1
	LOC101795725	ADAM20
	LOC101795728	LOC101795728-ncRNA
	LOC101795736	MRGPRH
	LOC101795745	LNX2
	LOC101795757	SULT1B1
	LOC101795759	PIK3R3
	LOC101795762	ENTPD8
	LOC101795769	AIFM3
	LOC101795770	Caltrin-like protein 2
	LOC101795772	COX5A
	LOC101795784	F10
	LOC101795831	TRDN
	LOC101795858	NTN4
	LOC101795869	MAP3K3
	LOC101795885	LOC101795885-ncRNA
	LOC101795891	H3
	LOC101795901	LOC101795901-ncRNA
	LOC101795923	AIFM3
	LOC101795926	SRMS
	LOC101795933	NLRP3
	LOC101795935	AURKB
	LOC101795936	ITPRIP
	LOC101795967	MACROH2A1
	LOC101795976	DMBT1-L1
	LOC101795985	PFKFB4
	LOC101796027	TRDN
	LOC101796050	SLC2A11
	LOC101796052	IFNB
	LOC101796079	H3R
	LOC101796082	H2B-I
	LOC101796089	COX7A2L
	LOC101796096	CSTL1
	LOC101796105	PMLL
	LOC101796123	LIPM
	LOC101796127	PCDHB4
	LOC101796142	IRF4
	LOC101796159	P2RY1
	LOC101796188	ADIRF
	LOC101796191	PCDHGA4
	LOC101796196	ostricacin-2
	LOC101796197	MRGPRH
	LOC101796210	FORH
	LOC101796222	ENTPD8
	LOC101796226	SELENOM
	LOC101796245	OR52K2
	LOC101796281	H2AJ
	LOC101796284	LOC101796284~
	LOC101796308	ZP3
	LOC101796317	CD1D
	LOC101796360	TSPAN1
	LOC101796401	PSAP
	LOC101796404	CHD8
	LOC101796407	HMGA2
	LOC101796441	RGN
	LOC101796464	TMSB4X
	LOC101796470	TANK
	LOC101796474	MYH1B
	LOC101796494	LOC101796494~
	LOC101796516	GUCY1B2
	LOC101796523	MAP1B
	LOC101796526	RANBP2
	LOC101796527	PTPRK
	LOC101796528	RERG
	LOC101796539	METRNL
	LOC101796544	EZR
	LOC101796551	ANO10
	LOC101796567	IFI27L2A
	LOC101796579	ENC1
	LOC101796588	SLC51A
	LOC101796591	SEC13
	LOC101796596	CYP2K6
	LOC101796621	SLC14A2
	LOC101796631	AQP7
	LOC101796643	CLEC2B
	LOC101796665	DCSTAMP
	LOC101796668	UGT2A1
	LOC101796679	NDST3
	LOC101796682	MOCS1
	LOC101796691	ANKRD26
	LOC101796694	ACOT1
	LOC101796704	ZMYM4
	LOC101796710	KCNV2
	LOC101796723	PTPRK
	LOC101796734	VWDE
	LOC101796759	SLC2A9
	LOC101796765	F2RL2
	LOC101796773	ARRDC2
	LOC101796791	CAND1
	LOC101796804	LOC101796804-ncRNA
	LOC101796809	HERC3
	LOC101796828	KCNMB2
	LOC101796889	PARP12-L
	LOC101796910	HSPG2
	LOC101796911	ALDH3B1
	LOC101796914	LIG1
	LOC101796924	RAB43
	LOC101796952	TBC1D24
	LOC101796956	MELTF
	LOC101796976	H3
	LOC101796981	TRAM2
	LOC101797023	ST14
	LOC101797047	BDH1
	LOC101797051	LOC101797051-ncRNA
	LOC101797052	SEC24D
	LOC101797061	LECT2
	LOC101797066	LOC101797066-ncRNA
	LOC101797088	COR4
	LOC101797091	TAP2
	LOC101797094	TRAV20-L
	LOC101797103	HDHD5
	LOC101797125	GSTT2B
	LOC101797129	SRPK3
	LOC101797138	GST
	LOC101797150	EFHC1
	LOC101797172	FBXO33
	LOC101797182	GJB3
	LOC101797192	ERCC4
	LOC101797194	DHX34
	LOC101797199	F10
	LOC101797202	MACROH2A2
	LOC101797203	KRT4
	LOC101797204	BTNA1
	LOC101797218	PAICS
	LOC101797220	LOC101797220~
	LOC101797239	ERCC6L2
	LOC101797246	F10L
	LOC101797254	ABCG2
	LOC101797256	CENPP
	LOC101797260	SLC22A13
	LOC101797262	LOC101797262~
	LOC101797280	LOC101797280-ncRNA
	LOC101797281	ISY1
	LOC101797289	TUBA1C
	LOC101797297	PERP
	LOC101797313	GSTT1
	LOC101797319	EC 3.1.3.29
	LOC101797323	KLRB1B
	LOC101797326	CHMP3
	LOC101797327	KDRL
	LOC101797338	H2B-VIII
	LOC101797354	SDR42E2
	LOC101797356	DHRS9
	LOC101797366	LOC101797366-ncRNA
	LOC101797367	CLCA2
	LOC101797371	B4GALT1
	LOC101797374	MUC5AC
	LOC101797389	WC1.1-L
	LOC101797392	KRT80
	LOC101797393	BTN1A1
	LOC101797394	AVD
	LOC101797408	COX18
	LOC101797414	GPAT3
	LOC101797418	GNAT3
	LOC101797420	LIPM
	LOC101797459	RNGTT
	LOC101797490	CYP8B1
	LOC101797494	CYP1B1
	LOC101797500	MAS1
	LOC101797502	HA1F
	LOC101797522	GJB2
	LOC101797528	TOR1AIP2
	LOC101797537	UO
	LOC101797550	LOC101797550-ncRNA
	LOC101797566	GSTP1
	LOC101797569	IFIT5
	LOC101797576	SLC16A7
	LOC101797591	GNAI1
	LOC101797612	YdiU
	LOC101797613	COL4A3
	LOC101797614	ITIH3
	LOC101797616	RIPK2
	LOC101797646	PTTG1IP
	LOC101797666	CYP2H1
	LOC101797680	TAP1
	LOC101797692	SLFN5
	LOC101797701	CRISP3
	LOC101797703	GJB6
	LOC101797709	LOC101797709~
	LOC101797716	ADAMTSL2
	LOC101797717	CBS
	LOC101797744	GRK5
	LOC101797754	LOC101797754-ncRNA
	LOC101797769	SFTPA1
	LOC101797774	CD200R1L
	LOC101797781	LOC101797781~
	LOC101797788	ZP3
	LOC101797796	LOC101797796-ncRNA
	LOC101797798	CCDC51
	LOC101797803	PRUNE1
	LOC101797808	PHYKPL
	LOC101797811	SHB
	LOC101797824	AFF3
	LOC101797844	Acnat2
	LOC101797856	ARHGAP39
	LOC101797859	VDHAP
	LOC101797869	BTN1A1
	LOC101797871	GOLIM4
	LOC101797872	WASF3
	LOC101797878	HARS
	LOC101797884	CNKSR2
	LOC101797891	LOC101797891-ncRNA
	LOC101797898	MISP
	LOC101797911	ABCD4
	LOC101797924	KIF20A
	LOC101797940	OR51G2
	LOC101797980	SCNM1
	LOC101798009	NCBP2
	LOC101798011	SCN2A
	LOC101798015	CBS
	LOC101798033	CYP4B1
	LOC101798037	CD200
	LOC101798048	GST
	LOC101798073	C4A
	LOC101798099	HAGHL
	LOC101798100	CD1D
	LOC101798108	NODAL
	LOC101798111	HBB
	LOC101798128	FGL1
	LOC101798133	TRBC1
	LOC101798137	EP400
	LOC101798151	LOC101798151-ncRNA
	LOC101798162	double-headed protease inhibitor
	LOC101798172	H2A-IV
	LOC101798185	RFLNA
	LOC101798203	TBX6L
	LOC101798211	LOC101798211~
	LOC101798226	SEPTIN9
	LOC101798228	VNN1
	LOC101798232	PHF7
	LOC101798264	VTG2
	LOC101798271	CNGA3
	LOC101798272	MEP1A
	LOC101798290	HBE1
	LOC101798291	SORCS1
	LOC101798301	LOC101798301-ncRNA
	LOC101798325	Meioc
	LOC101798326	EMILIN3
	LOC101798344	ERCC3
	LOC101798355	LOC101798355-ncRNA
	LOC101798361	H2B-V
	LOC101798362	SLC16A7
	LOC101798382	MUC5B
	LOC101798383	PLA2
	LOC101798400	TRIM27
	LOC101798415	MYADM
	LOC101798418	VNN3
	LOC101798434	FGL1
	LOC101798463	MEP1A
	LOC101798466	ARL3
	LOC101798469	ovomucoid
	LOC101798492	GABRR2
	LOC101798496	CAPN8
	LOC101798499	H5
	LOC101798516	EIF2AK2
	LOC101798519	LPIN3
	LOC101798542	H3
	LOC101798565	LOC101798565-ncRNA
	LOC101798585	ALDH3B1
	LOC101798586	BPI
	LOC101798590	C-factor
	LOC101798603	ZNF850-L
	LOC101798606	LYZ-L
	LOC101798611	POLR1B
	LOC101798615	FOLR3
	LOC101798642	ovomucoid
	LOC101798643	MSLN
	LOC101798644	AMY2A
	LOC101798651	VNN1
	LOC101798653	LOC101798653-ncRNA
	LOC101798654	SDK2
	LOC101798663	RHO
	LOC101798679	FREM1
	LOC101798714	KIFC1
	LOC101798735	LOC101798735-ncRNA
	LOC101798742	CG2200
	LOC101798744	PARP14.2
	LOC101798757	LOC101798757-ncRNA
	LOC101798761	RILP
	LOC101798784	CD14
	LOC101798800	LOC101798800-ncRNA
	LOC101798815	PROM1
	LOC101798824	ovoinhibitor
	LOC101798826	ZK1290.5
	LOC101798847	IFNK
	LOC101798867	SPATA2-L
	LOC101798883	CD26
	LOC101798888	ZAP70
	LOC101798906	PDCD1LG2
	LOC101798914	MED1
	LOC101798922	CMIP
	LOC101798932	SERPINB10
	LOC101798976	RHOB
	LOC101799014	SPINK5
	LOC101799021	SCCPDH
	LOC101799047	LOC101799047-ncRNA
	LOC101799054	SCN5A
	LOC101799068	UBB
	LOC101799070	RPL17
	LOC101799083	TFF2
	LOC101799089	MAST4
	LOC101799094	GPRC5A
	LOC101799153	DSG4
	LOC101799154	LOC101799154-ncRNA
	LOC101799201	LOC101799201-ncRNA
	LOC101799268	NOS1AP
	LOC101799320	SERTAD2
	LOC101799321	SAMD12
	LOC101799329	PEX6
	LOC101799338	DSG2
	LOC101799374	CYP3A30
	LOC101799383	CDH18
	LOC101799390	LOC101799390-ncRNA
	LOC101799407	MLIP
	LOC101799420	HSD17B11
	LOC101799433	SCN5A
	LOC101799484	NLGN3
	LOC101799492	ARHGAP6
	LOC101799494	GFRA3
	LOC101799495	SRRM3
	LOC101799506	PARM1
	LOC101799516	LTB4R
	LOC101799581	ELOA
	LOC101799613	SERPINB1
	LOC101799614	IAPP
	LOC101799623	FAP
	LOC101799628	ZNF208
	LOC101799643	SMC03
	LOC101799667	GJA3
	LOC101799683	LCP1
	LOC101799700	BTN1A1
	LOC101799709	MUC19-L
	LOC101799721	dthD
	LOC101799748	DESI2
	LOC101799760	DPY30
	LOC101799765	FMO3
	LOC101799766	LOC101799766-ncRNA
	LOC101799791	MFSD13A
	LOC101799795	CYP3A8
	LOC101799800	FADS1
	LOC101799801	SLCO1C1
	LOC101799803	BPI
	LOC101799805	TLL2
	LOC101799814	TMEM121
	LOC101799820	HEXD
	LOC101799833	CRY2
	LOC101799848	LOC101799848~
	LOC101799857	TPCN1
	LOC101799861	TNFRSF10A
	LOC101799867	LCP1
	LOC101799876	INF2
	LOC101799927	SLC27A6
	LOC101799930	AKAP17A
	LOC101799932	RGCC
	LOC101799949	SLC22A5
	LOC101800026	GABRR1
	LOC101800035	LCN2
	LOC101800056	SYTL2
	LOC101800070	INF2
	LOC101800106	LOC101800106~
	LOC101800119	COMMD5
	LOC101800121	CLCN5
	LOC101800128	UQCRC1
	LOC101800154	SBF1
	LOC101800174	ATXN3
	LOC101800182	ELOVL3
	LOC101800187	LOC101800187~
	LOC101800195	TMEM68
	LOC101800205	FMO4
	LOC101800207	LOC101800207-ncRNA
	LOC101800226	LCN15
	LOC101800265	INF2
	LOC101800286	ANKHD1
	LOC101800294	TRPM6
	LOC101800306	SLCO1C1
	LOC101800308	LOC101800308~
	LOC101800311	LOC101800311~
	LOC101800321	C1QTNF9
	LOC101800324	LOC101800324-ncRNA
	LOC101800325	LOC101800325-ncRNA
	LOC101800344	DDX21
	LOC101800358	EXFABP
	LOC101800373	ATIC
	LOC101800394	ASGR2
	LOC101800410	CD1B3
	LOC101800414	PON2
	LOC101800421	SURF1
	LOC101800424	CCL24
	LOC101800429	CCR5
	LOC101800436	NMRK2
	LOC101800441	NDUFB9
	LOC101800449	ZNF239
	LOC101800452	DLC1
	LOC101800520	HBAD
	LOC101800522	ZNF883
	LOC101800533	KRT84
	LOC101800576	CAPN13
	LOC101800581	MYO7A
	LOC101800605	CD200
	LOC101800616	COX15
	LOC101800626	DUOX2
	LOC101800628	CYBC1
	LOC101800629	PUDP
	LOC101800656	ART5
	LOC101800685	CBY1
	LOC101800696	ATP8B2
	LOC101800711	PDE4DIP
	LOC101800713	HBP
	LOC101800715	ZNF282-L
	LOC101800726	KRT1
	LOC101800749	DLST
	LOC101800757	CCR5-L
	LOC101800767	EP300
	LOC101800782	PSD
	LOC101800783	MUSTN1
	LOC101800784	GZMA
	LOC101800809	CREBBP
	LOC101800810	METTL21EP
	LOC101800842	TXK
	LOC101800843	BTN1A1
	LOC101800857	ADRB2
	LOC101800860	SAMD9L
	LOC101800892	LOC101800892-ncRNA
	LOC101800895	OASL
	LOC101800921	CCL4L1
	LOC101800937	COX7B
	LOC101800938	CCL4
	LOC101800940	CCR8
	LOC101800956	LRMP
	LOC101800964	CXCL13L2
	LOC101800982	SLC7A6
	LOC101800998	MRC1
	LOC101800999	DNMBP
	LOC101801004	TNFRSF1A
	LOC101801033	RPL36A
	LOC101801043	CA13
	LOC101801046	DSC2
	LOC101801058	CYP26A1
	LOC101801060	N-RAP
	LOC101801085	CENPS
	LOC101801091	PCMT1
	LOC101801113	ERVS71-1
	LOC101801128	TRAM1
	LOC101801160	CXCL1
	LOC101801163	CSPG4
	LOC101801165	STXBP4
	LOC101801190	MRC1
	LOC101801200	SLC28A1
	LOC101801206	MFSD14A
	LOC101801209	MTSS1
	LOC101801218	EPB41L4B
	LOC101801222	GRAMD1B
	LOC101801254	VWDE
	LOC101801282	RHOD
	LOC101801311	CACNA1S
	LOC101801322	LOC101801322~
	LOC101801336	PNLIPRP2
	LOC101801341	SULT6B1
	LOC101801351	SNX18
	LOC101801359	MOCS2
	LOC101801364	OVOS
	LOC101801406	CLMP-L
	LOC101801434	KCNA5
	LOC101801444	CEP57L1
	LOC101801460	ESAM
	LOC101801484	PAK4
	LOC101801498	GRAP2
	LOC101801508	LOC101801508-ncRNA
	LOC101801511	CYP27C1
	LOC101801563	MYZAP
	LOC101801566	ELOVL4
	LOC101801579	MCM6
	LOC101801596	CRY1
	LOC101801610	FAM162B
	LOC101801612	CA3
	LOC101801622	IL20
	LOC101801625	SAXO1
	LOC101801641	TGFBR2
	LOC101801669	LOC101801669~
	LOC101801682	CLEC#
	LOC101801707	LOC101801707-ncRNA
	LOC101801710	RUSC2
	LOC101801714	LOC101801714-ncRNA
	LOC101801720	PLEKHG3
	LOC101801727	SELENBP1
	LOC101801747	GPALPP1
	LOC101801757	SLC9A2
	LOC101801765	SGK1
	LOC101801768	CD300LG
	LOC101801770	SGO2
	LOC101801789	HEBP1
	LOC101801820	ANKFN1
	LOC101801831	PTPRV
	LOC101801845	LMLN
	LOC101801872	MYO10
	LOC101801895	KCNA1
	LOC101801919	TCHHL1
	LOC101801945	OXGR1
	LOC101801969	MYH1
	LOC101801977	PRORSD1
	LOC101801984	CORT
	LOC101801992	SERPINB11
	LOC101801994	AKT2
	LOC101802015	LGALSL
	LOC101802025	C-factor
	LOC101802027	LINC00954
	LOC101802037	RPS29
	LOC101802038	TUBA5
	LOC101802060	LOC101802060-ncRNA
	LOC101802067	PLTP
	LOC101802071	MYH-L
	LOC101802072	TNFSF18-L
	LOC101802111	PNLIP
	LOC101802129	CEMIP
	LOC101802140	RPS21
	LOC101802145	SLC26A2
	LOC101802146	MROH7
	LOC101802153	HMGN5
	LOC101802159	LIFR
	LOC101802165	MHY1
	LOC101802169	GYPC
	LOC101802174	SCN2A
	LOC101802187	TUBB1
	LOC101802190	SELENBP1
	LOC101802211	TIMD4
	LOC101802220	CENPE
	LOC101802235	TTN
	LOC101802251	PITPNM1
	LOC101802274	MYH6
	LOC101802277	GABRG4
	LOC101802288	ZNF501
	LOC101802317	HMSD
	LOC101802348	OSMR
	LOC101802378	VNN3
	LOC101802395	CYP1B1
	LOC101802407	BHMT
	LOC101802417	NT5C1B
	LOC101802435	CABP2
	LOC101802461	CMKLR1
	LOC101802498	SERPINB4
	LOC101802543	NBL1
	LOC101802576	SCHIP1
	LOC101802585	DDX25
	LOC101802615	HTRA2
	LOC101802642	NUGGC
	LOC101802673	CELSR2
	LOC101802682	SERPINB
	LOC101802686	ADTRP
	LOC101802707	HRH2
	LOC101802708	PNPLA3
	LOC101802712	RT1-B
	LOC101802744	CA2
	LOC101802747	ASAP2
	LOC101802861	ZNF518B
	LOC101802865	CYP27A1
	LOC101802866	PARP12
	LOC101802873	TRAT1
	LOC101802891	TLN1
	LOC101802901	JSRP1
	LOC101802909	CCL4-H
	LOC101802919	CD274
	LOC101802925	LRRC15
	LOC101802933	CAIII
	LOC101802936	ST3GAL1
	LOC101802982	PIGR
	LOC101802994	FBP1
	LOC101802999	ABCC1
	LOC101803021	HDLBP
	LOC101803054	TNKS1BP1
	LOC101803073	LOC101803073~
	LOC101803141	ACY1
	LOC101803147	GDF1
	LOC101803170	GPR98
	LOC101803177	RSPH10B2
	LOC101803187	SPHKAP
	LOC101803193	GPR35
	LOC101803210	TRPC4AP
	LOC101803211	LOC101803211~
	LOC101803217	MRC1
	LOC101803223	LOC101803223-ncRNA
	LOC101803225	FBXO40
	LOC101803228	EC 1.1.1.146
	LOC101803238	GRHPR
	LOC101803244	TUBB2
	LOC101803265	MTF1
	LOC101803290	COA5
	LOC101803302	OGA
	LOC101803317	LOC101803317-ncRNA
	LOC101803344	COMP
	LOC101803350	NUGGC-L3
	LOC101803363	LOC101803363-ncRNA
	LOC101803381	SPTB
	LOC101803393	CDKN3
	LOC101803406	BRI3BP
	LOC101803407	CEPT1
	LOC101803430	LOC101803430-ncRNA
	LOC101803440	LOC101803440~
	LOC101803441	INCENP
	LOC101803476	AKR1B1
	LOC101803483	MCHR1
	LOC101803492	FAT4
	LOC101803495	LOXL3
	LOC101803508	GOLGB1
	LOC101803570	GOX0417
	LOC101803572	SERPINA1
	LOC101803582	FAM26E
	LOC101803599	TCAF2
	LOC101803604	RGS5
	LOC101803605	MYL10
	LOC101803622	NDPK
	LOC101803625	LOC101803625-ncRNA
	LOC101803634	INCENP
	LOC101803640	DERL3
	LOC101803668	LSAMP
	LOC101803673	AKR1B8-L
	LOC101803678	GABRG4
	LOC101803684	LOC101803684-ncRNA
	LOC101803704	ERCC6L
	LOC101803713	CFH
	LOC101803728	GPR35
	LOC101803753	c-factor
	LOC101803756	TESK2
	LOC101803781	HJURP
	LOC101803785	SLC23A1
	LOC101803788	RAB18
	LOC101803809	RGS2
	LOC101803817	IL8-L
	LOC101803831	TMEM132B
	LOC101803839	DAN4
	LOC101803842	BCCIP
	LOC101803845	CRHR1
	LOC101803858	UQCRB
	LOC101803879	CR2
	LOC101803908	COX19
	LOC101803951	ADGRF4
	LOC101803956	SYT5
	LOC101803957	CCDC189
	LOC101803958	GUCA2A
	LOC101803973	KCNJ3-L
	LOC101803979	CIRBP
	LOC101803992	ADAM9
	LOC101804009	LOC101804009~
	LOC101804020	HSD11B1
	LOC101804030	BCS1L
	LOC101804037	SLC2A11
	LOC101804042	LOC101804042-ncRNA
	LOC101804057	FCGBP
	LOC101804074	LOC101804074-ncRNA
	LOC101804090	CYP2K4
	LOC101804106	CFH
	LOC101804116	FMO5
	LOC101804119	ZNF501-L
	LOC101804125	HLA-DRA
	LOC101804133	VTG1
	LOC101804137	CRHBP
	LOC101804141	RALYL
	LOC101804149	TLE1
	LOC101804160	UQCRFS1
	LOC101804181	PFKP
	LOC101804211	GRP
	LOC101804221	TCTEX1D2
	LOC101804235	KCNK16
	LOC101804257	UNC13A-L
	LOC101804258	SLC22A15
	LOC101804261	FBP2
	LOC101804267	CYP2W1
	LOC101804278	PTH1R
	LOC101804291	YRDC
	LOC101804293	L3MBTL4
	LOC101804301	SIRPB1
	LOC101804322	ABCC6
	LOC101804326	TLE2
	LOC101804337	PDIK1L
	LOC101804340	TRA
	LOC101804397	LTC4S
	LOC101804425	TUBA2
	LOC101804439	BTN1A1
	LOC101804463	SLC47A2
	LOC101804465	CYP26B1
	LOC101804470	MFSD2A
	LOC101804475	CEMIP2
	LOC101804479	MANEAL-L
	LOC101804491	LOC101804491-ncRNA
	LOC101804496	CYP2D17
	LOC101804508	AKR1B10
	LOC101804509	LOC101804509-ncRNA
	LOC101804534	AAP
	LOC101804544	CLEC5A
	LOC101804560	HSD17B2-L
	LOC101804573	DCK
	LOC101804602	ASAL
	LOC101804607	TUBA8
	LOC101804630	LOC101804630-ncRNA
	LOC101804649	CATHL2
	LOC101804691	POM121C
	LOC101804710	ALPI
	LOC101804713	LOC101804713-ncRNA
	LOC101804741	SLC2A5
	LOC101804743	BTN1A1
	LOC101804756	TMEM121
	LOC101804790	TRGV3-L
	LOC101804794	POR
	LOC101804800	H1
	LOC101804807	PTTG1IP
	LOC101804808	USP6NL
	LOC101804819	TAF4
	LOC101804825	CCNB3
	LOC101804833	ACPP
	LOC101804844	HEBP2-L
	LOC101804855	LOC101804855-ncRNA
	LOC101804862	SLC36A1
	LOC101804866	CLEC2B
	LOC101804872	PLA2G2A
	LOC101804875	FAM83D
	LOC101804876	TRIOBP
	LOC101804878	LOC101804878-ncRNA
	LOC101804879	SOBP
	LOC101804897	IAP
	LOC101804899	MGP
	LOC101804915	DSP
	LOC101804924	TUBAL3
	LOC101804931	IFT57
	LOC101804941	PACS2
	LOC101804959	CYB5D2
	LOC101804973	FAM47E
	LOC101805033	NEBL
	LOC101805041	TUBA4A
	LOC101805062	ADAP1
	LOC101805074	LOC101805074-ncRNA
	LOC101805082	SEMA3D
	LOC101805092	GUCY2D
	LOC101805095	LOC101805095~
	LOC101805107	FAM83D
	LOC101805135	PACAP
	LOC101805157	DGKB
	LOC101805192	LOC101805192-ncRNA
	LOC101805207	DGKK
	LOC101805210	avidin
	LOC101805218	SETD2
	LOC101805222	BGLAP
	LOC101805234	HES6
	LOC101805242	F11
	LOC101805244	FGL1
	LOC101805249	EDNRB2
	LOC101805253	TRG
	LOC101805254	LOC101805254-ncRNA
	LOC101805264	COL1A1-L
	LOC101805309	FAM83D
	LOC101805361	PLVAP
	LOC101805370	H1-3
	LOC101805374	LOC101805374-ncRNA
	LOC101805384	POLN
	LOC101805390	LLR1
	LOC101805413	CCDC157
	LOC101805421	CTGF
	LOC101805426	KAT2B
	LOC101805430	CXCR2
	LOC101805432	CYP2C9
	LOC101805444	FTL
	LOC101805447	DAF-36
	LOC101805454	CFAP47
	LOC101805457	TRIM39
	LOC101805472	TRAIP
	LOC106014252	OR51G2
	LOC106014259	SPAM1
	LOC106014260	AKAP2
	LOC106014283	CASP8
	LOC106014339	LOC106014339-ncRNA
	LOC106014352	LOC106014352-ncRNA
	LOC106014371	LOC106014371-ncRNA
	LOC106014373	LOC106014373-ncRNA
	LOC106014383	LOC106014383-ncRNA
	LOC106014392	LOC106014392-ncRNA
	LOC106014395	LOC106014395-ncRNA
	LOC106014397	LOC106014397-ncRNA
	LOC106014449	LOC106014449-ncRNA
	LOC106014473	LOC106014473-ncRNA
	LOC106014509	LOC106014509-ncRNA
	LOC106014541	LOC106014541-ncRNA
	LOC106014542	LOC106014542-ncRNA
	LOC106014547	LOC106014547-ncRNA
	LOC106014553	LOC106014553-ncRNA
	LOC106014557	BPIFC
	LOC106014563	LOC106014563-ncRNA
	LOC106014639	LOC106014639-ncRNA
	LOC106014689	LOC106014689-ncRNA
	LOC106014717	LOC106014717-ncRNA
	LOC106014748	LOC106014748-ncRNA
	LOC106014761	ZDHHC20
	LOC106014823	LOC106014823-ncRNA
	LOC106014837	LOC106014837-ncRNA
	LOC106014868	LOC106014868-ncRNA
	LOC106014874	LOC106014874-ncRNA
	LOC106014904	LOC106014904~
	LOC106014905	LOC106014905-ncRNA
	LOC106014911	LOC106014911-ncRNA
	LOC106014913	LOC106014913-ncRNA
	LOC106014935	LOC106014935-ncRNA
	LOC106014975	LOC106014975-ncRNA
	LOC106015023	MESP1
	LOC106015064	MRC1
	LOC106015128	LOC106015128-ncRNA
	LOC106015150	LOC106015150-ncRNA
	LOC106015174	LOC106015174-ncRNA
	LOC106015207	LOC106015207-ncRNA
	LOC106015244	LOC106015244-ncRNA
	LOC106015246	LOC106015246-ncRNA
	LOC106015252	LOC106015252-ncRNA
	LOC106015288	LOC106015288-ncRNA
	LOC106015329	LOC106015329-ncRNA
	LOC106015381	LOC106015381-ncRNA
	LOC106015393	LOC106015393-ncRNA
	LOC106015396	LOC106015396-ncRNA
	LOC106015430	LOC106015430-ncRNA
	LOC106015458	LOC106015458-ncRNA
	LOC106015459	LOC106015459-ncRNA
	LOC106015462	POU5F3
	LOC106015500	REXO1
	LOC106015511	LOC106015511-ncRNA
	LOC106015519	LOC106015519-ncRNA
	LOC106015540	MTDH
	LOC106015550	RDH14
	LOC106015582	LOC106015582-ncRNA
	LOC106015640	LOC106015640-ncRNA
	LOC106015647	LOC106015647-ncRNA
	LOC106015659	LOC106015659-ncRNA
	LOC106015667	LOC106015667-ncRNA
	LOC106015683	LOC106015683-ncRNA
	LOC106015692	LOC106015692-ncRNA
	LOC106015699	LOC106015699-ncRNA
	LOC106015719	LOC106015719-ncRNA
	LOC106015745	LOC106015745-ncRNA
	LOC106015748	LOC106015748-ncRNA
	LOC106015751	LOC106015751-ncRNA
	LOC106015775	LOC106015775~
	LOC106015780	LOC106015780-ncRNA
	LOC106015799	LOC106015799-ncRNA
	LOC106015816	LOC106015816-ncRNA
	LOC106015823	SPTBN5-L
	LOC106015834	LOC106015834-ncRNA
	LOC106015872	IL7
	LOC106015883	LOC106015883-ncRNA
	LOC106015916	LOC106015916-ncRNA
	LOC106015917	LOC106015917-ncRNA
	LOC106015924	LOC106015924-ncRNA
	LOC106015961	LOC106015961-ncRNA
	LOC106015994	LOC106015994-ncRNA
	LOC106016000	SBSPON
	LOC106016002	LOC106016002-ncRNA
	LOC106016023	LOC106016023-ncRNA
	LOC106016032	LOC106016032-ncRNA
	LOC106016054	LOC106016054-ncRNA
	LOC106016138	epidermal differentiation-specific protein-like
	LOC106016194	TMEM170B
	LOC106016197	LOC106016197-ncRNA
	LOC106016220	LOC106016220-ncRNA
	LOC106016225	LOC106016225-ncRNA
	LOC106016269	LOC106016269-ncRNA
	LOC106016299	TEDDM1-L
	LOC106016306	MZT2B
	LOC106016319	LOC106016319-ncRNA
	LOC106016351	TRDN
	LOC106016398	LOC106016398-ncRNA
	LOC106016418	LOC106016418-ncRNA
	LOC106016429	LOC106016429-ncRNA
	LOC106016469	LOC106016469-ncRNA
	LOC106016501	LOC106016501-ncRNA
	LOC106016514	LOC106016514-ncRNA
	LOC106016555	LOC106016555-ncRNA
	LOC106016586	LOC106016586~
	LOC106016600	LOC106016600-ncRNA
	LOC106016635	LOC106016635-ncRNA
	LOC106016639	LOC106016639-ncRNA
	LOC106016651	LOC106016651-ncRNA
	LOC106016655	LOC106016655-ncRNA
	LOC106016657	LOC106016657-ncRNA
	LOC106016661	LOC106016661-ncRNA
	LOC106016662	LOC106016662-ncRNA
	LOC106016663	LOC106016663-ncRNA
	LOC106016728	LOC106016728-ncRNA
	LOC106016770	LOC106016770-ncRNA
	LOC106016855	LOC106016855-ncRNA
	LOC106016886	LOC106016886-ncRNA
	LOC106016891	LOC106016891-ncRNA
	LOC106016928	LOC106016928~
	LOC106016943	COL6A3
	LOC106016974	LOC106016974-ncRNA
	LOC106016986	LOC106016986-ncRNA
	LOC106016989	LOC106016989-ncRNA
	LOC106016992	LOC106016992-ncRNA
	LOC106017001	MTIF2-L
	LOC106017007	TRIM39
	LOC106017100	LOC106017100-ncRNA
	LOC106017115	LOC106017115-ncRNA
	LOC106017126	LOC106017126-ncRNA
	LOC106017137	LOC106017137-ncRNA
	LOC106017149	LOC106017149-ncRNA
	LOC106017162	LOC106017162-ncRNA
	LOC106017198	LOC106017198-ncRNA
	LOC106017212	LOC106017212-ncRNA
	LOC106017218	CRBN
	LOC106017245	CKLF
	LOC106017265	SHLD3
	LOC106017275	LOC106017275-ncRNA
	LOC106017293	LOC106017293-ncRNA
	LOC106017311	LOC106017311-ncRNA
	LOC106017330	LOC106017330-ncRNA
	LOC106017355	LOC106017355-ncRNA
	LOC106017396	LOC106017396-ncRNA
	LOC106017462	LOC106017462-ncRNA
	LOC106017470	LOC106017470-ncRNA
	LOC106017474	LOC106017474
	LOC106017480	LOC106017480-ncRNA
	LOC106017552	LOC106017552-ncRNA
	LOC106017558	LOC106017558-ncRNA
	LOC106017577	LOC106017577-ncRNA
	LOC106017580	MARVELD3
	LOC106017618	TMEM116-L
	LOC106017654	RP1
	LOC106017683	LOC106017683-ncRNA
	LOC106017702	LOC106017702-ncRNA
	LOC106017738	SYNJ2BP
	LOC106017786	BTN3A3
	LOC106017813	LOC106017813-ncRNA
	LOC106017835	LOC106017835-ncRNA
	LOC106017840	PNLIPRP2
	LOC106017878	LOC106017878~
	LOC106017884	LOC106017884-ncRNA
	LOC106017906	LOC106017906-ncRNA
	LOC106017916	LOC106017916-ncRNA
	LOC106017920	LOC106017920-ncRNA
	LOC106017999	maph-1.1
	LOC106018081	LOC106018081-ncRNA
	LOC106018098	SERPINB6
	LOC106018249	FFAR3-L
	LOC106018264	LOC106018264-ncRNA
	LOC106018273	TCEAL3
	LOC106018280	LOC106018280-ncRNA
	LOC106018295	LOC106018295-ncRNA
	LOC106018323	IRAG2
	LOC106018337	LOC106018337-ncRNA
	LOC106018364	LOC106018364-ncRNA
	LOC106018381	LOC106018381-ncRNA
	LOC106018384	LOC106018384-ncRNA
	LOC106018388	LOC106018388-ncRNA
	LOC106018390	LOC106018390-ncRNA
	LOC106018404	LOC106018404-ncRNA
	LOC106018410	LOC106018410-ncRNA
	LOC106018433	LOC106018433-ncRNA
	LOC106018485	H3R
	LOC106018496	LOC106018496-ncRNA
	LOC106018497	NELL2-L
	LOC106018526	LOC106018526-ncRNA
	LOC106018585	LOC106018585-ncRNA
	LOC106018616	LOC106018616-ncRNA
	LOC106018631	LOC106018631-ncRNA
	LOC106018638	LOC106018638-ncRNA
	LOC106018642	LOC106018642-ncRNA
	LOC106018650	LOC106018650-ncRNA
	LOC106018689	LOC106018689-ncRNA
	LOC106018692	LOC106018692-ncRNA
	LOC106018720	MUC4
	LOC106018732	LOC106018732-ncRNA
	LOC106018737	LOC106018737-ncRNA
	LOC106018748	LOC106018748-ncRNA
	LOC106018801	LOC106018801-ncRNA
	LOC106018815	LOC106018815-ncRNA
	LOC106018832	LOC106018832-ncRNA
	LOC106018854	LOC106018854-ncRNA
	LOC106018870	LOC106018870-ncRNA
	LOC106018920	STAG3
	LOC106018930	LOC106018930-ncRNA
	LOC106018982	LOC106018982-ncRNA
	LOC106018988	LOC106018988-ncRNA
	LOC106018996	LOC106018996-ncRNA
	LOC106019030	LOC106019030-ncRNA
	LOC106019032	RBM17
	LOC106019038	LOC106019038-ncRNA
	LOC106019040	LOC106019040-ncRNA
	LOC106019051	LOC106019051-ncRNA
	LOC106019105	LOC106019105-ncRNA
	LOC106019157	LOC106019157-ncRNA
	LOC106019172	LOC106019172-ncRNA
	LOC106019181	LOC106019181~
	LOC106019219	LOC106019219-ncRNA
	LOC106019284	LOC106019284-ncRNA
	LOC106019302	LOC106019302-ncRNA
	LOC106019319	LOC106019319-ncRNA
	LOC106019320	LOC106019320-ncRNA
	LOC106019327	ADGRE3
	LOC106019345	LOC106019345-ncRNA
	LOC106019350	IF2
	LOC106019355	CLEC2E-L
	LOC106019364	LOC106019364-ncRNA
	LOC106019427	LOC106019427-ncRNA
	LOC106019440	TPRXL
	LOC106019452	LOC106019452-ncRNA
	LOC106019482	LOC106019482-ncRNA
	LOC106019484	hmw2
	LOC106019513	LOC106019513-ncRNA
	LOC106019517	LOC106019517-ncRNA
	LOC106019526	LOC106019526~
	LOC106019527	LOC106019527-ncRNA
	LOC106019553	LOC106019553-ncRNA
	LOC106019554	LOC106019554-ncRNA
	LOC106019560	LOC106019560-ncRNA
	LOC106019573	LOC106019573-ncRNA
	LOC106019585	LOC106019585-ncRNA
	LOC106019593	LOC106019593-ncRNA
	LOC106019618	TMSB15A
	LOC106019639	LOC106019639-ncRNA
	LOC106019652	LOC106019652-ncRNA
	LOC106019711	LOC106019711-ncRNA
	LOC106019744	PCDHB15-L
	LOC106019759	LOC106019759~
	LOC106019771	LOC106019771-ncRNA
	LOC106019781	LOC106019781-ncRNA
	LOC106019795	DCBLD1
	LOC106019797	CCN2-L
	LOC106019835	GPR12
	LOC106019840	LOC106019840-ncRNA
	LOC106019846	LOC106019846-ncRNA
	LOC106019860	MROH7
	LOC106019881	LOC106019881-ncRNA
	LOC106019894	LOC106019894-ncRNA
	LOC106019929	LOC106019929-ncRNA
	LOC106019940	LOC106019940-ncRNA
	LOC106020034	ADAM32-L
	LOC106020052	LOC106020052-ncRNA
	LOC106020056	LOC106020056-ncRNA
	LOC106020065	LOC106020065-ncRNA
	LOC106020083	LOC106020083-ncRNA
	LOC106020121	LOC106020121-ncRNA
	LOC106020128	LOC106020128-ncRNA
	LOC106020137	LOC106020137-ncRNA
	LOC106020153	LOC106020153-ncRNA
	LOC106020158	PITPNC1
	LOC106020182	LOC106020182-ncRNA
	LOC106020186	LOC106020186-ncRNA
	LOC106020188	IGKC
	LOC106020210	LOC106020210-ncRNA
	LOC106020235	LOC106020235-ncRNA
	LOC106020238	PSAP
	LOC106020245	LOC106020245-ncRNA
	LOC106020300	LOC106020300-ncRNA
	LOC106020304	LOC106020304-ncRNA
	LOC106020320	CDH1
	LOC106020323	LOC106020323-ncRNA
	LOC106020328	LOC106020328-ncRNA
	LOC106020332	gp1
	LOC106020333	LOC106020333~
	LOC106020349	LOC106020349-ncRNA
	LOC106020367	LOC106020367-ncRNA
	LOC106020395	LOC106020395-ncRNA
	LOC106020406	LOC106020406-ncRNA
	LOC106020407	LOC106020407-ncRNA
	LOC106020449	LOC106020449-ncRNA
	LOC106020452	ZNF777
	LOC106020461	LOC106020461-ncRNA
	LOC106020465	TLR1B
	LOC106020473	LOC106020473-ncRNA
	LOC106020503	LOC106020503-ncRNA
	LOC106020518	LOC106020518-ncRNA
	LOC106020541	LOC106020541-ncRNA
	LOC106020611	BTN3A2
	LOC106020613	PTPRK-L
	LOC106020662	NUP153
	LOC106020679	C5AR1
	LOC106020683	ADCY10
	LOC106020685	GTPBP4
	LOC106020695	MKI67
	LOC110351183	CCL4-H2
	LOC110351185	TLR2B
	LOC110351189	BTN3A2
	LOC110351192	TRPM6
	LOC110351219	LOC110351219-ncRNA
	LOC110351230	LOC110351230-ncRNA
	LOC110351234	LOC110351234-ncRNA
	LOC110351249	LOC110351249-ncRNA
	LOC110351260	LOC110351260-ncRNA
	LOC110351295	LOC110351295-ncRNA
	LOC110351337	LOC110351337-ncRNA
	LOC110351339	LOC110351339-ncRNA
	LOC110351346	LOC110351346-ncRNA
	LOC110351390	HEPACAM2-L
	LOC110351392	HEPACAM-L
	LOC110351405	LOC110351405-ncRNA
	LOC110351439	H3
	LOC110351440	H2A-IV
	LOC110351446	H1-10
	LOC110351447	H4C1
	LOC110351448	H2B-I
	LOC110351454	LOC110351454-ncRNA
	LOC110351475	LOC110351475-ncRNA
	LOC110351485	LOC110351485-ncRNA
	LOC110351486	LOC110351486-ncRNA
	LOC110351494	CACNA1A
	LOC110351504	LOC110351504-ncRNA
	LOC110351528	LOC110351528-ncRNA
	LOC110351604	LOC110351604-ncRNA
	LOC110351624	RFK
	LOC110351664	LOC110351664-ncRNA
	LOC110351673	LOC110351673-ncRNA
	LOC110351679	LOC110351679-ncRNA
	LOC110351699	LOC110351699-ncRNA
	LOC110351701	LOC110351701~
	LOC110351703	M2
	LOC110351708	AHSA1
	LOC110351722	TRGV4-L
	LOC110351750	MIR143
	LOC110351768	LOC110351768-ncRNA
	LOC110351774	CPN2
	LOC110351781	LOC110351781-ncRNA
	LOC110351791	LOC110351791-ncRNA
	LOC110351798	LOC110351798-ncRNA
	LOC110351829	RNF224
	LOC110351842	LOC110351842-ncRNA
	LOC110351853	PLA2G2E
	LOC110351878	LOC110351878-ncRNA
	LOC110351888	LOC110351888-ncRNA
	LOC110351904	LOC110351904-ncRNA
	LOC110351913	LOC110351913-ncRNA
	LOC110351921	LOC110351921-ncRNA
	LOC110351925	LOC110351925-ncRNA
	LOC110351926	LOC110351926-ncRNA
	LOC110351932	LOC110351932-ncRNA
	LOC110351944	LOC110351944-ncRNA
	LOC110351953	LOC110351953-ncRNA
	LOC110351955	LOC110351955-ncRNA
	LOC110352013	LOC110352013-ncRNA
	LOC110352016	LOC110352016-ncRNA
	LOC110352022	LOC110352022-ncRNA
	LOC110352030	LOC110352030-ncRNA
	LOC110352036	LOC110352036-ncRNA
	LOC110352081	LOC110352081-ncRNA
	LOC110352096	LOC110352096-ncRNA
	LOC110352136	LOC110352136-ncRNA
	LOC110352146	LOC110352146-ncRNA
	LOC110352159	LOC110352159-ncRNA
	LOC110352174	LOC110352174-ncRNA
	LOC110352203	SPINK4
	LOC110352235	MLX56-L
	LOC110352298	LOC110352298-ncRNA
	LOC110352318	LOC110352318-ncRNA
	LOC110352340	LOC110352340-ncRNA
	LOC110352387	ABCC1
	LOC110352437	LOC110352437-ncRNA
	LOC110352448	LOC110352448-ncRNA
	LOC110352460	LOC110352460-ncRNA
	LOC110352522	LOC110352522-ncRNA
	LOC110352525	LOC110352525-ncRNA
	LOC110352588	LOC110352588-ncRNA
	LOC110352616	LOC110352616-ncRNA
	LOC110352617	LOC110352617-ncRNA
	LOC110352629	LOC110352629-ncRNA
	LOC110352661	LOC110352661-ncRNA
	LOC110352675	LOC110352675-ncRNA
	LOC110352684	LOC110352684-ncRNA
	LOC110352696	LOC110352696-ncRNA
	LOC110352708	LOC110352708-ncRNA
	LOC110352714	LRP1
	LOC110352721	LOC110352721-ncRNA
	LOC110352747	LOC110352747-ncRNA
	LOC110352750	LOC110352750-ncRNA
	LOC110352760	LOC110352760-ncRNA
	LOC110352778	LOC110352778-ncRNA
	LOC110352779	PCDH7-L
	LOC110352789	LOC110352789-ncRNA
	LOC110352806	LOC110352806-ncRNA
	LOC110352827	LOC110352827-ncRNA
	LOC110352837	LOC110352837-ncRNA
	LOC110352851	LOC110352851-ncRNA
	LOC110352865	LOC110352865-ncRNA
	LOC110352868	LOC110352868-ncRNA
	LOC110352911	LOC110352911-ncRNA
	LOC110352917	IFNGR1
	LOC110352928	LOC110352928-ncRNA
	LOC110352930	LOC110352930-ncRNA
	LOC110352931	LOC110352931-ncRNA
	LOC110352941	LOC110352941-ncRNA
	LOC110352965	LOC110352965-ncRNA
	LOC110352979	LOC110352979-ncRNA
	LOC110353018	LOC110353018~
	LOC110353026	LOC110353026-pseu
	LOC110353110	LOC110353110-ncRNA
	LOC110353140	LOC110353140-ncRNA
	LOC110353145	MS4A12
	LOC110353166	LOC110353166-ncRNA
	LOC110353167	LOC110353167-ncRNA
	LOC110353169	LOC110353169-ncRNA
	LOC110353170	LOC110353170-ncRNA
	LOC110353186	LOC110353186-ncRNA
	LOC110353187	LOC110353187-ncRNA
	LOC110353216	LOC110353216-ncRNA
	LOC110353218	LOC110353218-ncRNA
	LOC110353222	LOC110353222-ncRNA
	LOC110353239	LOC110353239-ncRNA
	LOC110353243	LOC110353243-ncRNA
	LOC110353287	LOC110353287-ncRNA
	LOC110353307	LOC110353307-ncRNA
	LOC110353323	LOC110353323-ncRNA
	LOC110353336	LOC110353336-ncRNA
	LOC110353338	RNF170
	LOC110353341	LOC110353341-ncRNA
	LOC110353350	LOC110353350-ncRNA
	LOC110353359	LOC110353359-ncRNA
	LOC110353370	LOC110353370-ncRNA
	LOC110353372	LOC110353372-ncRNA
	LOC110353383	LOC110353383-ncRNA
	LOC110353394	EPOP
	LOC110353396	METTL7A
	LOC110353412	IDH3B
	LOC110353430	LOC110353430-ncRNA
	LOC110353471	LOC110353471-ncRNA
	LOC110353488	LOC110353488-ncRNA
	LOC110353496	LTBP1L
	LOC110353500	LOC110353500-ncRNA
	LOC110353623	CEPU1
	LOC110353640	LOC110353640-ncRNA
	LOC110353693	LOC110353693-ncRNA
	LOC110353724	EPB41L4B
	LOC110353728	LOC110353728-ncRNA
	LOC110353735	LOC110353735-ncRNA
	LOC110353740	LOC110353740-ncRNA
	LOC110353761	LOC110353761-ncRNA
	LOC110353762	LOC110353762~
	LOC110353774	LOC110353774-ncRNA
	LOC110353775	LOC110353775-ncRNA
	LOC110353786	LOC110353786-ncRNA
	LOC110353790	GJB5-L
	LOC110353874	LOC110353874-ncRNA
	LOC110353889	LOC110353889-ncRNA
	LOC110353895	ETV4
	LOC110353902	LOC110353902-ncRNA
	LOC110353903	LOC110353903-ncRNA
	LOC110353945	LOC110353945-ncRNA
	LOC110353953	MHY1B
	LOC110353965	LOC110353965-ncRNA
	LOC110353984	LOC110353984-ncRNA
	LOC110353997	LOC110353997-ncRNA
	LOC110354001	LOC110354001-ncRNA
	LOC110354028	LOC110354028-ncRNA
	LOC110354030	LOC110354030-ncRNA
	LOC110354041	LOC110354041-ncRNA
	LOC110354060	LOC110354060-ncRNA
	LOC110354070	LOC110354070-ncRNA
	LOC110354076	LOC110354076-ncRNA
	LOC110354120	NLRP1A
	LOC110354162	LOC110354162-ncRNA
	LOC110354175	WAS
	LOC110354195	MSLN
	LOC110354212	LOC110354212-ncRNA
	LOC110354225	GAL10
	LOC110354277	MAS-1
	LOC110354291	LOC110354291-ncRNA
	LOC110354297	VAMP2
	LOC110354299	HES-6
	LOC110354301	CCL3-L
	LOC110354321	LOC110354321-ncRNA
	LOC110354386	LOC110354386-ncRNA
	LOC110354395	Olfr1052
	LOC110354396	FNTB
	LOC110354397	LOC110354397-ncRNA
	LOC110354443	LOC110354443-ncRNA
	LOC110354524	TAS1R1
	LOC110354558	LOC110354558-ncRNA
	LOC110354584	LOC110354584-ncRNA
	LOC110354597	cygnin
	LOC110354598	LOC110354598-ncRNA
	LOC110354619	LOC110354619-ncRNA
	LOC110354628	TRIM10
	LOC110354649	LOC110354649-ncRNA
	LOC110354662	BTN3A1
	LOC110354736	C-FACTOR-L
	LOC110354773	SFTPC
	LOC110354777	GVINP1
	LOC110354782	GVINP1
	LOC110354783	GVINP1
	LOC113839594	CCDC82
	LOC113839605	CTSL
	LOC113839608	HBB
	LOC113839609	IKBIP
	LOC113839616	OSBP2
	LOC113839621	AR
	LOC113839624	CD200R1L
	LOC113839627	DSEL
	LOC113839637	MHY1
	LOC113839638	MOCS1
	LOC113839652	LOC113839652ncRNA
	LOC113839656	FSIP2
	LOC113839659	SIRPB1
	LOC113839660	MTIF2
	LOC113839676	U1
	LOC113839678	SNORD12
	LOC113839679	U1
	LOC113839725	LOC113839725-ncRNA
	LOC113839735	LOC113839735
	LOC113839738	SSTR4
	LOC113839739	GSTM3
	LOC113839742	FAHD2A
	LOC113839743	GRK5
	LOC113839763	SFTPC
	LOC113839771	IFI27L2A.2
	LOC113839772	LOC113839772ncRNA
	LOC113839776	PTPRU
	LOC113839785	CD2AP
	LOC113839802	LOC113839802-ncRNA
	LOC113839808	SNORA73
	LOC113839809	SNORA61
	LOC113839815	SNORD99
	LOC113839819	SNORA44
	LOC113839830	LOC113839830-ncRNA
	LOC113839842	H2A
	LOC113839845	xP2-L
	LOC113839854	SNORD14
	LOC113839855	SNORD14
	LOC113839856	SNORD14
	LOC113839874	HAX1
	LOC113839878	SHE
	LOC113839880	EPHX3
	LOC113839890	IF2-L
	LOC113839892	TRB-L
	LOC113839905	LOC113839905-ncRNA
	LOC113839917	CELSR2
	LOC113839920	SMIM29
	LOC113839921	CD300LF
	LOC113839922	NCR2
	LOC113839923	DCTN2
	LOC113839928	LOC113839928~
	LOC113839947	P3H4
	LOC113839978	KRT8
	LOC113839979	RIMBP3-L
	LOC113839986	CRAD2
	LOC113839989	COQ10A
	LOC113839998	ZNF239
	LOC113840025	LOC113840025~
	LOC113840031	PLA2G4C
	LOC113840038	RAB5B
	LOC113840045	SHE
	LOC113840051	SNORA2
	LOC113840088	TRIM23
	LOC113840109	LOC113840109-ncRNA
	LOC113840127	PTPRK
	LOC113840134	FREM1
	LOC113840139	LOC113840139-ncRNA
	LOC113840140	LOC113840140-ncRNA
	LOC113840141	GPBP1L1
	LOC113840163	IFNA.A
	LOC113840164	IFNA.1
	LOC113840166	IFNA.2
	LOC113840168	CDKN2B
	LOC113840169	LOC113840169-ncRNA
	LOC113840177	LOC113840177-ncRNA
	LOC113840181	LOC113840181-ncRNA
	LOC113840198	CCBE1
	LOC113840201	MAST4
	LOC113840202	LOC113840202-psue
	LOC113840207	TRPM6
	LOC113840231	Avidin-L
	LOC113840233	MAP1B
	LOC113840251	CA9
	LOC113840268	LOC113840268-ncRNA
	LOC113840282	FDNC9-L
	LOC113840297	GZMA
	LOC113840321	LOC113840321-ncRNA
	LOC113840340	GZMA
	LOC113840370	PCSK5
	LOC113840388	CDKN2B
	LOC113840417	LOC113840417-ncRNA
	LOC113840429	SNORA47
	LOC113840436	RGPD2
	LOC113840437	USP42
	LOC113840438	LOC113840438-pseu
	LOC113840444	CLDN5
	LOC113840454	LIX1
	LOC113840455	KIF27
	LOC113840457	KI-67-L
	LOC113840458	CCDC138
	LOC113840459	RANBP2
	LOC113840463	CSMD2
	LOC113840481	CCDC81-L
	LOC113840484	CCDC138
	LOC113840485	RANBP2
	LOC113840493	STAG3
	LOC113840498	LOC113840498~
	LOC113840503	PRKCA
	LOC113840506	LOC113840506-psue
	LOC113840508	ATAD2-L
	LOC113840511	PRP36-L
	LOC113840524	TRAV1-1-L
	LOC113840528	MTIF2
	LOC113840530	PPP1R14A
	LOC113840539	LOC113840539~
	LOC113840542	KIF22
	LOC113840547	B9D2
	LOC113840551	LTBP1-4-L
	LOC113840554	MROH7
	LOC113840558	ZC3H11A-L
	LOC113840559	Cos2-3
	LOC113840564	LOC113840564-psue
	LOC113840576	MROH7
	LOC113840577	LTBP4
	LOC113840583	CCDC81-L
	LOC113840585	RMI2
	LOC113840592	LOC113840592~
	LOC113840601	LOC113840601~
	LOC113840602	feather keratin Cos2-3-like
	LOC113840606	KIF27
	LOC113840607	LOC113840607-ncRNA
	LOC113840609	ARSD-L
	LOC113840610	SMCHD1
	LOC113840640	CCDC138
	LOC113840644	ATAD2-L
	LOC113840654	LOC113840654-ncRNA
	LOC113840658	MHY1
	LOC113840660	MROH7
	LOC113840667	LTBP4
	LOC113840669	CD163-L
	LOC113840690	LTBP4
	LOC113840692	MROH5
	LOC113840696	LOC113840696 -psue
	LOC113840716	ACTR6
	LOC113840719	USP42
	LOC113840723	PAN1-L
	LOC113840741	CD5L
	LOC113840747	LOC113840747~
	LOC113840751	VLDLR
	LOC113840758	MROH8
	LOC113840763	KDM5C
	LOC113840783	CD163
	LOC113840792	CCDC82
	LOC113840804	CCDC138
	LOC113840805	LOC113840805-ncRNA
	LOC113840807	CEP164
	LOC113840808	RIOK2
	LOC113840809	CEP164
	LOC113840826	PPP1R14A
	LOC113840831	MYH1-L2
	LOC113840832	MYH1-L1
	LOC113840842	RBM11
	LOC113840850	CD5L
	LOC113840851	PRKCA
	LOC113840857	CD5L
	LOC113840862	CCDC81
	LOC113840864	ODF3-L-pseu
	LOC113840866	ODF3-L
	LOC113840867	LOC113840867-ncRNA
	LOC113840883	LOC113840883~
	LOC113840886	LOC113840886~
	LOC113840895	FNL1
	LOC113840900	EXD3
	LOC113840904	ATAD2
	LOC113840906	ATAD2-L
	LOC113840913	C5AR1
	LOC113840914	EML6
	LOC113840926	NTAQ1
	LOC113840927	RNH1-L
	LOC113840929	LOC113840929-ncRNA
	LOC113840932	MROH5
	LOC113840953	MELK
	LOC113840958	DIDO1-L
	LOC113840976	GIMAP1
	LOC113840985	COLEC12
	LOC113840992	LOC113840992-ncRNA
	LOC113841000	MELK
	LOC113841015	RIOK2
	LOC113841016	ZC3H11A
	LOC113841022	MKI67
	LOC113841023	LOC113841023-ncRNA
	LOC113841024	MKI67
	LOC113841025	CD163
	LOC113841041	LOC113841041-ncRNA
	LOC113841043	TCAF2
	LOC113841045	LTBP1-4-L
	LOC113841056	NELL1
	LOC113841076	LOC113841076-ncRNA
	LOC113841080	LOC113841080-ncRNA
	LOC113841088	PPP5C
	LOC113841103	RH29
	LOC113841137	LOC113841137-pseu
	LOC113841140	MROH2B
	LOC113841145	ERCC4
	LOC113841159	ZC3H11A
	LOC113841160	GKAP1
	LOC113841161	CYCS
	LOC113841163	CCDC81
	LOC113841170	SNORA26
	LOC113841174	GP1-L
	LOC113841188	ATAD2
	LOC113841191	ATG4A-L
	LOC113841201	MROH7
	LOC113841204	LOC113841204-ncRNA
	LOC113841212	MROH7
	LOC113841217	LOC113841217-pseu
	LOC113841218	LOC113841218~
	LOC113841232	LOC113841232~
	LOC113841233	LOC113841233~
	LOC113841235	ZC3H11A-L
	LOC113841240	USP42
	LOC113841241	LOC113841241~
	LOC113841245	CFH
	LOC113841263	CD163
	LOC113841267	NTAQ1
	LOC113841281	18S rRNA
	LOC113841282	28s rRNA
	LOC113841296	DCDC2
	LOC113841321	ZC3H11A
	LOC113841322	ZC3H11A-L
	LOC113841327	CD5L
	LOC113841328	ZC3H11A-L
	LOC113841330	KIF27
	LOC113841340	CD5L
	LOC113841342	TRIM39L
	LOC113841345	LOC113841345-ncRNA
	LOC113841347	ATAD2
	LOC113841361	BTG1
	LOC113841363	NACA
	LOC113841368	SAT2
	LOC113841369	SAMD1-L
	LOC113841370	HES7-L
	LOC113841380	WDR12
	LOC113841394	LOC113841394-ncRNA
	LOC113841405	NAA20
	LOC113841408	NUP153
	LOC113841446	SLC7A8
	LOC113841447	G6PC3
	LOC113841448	HDAC5
	LOC113841454	USP42
	LOC113841465	GIMAP7
[truncated: 1,487 more rows]
